# Supplementary material for: Halogen Bond‐Tuning of Responsive Supramolecular Amino Acid Hydrogels
Source: Chemistry. 2025 Aug 17;31(54):e01476. doi: 10.1002/chem.202501476 (PMC12462227; doi:10.1002/chem.202501476)
Supplement: Supplementary file 2 — Supporting Information [file CHEM-31-e01476-s001.zip]

Archive with 2 entries (2 files):
- IF4K_rev01.cif
- F5Na_rev01.cif
