# Supplementary material for: Halogen Bond‐Tuning of Responsive Supramolecular Amino Acid Hydrogels
Source: Chemistry. 2025 Aug 17;31(54):e01476. doi: 10.1002/chem.202501476 (PMC12462227; doi:10.1002/chem.202501476)
Supplement: Supplementary file 2 — Supporting Information [file CHEM-31-e01476-s001.zip › IF4K_rev01.cif]

data_x4esxt-15sep003319_a
_audit_creation_date               2025-03-06
_audit_creation_method
;
Olex2 1.5
(compiled 2025.02.27 svn.r83f5de26 for OlexSys, GUI svn.r6928)
;
_shelx_SHELXL_version_number       '2018/3'
_audit_contact_author_address      ?
_audit_contact_author_email        ?
_audit_contact_author_name         ''
_audit_contact_author_phone        ?
_publ_contact_author_id_orcid      ?
_publ_section_references
;
Bourhis, L.J., Dolomanov, O.V., Gildea, R.J., Howard, J.A.K., Puschmann, H.
 (2015). Acta Cryst. A71, 59-75.

Dolomanov, O.V., Bourhis, L.J., Gildea, R.J, Howard, J.A.K. & Puschmann, H.
 (2009), J. Appl. Cryst. 42, 339-341.

Sheldrick, G.M. (2015). Acta Cryst. C71, 3-8.
;
# start Validation Reply Form
_vrf_PLAT420_x4esxt-15sep003319_a
;
PROBLEM: D-H Bond Without Acceptor  O1    --H1A. Please Check 
RESPONSE: Many attempts have been made to describe the residual electron 
density present in the channel along the crystallographic b-axis. 
None of these attempts have yielded satisfactory results. 
We applied a solvent mask [SQUEEZE] to describe the residual electron 
density. 
It is likely that the channel consists of multiple disordered water 
and/or solvent molecules. The D-H donors and/or acceptors are in 
the channel but they are not described. 
;
# end Validation Reply Form
_chemical_name_common              ?
_chemical_name_systematic          ?
_chemical_formula_moiety           'C24 H15 F4 I K0.5 N O4.5, H2 O'
_chemical_formula_sum              'C24 H17 F4 I K0.50 N O5.50 + [solvent]'
_chemical_formula_weight           629.83
_chemical_absolute_configuration   syn
_chemical_melting_point            ?
loop_
  _atom_type_symbol
  _atom_type_description
  _atom_type_scat_dispersion_real
  _atom_type_scat_dispersion_imag
  _atom_type_scat_source
 'C' 'C' 0.0033 0.0016 'International Tables Vol C Tables 4.2.6.8 and 6.1.1.4'
 'H' 'H' 0.0000 0.0000 'International Tables Vol C Tables 4.2.6.8 and 6.1.1.4'
 'F' 'F' 0.0174 0.0103 'International Tables Vol C Tables 4.2.6.8 and 6.1.1.4'
 'I' 'I' -0.4611 1.7922 'International Tables Vol C Tables 4.2.6.8 and 6.1.1.4'
 'K' 'K' 0.1760 0.2431 'International Tables Vol C Tables 4.2.6.8 and 6.1.1.4'
 'N' 'N' 0.0064 0.0033 'International Tables Vol C Tables 4.2.6.8 and 6.1.1.4'
 'O' 'O' 0.0110 0.0060 'International Tables Vol C Tables 4.2.6.8 and 6.1.1.4'

_shelx_space_group_comment
;
The symmetry employed for this shelxl refinement is uniquely defined
by the following loop, which should always be used as a source of
symmetry information in preference to the above space-group names.
They are only intended as comments.
;
_space_group_crystal_system        'monoclinic'
_space_group_IT_number             4
_space_group_name_H-M_alt          'P 1 21 1'
_space_group_name_Hall             'P 2yb'
loop_
  _space_group_symop_operation_xyz
 'x, y, z'
 '-x, y+1/2, -z'

_cell_length_a                     23.094(5)
_cell_length_b                     4.9780(10)
_cell_length_c                     23.760(5)
_cell_angle_alpha                  90
_cell_angle_beta                   111.08(3)
_cell_angle_gamma                  90
_cell_volume                       2548.6(10)
_cell_formula_units_Z              4
_cell_measurement_reflns_used      46730
_cell_measurement_temperature      100.00
_cell_measurement_theta_max        29.615
_cell_measurement_theta_min        0.905
_shelx_estimated_absorpt_T_max     0.974
_shelx_estimated_absorpt_T_min     0.878
_exptl_absorpt_coefficient_mu      1.332
_exptl_absorpt_correction_T_max    ?
_exptl_absorpt_correction_T_min    ?
_exptl_absorpt_correction_type     none
_exptl_absorpt_process_details     ?
_exptl_absorpt_special_details     ?
_exptl_crystal_colour              colourless
_exptl_crystal_size_max            0.1
_exptl_crystal_size_mid            0.05
_exptl_crystal_size_min            0.02
_exptl_crystal_density_diffrn      1.641
_exptl_crystal_density_meas        ?
_exptl_crystal_density_method      ?
_exptl_crystal_description         'long needle'
_exptl_crystal_F_000               1242
_exptl_transmission_factor_max     ?
_exptl_transmission_factor_min     ?
_diffrn_reflns_av_R_equivalents    0.0378
_diffrn_reflns_av_unetI/netI       0.0358
_diffrn_reflns_Laue_measured_fraction_full  0.985
_diffrn_reflns_Laue_measured_fraction_max  0.985
_diffrn_reflns_limit_h_max         32
_diffrn_reflns_limit_h_min         -32
_diffrn_reflns_limit_k_max         6
_diffrn_reflns_limit_k_min         -6
_diffrn_reflns_limit_l_max         33
_diffrn_reflns_limit_l_min         -33
_diffrn_reflns_number              46716
_diffrn_reflns_point_group_measured_fraction_full  0.976
_diffrn_reflns_point_group_measured_fraction_max  0.976
_diffrn_reflns_theta_full          24.835
_diffrn_reflns_theta_max           29.615
_diffrn_reflns_theta_min           0.931
_diffrn_ambient_temperature        100.00
_diffrn_detector_area_resol_mean   ?
_diffrn_measured_fraction_theta_full  0.985
_diffrn_measured_fraction_theta_max  0.985
_diffrn_measurement_device_type  
 'XRD1 of the Elettra Synchrotron, Trieste (Italy)'
_diffrn_measurement_method         ?
_diffrn_radiation_type             synchrotron
_diffrn_radiation_wavelength       0.700
_diffrn_source                     ?
_reflns_Friedel_coverage           0.791
_reflns_Friedel_fraction_full      0.964
_reflns_Friedel_fraction_max       0.966
_reflns_number_gt                  14018
_reflns_number_total               14611
_reflns_special_details
;
 Reflections were merged by SHELXL according to the crystal
 class for the calculation of statistics and refinement.
 
 Structure factors included contributions from the .fab file.
 
 _reflns_Friedel_fraction is defined as the number of unique
 Friedel pairs measured divided by the number that would be
 possible theoretically, ignoring centric projections and
 systematic absences.
;
_reflns_threshold_expression       'I > 2\s(I)'
_computing_cell_refinement         ?
_computing_data_collection         ?
_computing_data_reduction          ?
_computing_molecular_graphics      'Olex2 1.5 (Dolomanov et al., 2009)'
_computing_publication_material    'Olex2 1.5 (Dolomanov et al., 2009)'
_computing_structure_refinement    'SHELXL 2018/3 (Sheldrick, 2015)'
_computing_structure_solution      'olex2.solve 1.5 (Bourhis et al., 2015)'
_refine_diff_density_max           1.110
_refine_diff_density_min           -1.131
_refine_diff_density_rms           0.086
_refine_ls_abs_structure_details
;
 Flack x determined using 6004 quotients [(I+)-(I-)]/[(I+)+(I-)]
 (Parsons, Flack and Wagner, Acta Cryst. B69 (2013) 249-259).
;
_refine_ls_abs_structure_Flack     0.001(6)
_refine_ls_extinction_coef         .
_refine_ls_extinction_method       none
_refine_ls_goodness_of_fit_ref     1.049
_refine_ls_hydrogen_treatment      mixed
_refine_ls_matrix_type             full
_refine_ls_number_parameters       681
_refine_ls_number_reflns           14611
_refine_ls_number_restraints       15
_refine_ls_R_factor_all            0.0342
_refine_ls_R_factor_gt             0.0330
_refine_ls_restrained_S_all        1.053
_refine_ls_shift/su_max            0.003
_refine_ls_shift/su_mean           0.000
_refine_ls_structure_factor_coef   Fsqd
_refine_ls_weighting_details      
 'w=1/[\s^2^(Fo^2^)+(0.0633P)^2^+0.6925P] where P=(Fo^2^+2Fc^2^)/3'
_refine_ls_weighting_scheme        calc
_refine_ls_wR_factor_gt            0.0967
_refine_ls_wR_factor_ref           0.0977
_refine_special_details            ?
_olex2_refinement_description
;
1. Fixed Uiso
 At 1.2 times of:
  All C(H) groups, All C(H,H) groups
 At 1.5 times of:
  All O(H,H) groups
2. Restrained distances
 C01Y-O22A
 1.2 with sigma of 0.02
 C01Y-O22B
 1.2 with sigma of 0.02
3. Uiso/Uaniso restraints and constraints
Uanis(O22A) \\sim Ueq, Uanis(O22B) \\sim Ueq: with sigma of 0.005 and sigma for
terminal atoms of 0.01
4. Others
 Fixed Sof: O22A(0.5) O22B(0.5) K1A(0.8) K1(0.2)
5.a Free rotating group:
 O1(H1A,H1B), O2(H2A,H2B)
5.b Ternary CH refined with riding coordinates:
 C013(H013), C014(H014), C01E(H01E), C01W(H01W)
5.c Secondary CH2 refined with riding coordinates:
 C00P(H00A,H00B), C01H(H01A,H01C), C01S(H01D,H01H), C01T(H01J,H01K)
5.d Aromatic/amide H refined with riding coordinates:
 C00J(H00J), C00M(H00M), C00T(H00T), C00U(H00U), C00X(H00X), C010(H010),
 C017(H017), C018(H018), C01B(H01B), C01F(H01F), C01G(H01G), C01I(H01I),
 C01L(H01L), C01M(H01M), C01Q(H01Q), C01R(H01R)
;
_atom_sites_solution_hydrogens     mixed
_atom_sites_solution_primary       iterative
_atom_sites_solution_secondary     ?
loop_
  _atom_site_label
  _atom_site_type_symbol
  _atom_site_fract_x
  _atom_site_fract_y
  _atom_site_fract_z
  _atom_site_U_iso_or_equiv
  _atom_site_adp_type
  _atom_site_occupancy
  _atom_site_site_symmetry_order
  _atom_site_calc_flag
  _atom_site_refinement_flags_posn
  _atom_site_refinement_flags_adp
  _atom_site_refinement_flags_occupancy
  _atom_site_disorder_assembly
  _atom_site_disorder_group
 I002 I 0.06540(2) 0.58461(6) -0.10637(2) 0.04508(8) Uani 1 1 d . . . . .
 F004 F 0.17392(10) 0.0492(5) 0.69981(10) 0.0329(4) Uani 1 1 d . . . . .
 F005 F 0.29261(11) 0.8089(5) 0.79312(10) 0.0352(5) Uani 1 1 d . . . . .
 F006 F 0.34789(10) 0.7998(5) 0.71199(11) 0.0340(4) Uani 1 1 d . . . . .
 F007 F 0.22620(10) 0.0496(5) 0.61726(10) 0.0318(4) Uani 1 1 d . . . . .
 F008 F 0.16943(14) 0.1281(7) -0.05088(14) 0.0497(7) Uani 1 1 d . . . . .
 F009 F 0.08504(13) 0.4496(8) 0.12384(13) 0.0501(6) Uani 1 1 d . . . . .
 O00A O 0.15629(12) 0.7340(5) 0.45188(12) 0.0306(5) Uani 1 1 d . . . . .
 F00B F 0.04030(13) 0.6841(6) 0.01558(14) 0.0468(6) Uani 1 1 d . . . . .
 F00C F 0.21014(15) -0.1166(6) 0.05590(17) 0.0524(7) Uani 1 1 d . . . . .
 O00D O 0.23540(14) 1.0244(5) 0.49340(12) 0.0334(5) Uani 1 1 d . . . . .
 O00E O 0.36377(15) 0.2857(6) 0.16356(16) 0.0408(6) Uani 1 1 d . . . . .
 N00F N 0.23984(13) 0.5977(6) 0.52915(13) 0.0285(5) Uani 1 1 d . . . . .
 O00G O 0.31049(18) 0.5874(8) 0.19727(19) 0.0515(8) Uani 1 1 d . . . . .
 N00H N 0.27988(19) 0.1537(8) 0.17823(19) 0.0406(7) Uani 1 1 d . . . . .
 C00I C 0.21584(15) 0.2389(7) 0.70321(14) 0.0276(6) Uani 1 1 d . . . . .
 C00J C -0.08260(15) 1.0427(7) 0.37911(15) 0.0282(6) Uani 1 1 d . . . . .
 H00J H -0.113298 1.175777 0.361537 0.034 Uiso 1 1 calc R U . . .
 C00K C 0.28934(14) 0.4227(8) 0.66158(13) 0.0268(5) Uani 1 1 d . . . . .
 C00L C 0.04098(16) 1.0575(8) 0.31465(14) 0.0292(6) Uani 1 1 d . . . . .
 C00M C 0.52236(17) 0.9616(9) 0.06972(18) 0.0363(7) Uani 1 1 d . . . . .
 H00M H 0.514401 1.092667 0.038782 0.044 Uiso 1 1 calc R U . . .
 C00N C 0.47515(15) 0.7937(7) 0.07243(16) 0.0291(6) Uani 1 1 d . . . . .
 C00O C 0.27544(16) 0.6188(7) 0.74990(14) 0.0290(6) Uani 1 1 d . . . . .
 C00P C 0.12742(16) 0.9431(8) 0.40811(15) 0.0322(6) Uani 1 1 d . . . . .
 H00A H 0.155359 0.994072 0.386578 0.039 Uiso 1 1 calc R U . . .
 H00B H 0.120215 1.104299 0.429120 0.039 Uiso 1 1 calc R U . . .
 C00Q C 0.23092(14) 0.4316(8) 0.74874(13) 0.0287(5) Uani 1 1 d . . . . .
 C00R C 0.21228(17) 0.8016(7) 0.49154(15) 0.0285(6) Uani 1 1 d . . . . .
 C00S C 0.48718(16) 0.6025(8) 0.11853(16) 0.0310(6) Uani 1 1 d . . . . .
 C00T C -0.08753(16) 0.8691(7) 0.42308(15) 0.0300(6) Uani 1 1 d . . . . .
 H00T H -0.121991 0.884290 0.435764 0.036 Uiso 1 1 calc R U . . .
 C00U C 0.00898(17) 0.6497(7) 0.43163(15) 0.0294(6) Uani 1 1 d . . . . .
 H00U H 0.039709 0.516992 0.449369 0.035 Uiso 1 1 calc R U . . .
 C00V C 0.38192(15) 0.5705(8) 0.05555(15) 0.0304(6) Uani 1 1 d . . . . .
 C00W C -0.01488(15) 1.1622(7) 0.31555(14) 0.0264(6) Uani 1 1 d . . . . .
 C00X C 0.54657(18) 0.5735(9) 0.16155(19) 0.0389(8) Uani 1 1 d . . . . .
 H00X H 0.554870 0.440712 0.192163 0.047 Uiso 1 1 calc R U . . .
 C00Y C 0.01459(16) 0.8222(7) 0.38854(14) 0.0264(6) Uani 1 1 d . . . . .
 C00Z C 0.24391(15) 0.2395(7) 0.66045(14) 0.0274(6) Uani 1 1 d . . . . .
 C010 C -0.04549(17) 1.3700(7) 0.27659(15) 0.0301(6) Uani 1 1 d . . . . .
 H010 H -0.083580 1.440104 0.277045 0.036 Uiso 1 1 calc R U . . .
 O011 O 0.4025(2) 0.7578(16) 0.5685(2) 0.0822(18) Uani 1 1 d . . . . .
 O012 O 0.3337(2) 0.6002(15) 0.4842(2) 0.0774(15) Uani 1 1 d . . . . .
 C013 C 0.30351(16) 0.6373(7) 0.57009(16) 0.0304(6) Uani 1 1 d . . . . .
 H013 H 0.304822 0.810888 0.591711 0.036 Uiso 1 1 calc R U . . .
 C014 C 0.06589(16) 0.8429(7) 0.36302(15) 0.0287(6) Uani 1 1 d . . . . .
 H014 H 0.071515 0.668260 0.344801 0.034 Uiso 1 1 calc R U . . .
 C015 C 0.08263(18) 0.4873(9) 0.0246(2) 0.0393(8) Uani 1 1 d . . . . .
 C016 C 0.16876(19) 0.0830(9) 0.0472(2) 0.0410(8) Uani 1 1 d . . . . .
 C017 C 0.28532(18) 0.6543(10) -0.02411(19) 0.0411(9) Uani 1 1 d . . . . .
 H017 H 0.242598 0.614033 -0.044177 0.049 Uiso 1 1 calc R U . . .
 C018 C -0.04264(18) 0.6731(7) 0.44880(15) 0.0308(6) Uani 1 1 d . . . . .
 H018 H -0.047207 0.554444 0.478248 0.037 Uiso 1 1 calc R U . . .
 C01A C 0.40960(16) 0.7738(8) 0.03329(15) 0.0306(6) Uani 1 1 d . . . . .
 C01B C 0.59382(17) 0.7432(9) 0.1589(2) 0.0391(8) Uani 1 1 d . . . . .
 H01B H 0.634365 0.727899 0.188495 0.047 Uiso 1 1 calc R U . . .
 C01C C -0.03150(15) 1.0163(6) 0.36157(14) 0.0255(5) Uani 1 1 d . . . . .
 O01D O 0.3051(3) 0.0431(16) 0.2989(2) 0.0872(18) Uani 1 1 d . . . . .
 C01E C 0.42859(16) 0.4463(9) 0.11203(17) 0.0339(6) Uani 1 1 d . . . . .
 H01E H 0.434424 0.251536 0.105177 0.041 Uiso 1 1 calc R U . . .
 C01F C 0.58196(17) 0.9329(11) 0.1137(2) 0.0403(8) Uani 1 1 d . . . . .
 H01F H 0.614632 1.045592 0.112393 0.048 Uiso 1 1 calc R U . . .
 C01G C -0.0187(2) 1.4711(8) 0.23718(15) 0.0361(8) Uani 1 1 d . . . . .
 H01G H -0.038636 1.612597 0.210408 0.043 Uiso 1 1 calc R U . . .
 C01H C 0.32339(15) 0.4160(8) 0.61774(15) 0.0300(6) Uani 1 1 d . . . . .
 H01A H 0.316226 0.239456 0.597193 0.036 Uiso 1 1 calc R U . . .
 H01C H 0.368477 0.433063 0.640690 0.036 Uiso 1 1 calc R U . . .
 C01I C 0.0673(2) 1.1597(9) 0.27519(17) 0.0370(8) Uani 1 1 d . . . . .
 H01I H 0.105326 1.089307 0.274586 0.044 Uiso 1 1 calc R U . . .
 C01J C 0.30364(14) 0.6141(7) 0.70765(15) 0.0288(6) Uani 1 1 d . . . . .
 C01K C 0.14720(19) 0.2078(9) -0.0086(2) 0.0401(9) Uani 1 1 d . . . . .
 C01L C 0.0372(2) 1.3677(10) 0.23636(17) 0.0416(9) Uani 1 1 d . . . . .
 H01L H 0.054791 1.439500 0.209120 0.050 Uiso 1 1 calc R U . . .
 C01M C 0.3123(2) 0.8584(10) -0.04630(18) 0.0416(9) Uani 1 1 d . . . . .
 H01M H 0.287923 0.956285 -0.081054 0.050 Uiso 1 1 calc R U . . .
 C01N C 0.10261(17) 0.4095(10) -0.02119(18) 0.0376(7) Uani 1 1 d . . . . .
 C01O C 0.1058(2) 0.3631(9) 0.0802(2) 0.0398(8) Uani 1 1 d . . . . .
 C01P C 0.3168(2) 0.3622(8) 0.18113(18) 0.0359(8) Uani 1 1 d . . . . .
 C01Q C 0.31956(18) 0.5084(9) 0.02677(19) 0.0375(8) Uani 1 1 d . . . . .
 H01Q H 0.300758 0.369193 0.041579 0.045 Uiso 1 1 calc R U . . .
 C01R C 0.37522(18) 0.9202(10) -0.01774(16) 0.0379(7) Uani 1 1 d . . . . .
 H01R H 0.394018 1.058667 -0.032776 0.045 Uiso 1 1 calc R U . . .
 C01S C 0.4110(2) 0.4812(8) 0.16739(19) 0.0381(8) Uani 1 1 d . . . . .
 H01D H 0.447692 0.452731 0.204560 0.046 Uiso 1 1 calc R U . . .
 H01H H 0.394996 0.664958 0.168437 0.046 Uiso 1 1 calc R U . . .
 C01T C 0.1722(3) 0.0193(11) 0.1546(3) 0.0508(11) Uani 1 1 d . . . . .
 H01J H 0.183107 -0.169155 0.149516 0.061 Uiso 1 1 calc R U . . .
 H01K H 0.138477 0.016131 0.171139 0.061 Uiso 1 1 calc R U . . .
 C01U C 0.1486(2) 0.1558(9) 0.0932(2) 0.0416(9) Uani 1 1 d . . . . .
 C01V C 0.3499(2) 0.6604(12) 0.5374(2) 0.0492(11) Uani 1 1 d . . . . .
 C01W C 0.2286(2) 0.1578(11) 0.1997(2) 0.0480(10) Uani 1 1 d . . . . .
 H01W H 0.217497 0.349552 0.203343 0.058 Uiso 1 1 calc R U . . .
 C01Y C 0.2471(4) 0.0241(19) 0.2634(4) 0.082(3) Uani 1 1 d D . . . .
 O22A O 0.2119(5) 0.013(3) 0.2894(5) 0.069(2) Uani 0.5 1 d D U P . .
 O22B O 0.2027(5) -0.142(3) 0.2673(6) 0.075(3) Uani 0.5 1 d D U P . .
 O1 O 0.5172(3) 0.9552(14) 0.2599(2) 0.0803(14) Uani 1 1 d G . . . .
 H1A H 0.481368 0.999445 0.233274 0.120 Uiso 1 1 d G U . . .
 H1B H 0.543583 0.988471 0.242236 0.120 Uiso 1 1 d G U . . .
 O2 O 0.4652(4) 0.9595(19) 0.6804(3) 0.106(2) Uani 1 1 d G . . . .
 H2A H 0.424886 0.957446 0.668455 0.159 Uiso 1 1 d G U . . .
 H2B H 0.476659 1.064867 0.657136 0.159 Uiso 1 1 d G U . . .
 K1A K 0.29446(10) 0.1476(6) 0.41301(8) 0.0705(5) Uani 0.8 1 d . . P . .
 O3 O 0.2125(5) -0.465(2) 0.3499(4) 0.127(3) Uani 1 1 d . . . . .
 K1 K 0.2945(5) -0.044(2) 0.4014(3) 0.075(2) Uani 0.2 1 d . . P . .
 H00F H 0.229(2) 0.407(12) 0.516(2) 0.032(12) Uiso 1 1 d . . . . .
 I3 I 0.18704(2) 0.43115(5) 0.81137(2) 0.03668(7) Uani 1 1 d . . . . .
 H00H H 0.287(3) -0.003(18) 0.167(3) 0.06(2) Uiso 1 1 d . . . . .

loop_
  _atom_site_aniso_label
  _atom_site_aniso_U_11
  _atom_site_aniso_U_22
  _atom_site_aniso_U_33
  _atom_site_aniso_U_23
  _atom_site_aniso_U_13
  _atom_site_aniso_U_12
 I002 0.04675(14) 0.04914(16) 0.03823(13) -0.01344(11) 0.01394(10) -0.00626(11)
 F004 0.0336(10) 0.0275(10) 0.0353(10) -0.0033(8) 0.0097(8) -0.0062(8)
 F005 0.0410(11) 0.0292(11) 0.0269(9) -0.0065(8) 0.0020(8) -0.0031(8)
 F006 0.0321(10) 0.0281(11) 0.0355(10) -0.0017(8) 0.0046(8) -0.0065(8)
 F007 0.0339(9) 0.0264(10) 0.0324(10) -0.0079(8) 0.0086(8) -0.0030(8)
 F008 0.0492(14) 0.0528(17) 0.0557(15) -0.0217(13) 0.0293(12) -0.0034(12)
 F009 0.0533(14) 0.0594(17) 0.0533(14) -0.0006(14) 0.0381(12) 0.0044(14)
 O00A 0.0334(11) 0.0243(11) 0.0287(11) 0.0020(9) 0.0047(9) 0.0006(9)
 F00B 0.0434(13) 0.0513(16) 0.0516(15) -0.0085(12) 0.0242(11) 0.0071(11)
 F00C 0.0526(15) 0.0364(15) 0.075(2) -0.0097(13) 0.0313(14) 0.0043(11)
 O00D 0.0422(13) 0.0224(11) 0.0317(12) -0.0002(9) 0.0085(10) -0.0037(9)
 O00E 0.0444(15) 0.0256(13) 0.0547(17) -0.0024(12) 0.0206(13) -0.0032(11)
 N00F 0.0312(12) 0.0220(12) 0.0274(12) 0.0002(10) 0.0047(10) -0.0001(10)
 O00G 0.073(2) 0.0270(15) 0.067(2) 0.0016(15) 0.0399(19) 0.0048(15)
 N00H 0.0448(18) 0.0297(17) 0.053(2) -0.0001(14) 0.0241(16) 0.0035(13)
 C00I 0.0279(13) 0.0240(14) 0.0252(13) 0.0013(11) 0.0026(10) -0.0004(11)
 C00J 0.0286(13) 0.0248(15) 0.0268(13) 0.0012(11) 0.0046(11) -0.0004(11)
 C00K 0.0269(12) 0.0222(12) 0.0259(12) 0.0016(12) 0.0029(10) 0.0040(12)
 C00L 0.0367(15) 0.0290(16) 0.0219(12) -0.0001(11) 0.0103(11) 0.0012(13)
 C00M 0.0355(16) 0.037(2) 0.0368(16) -0.0026(15) 0.0136(13) -0.0039(14)
 C00N 0.0273(13) 0.0276(16) 0.0298(14) -0.0032(12) 0.0069(11) 0.0015(11)
 C00O 0.0333(14) 0.0224(14) 0.0230(12) -0.0012(11) 0.0001(11) 0.0041(11)
 C00P 0.0359(15) 0.0261(15) 0.0298(13) 0.0029(13) 0.0059(11) 0.0044(14)
 C00Q 0.0306(13) 0.0266(13) 0.0226(11) -0.0001(12) 0.0016(10) 0.0035(13)
 C00R 0.0358(15) 0.0236(15) 0.0241(13) -0.0029(11) 0.0084(12) -0.0009(12)
 C00S 0.0295(14) 0.0259(15) 0.0327(15) -0.0034(12) 0.0051(12) 0.0007(12)
 C00T 0.0318(14) 0.0293(17) 0.0256(13) -0.0012(11) 0.0063(11) -0.0050(11)
 C00U 0.0378(16) 0.0220(15) 0.0233(13) 0.0006(10) 0.0049(12) 0.0020(11)
 C00V 0.0283(13) 0.0293(16) 0.0300(14) -0.0053(13) 0.0061(11) 0.0008(12)
 C00W 0.0303(14) 0.0252(14) 0.0201(12) -0.0011(10) 0.0049(10) 0.0000(10)
 C00X 0.0339(16) 0.0309(18) 0.0414(18) 0.0012(15) 0.0007(14) 0.0018(14)
 C00Y 0.0337(14) 0.0210(13) 0.0212(12) -0.0014(10) 0.0060(11) 0.0009(11)
 C00Z 0.0282(13) 0.0243(14) 0.0235(12) -0.0014(11) 0.0019(10) 0.0011(11)
 C010 0.0333(15) 0.0288(16) 0.0234(13) 0.0028(11) 0.0045(11) 0.0027(11)
 O011 0.050(2) 0.143(5) 0.053(2) 0.008(3) 0.0182(17) -0.028(3)
 O012 0.066(2) 0.119(5) 0.060(2) -0.025(3) 0.038(2) -0.014(3)
 C013 0.0287(14) 0.0301(17) 0.0300(15) 0.0005(12) 0.0078(12) -0.0031(11)
 C014 0.0334(15) 0.0268(14) 0.0237(13) 0.0003(11) 0.0075(11) 0.0049(11)
 C015 0.0335(16) 0.040(2) 0.048(2) -0.0106(16) 0.0187(15) -0.0045(13)
 C016 0.0396(17) 0.0306(18) 0.059(2) -0.0122(18) 0.0247(17) -0.0036(15)
 C017 0.0295(15) 0.054(2) 0.0339(17) -0.0127(16) 0.0040(13) 0.0026(15)
 C018 0.0412(17) 0.0241(14) 0.0228(13) -0.0006(11) 0.0064(12) -0.0035(12)
 C01A 0.0295(14) 0.0334(17) 0.0269(14) -0.0046(13) 0.0075(11) 0.0023(12)
 C01B 0.0275(14) 0.0344(18) 0.046(2) -0.0101(16) 0.0013(14) 0.0011(13)
 C01C 0.0306(13) 0.0215(13) 0.0205(12) -0.0010(9) 0.0044(10) -0.0001(10)
 O01D 0.088(3) 0.120(5) 0.057(2) 0.016(3) 0.031(2) 0.033(4)
 C01E 0.0332(14) 0.0288(17) 0.0360(15) -0.0016(15) 0.0082(12) -0.0024(14)
 C01F 0.0303(15) 0.0391(19) 0.0491(19) -0.0131(19) 0.0113(14) -0.0065(16)
 C01G 0.0498(19) 0.0340(19) 0.0213(12) 0.0054(12) 0.0088(13) 0.0026(15)
 C01H 0.0292(13) 0.0276(15) 0.0305(13) 0.0024(13) 0.0075(11) 0.0033(12)
 C01I 0.0452(19) 0.041(2) 0.0281(15) 0.0002(14) 0.0173(14) 0.0065(15)
 C01J 0.0243(12) 0.0231(14) 0.0300(14) 0.0001(12) -0.0013(11) 0.0007(11)
 C01K 0.0357(17) 0.038(2) 0.052(2) -0.0175(17) 0.0233(16) -0.0091(15)
 C01L 0.054(2) 0.049(2) 0.0259(15) 0.0057(14) 0.0190(15) 0.0052(17)
 C01M 0.0372(18) 0.051(2) 0.0304(16) -0.0028(15) 0.0052(14) 0.0128(15)
 C01N 0.0339(15) 0.0385(19) 0.0415(17) -0.0114(16) 0.0149(13) -0.0078(15)
 C01O 0.0402(18) 0.042(2) 0.049(2) -0.0076(16) 0.0294(17) -0.0056(14)
 C01P 0.049(2) 0.0271(18) 0.0314(15) 0.0048(12) 0.0147(15) 0.0053(13)
 C01Q 0.0299(15) 0.043(2) 0.0365(17) -0.0108(14) 0.0086(13) -0.0023(13)
 C01R 0.0395(16) 0.0397(19) 0.0304(14) -0.0007(16) 0.0075(13) 0.0018(16)
 C01S 0.0419(18) 0.033(2) 0.0353(17) -0.0028(14) 0.0090(14) -0.0076(14)
 C01T 0.056(3) 0.041(2) 0.070(3) 0.008(2) 0.040(2) -0.0015(18)
 C01U 0.0405(19) 0.036(2) 0.056(2) -0.0051(17) 0.0270(18) -0.0072(15)
 C01V 0.044(2) 0.065(3) 0.043(2) 0.002(2) 0.0198(18) -0.006(2)
 C01W 0.050(2) 0.049(3) 0.055(3) 0.010(2) 0.030(2) 0.0113(18)
 C01Y 0.078(4) 0.107(6) 0.082(4) 0.049(4) 0.053(4) 0.051(4)
 O22A 0.068(4) 0.085(5) 0.061(4) 0.012(4) 0.032(4) 0.007(4)
 O22B 0.063(4) 0.085(6) 0.086(5) 0.030(5) 0.036(4) 0.008(4)
 O1 0.083(3) 0.076(3) 0.072(3) -0.019(3) 0.016(2) -0.012(3)
 O2 0.119(5) 0.103(5) 0.076(4) 0.002(4) 0.012(4) -0.019(5)
 K1A 0.0804(11) 0.0938(16) 0.0482(8) 0.0017(9) 0.0364(8) -0.0006(10)
 O3 0.162(8) 0.108(6) 0.141(7) 0.024(6) 0.090(6) 0.028(6)
 K1 0.106(6) 0.081(6) 0.055(3) 0.023(4) 0.050(4) 0.009(5)
 I3 0.04240(12) 0.03954(13) 0.02643(9) -0.00269(9) 0.01035(8) -0.00113(10)

_geom_special_details
;
 All esds (except the esd in the dihedral angle between two l.s. planes)
 are estimated using the full covariance matrix.  The cell esds are taken
 into account individually in the estimation of esds in distances, angles
 and torsion angles; correlations between esds in cell parameters are only
 used when they are defined by crystal symmetry.  An approximate (isotropic)
 treatment of cell esds is used for estimating esds involving l.s. planes.
;
loop_
  _geom_bond_atom_site_label_1
  _geom_bond_atom_site_label_2
  _geom_bond_distance
  _geom_bond_site_symmetry_2
  _geom_bond_publ_flag
 I002 C01N 2.084(5) . ?
 F004 C00I 1.334(4) . ?
 F005 C00O 1.347(4) . ?
 F006 C01J 1.354(4) . ?
 F007 C00Z 1.346(4) . ?
 F008 C01K 1.341(5) . ?
 F009 C01O 1.359(4) . ?
 O00A C00P 1.453(4) . ?
 O00A C00R 1.340(4) . ?
 F00B C015 1.346(5) . ?
 F00C C016 1.342(5) . ?
 O00D C00R 1.225(4) . ?
 O00D K1A 2.786(3) 1_565 ?
 O00D K1 2.984(8) 1_565 ?
 O00E C01P 1.349(5) . ?
 O00E C01S 1.440(5) . ?
 N00F C00R 1.351(4) . ?
 N00F C013 1.455(4) . ?
 N00F H00F 1.00(6) . ?
 O00G C01P 1.211(6) . ?
 N00H C01P 1.329(6) . ?
 N00H C01W 1.448(6) . ?
 N00H H00H 0.86(9) . ?
 C00I C00Q 1.393(5) . ?
 C00I C00Z 1.388(5) . ?
 C00J H00J 0.9500 . ?
 C00J C00T 1.392(5) . ?
 C00J C01C 1.392(5) . ?
 C00K C00Z 1.383(5) . ?
 C00K C01H 1.514(5) . ?
 C00K C01J 1.398(5) . ?
 C00L C00W 1.399(5) . ?
 C00L C014 1.522(5) . ?
 C00L C01I 1.385(5) . ?
 C00M H00M 0.9500 . ?
 C00M C00N 1.394(5) . ?
 C00M C01F 1.405(5) . ?
 C00N C00S 1.401(5) . ?
 C00N C01A 1.467(5) . ?
 C00O C00Q 1.381(5) . ?
 C00O C01J 1.379(5) . ?
 C00P H00A 0.9900 . ?
 C00P H00B 0.9900 . ?
 C00P C014 1.523(5) . ?
 C00Q I3 2.080(3) . ?
 C00R K1 3.422(8) 1_565 ?
 C00S C00X 1.392(5) . ?
 C00S C01E 1.520(5) . ?
 C00T H00T 0.9500 . ?
 C00T C018 1.394(5) . ?
 C00U H00U 0.9500 . ?
 C00U C00Y 1.377(5) . ?
 C00U C018 1.397(5) . ?
 C00V C01A 1.398(5) . ?
 C00V C01E 1.518(5) . ?
 C00V C01Q 1.389(5) . ?
 C00W C010 1.398(4) . ?
 C00W C01C 1.474(5) . ?
 C00X H00X 0.9500 . ?
 C00X C01B 1.399(6) . ?
 C00Y C014 1.516(5) . ?
 C00Y C01C 1.409(4) . ?
 C010 H010 0.9500 . ?
 C010 C01G 1.390(5) . ?
 O011 C01V 1.269(7) . ?
 O012 C01V 1.221(7) . ?
 O012 K1A 3.163(8) 1_565 ?
 O012 K1A 2.767(7) . ?
 O012 K1 2.559(11) 1_565 ?
 C013 H013 1.0000 . ?
 C013 C01H 1.527(5) . ?
 C013 C01V 1.537(6) . ?
 C014 H014 1.0000 . ?
 C015 C01N 1.381(5) . ?
 C015 C01O 1.380(7) . ?
 C016 C01K 1.386(7) . ?
 C016 C01U 1.382(6) . ?
 C017 H017 0.9500 . ?
 C017 C01M 1.392(7) . ?
 C017 C01Q 1.388(6) . ?
 C018 H018 0.9500 . ?
 C01A C01R 1.393(5) . ?
 C01B H01B 0.9500 . ?
 C01B C01F 1.382(7) . ?
 O01D C01Y 1.304(10) . ?
 O01D K1A 2.856(5) . ?
 O01D K1 2.570(8) . ?
 C01E H01E 1.0000 . ?
 C01E C01S 1.520(6) . ?
 C01F H01F 0.9500 . ?
 C01G H01G 0.9500 . ?
 C01G C01L 1.395(6) . ?
 C01H H01A 0.9900 . ?
 C01H H01C 0.9900 . ?
 C01I H01I 0.9500 . ?
 C01I C01L 1.395(6) . ?
 C01K C01N 1.392(6) . ?
 C01L H01L 0.9500 . ?
 C01M H01M 0.9500 . ?
 C01M C01R 1.398(6) . ?
 C01O C01U 1.385(6) . ?
 C01Q H01Q 0.9500 . ?
 C01R H01R 0.9500 . ?
 C01S H01D 0.9900 . ?
 C01S H01H 0.9900 . ?
 C01T H01J 0.9900 . ?
 C01T H01K 0.9900 . ?
 C01T C01U 1.522(7) . ?
 C01T C01W 1.522(8) . ?
 C01V K1 3.358(9) 1_565 ?
 C01W H01W 1.0000 . ?
 C01W C01Y 1.566(8) . ?
 C01Y O22A 1.187(10) . ?
 C01Y O22B 1.346(13) . ?
 C01Y K1A 3.378(9) . ?
 C01Y K1 3.078(10) . ?
 O22A O22B 0.915(15) . ?
 O22A K1A 2.946(12) . ?
 O22A K1 2.673(14) . ?
 O22B K1 3.166(16) . ?
 O1 H1A 0.8698 . ?
 O1 H1B 0.8703 . ?
 O2 H2A 0.8700 . ?
 O2 H2B 0.8700 . ?
 K1A K1A 4.9780(10) 1_545 ?
 K1A K1A 4.9780(10) 1_565 ?
 K1A O3 2.739(10) 1_565 ?
 K1A K1 0.993(11) . ?
 K1A K1 4.034(11) 1_565 ?
 O3 K1 2.796(16) . ?
 O3 K1 3.422(14) 1_545 ?

loop_
  _geom_angle_atom_site_label_1
  _geom_angle_atom_site_label_2
  _geom_angle_atom_site_label_3
  _geom_angle
  _geom_angle_site_symmetry_1
  _geom_angle_site_symmetry_3
  _geom_angle_publ_flag
 C00R O00A C00P 113.7(3) . . ?
 C00R O00D K1A 119.3(2) . 1_565 ?
 C00R O00D K1 100.3(3) . 1_565 ?
 K1A O00D K1 19.4(2) 1_565 1_565 ?
 C01P O00E C01S 117.7(3) . . ?
 C00R N00F C013 117.6(3) . . ?
 C00R N00F H00F 120(3) . . ?
 C013 N00F H00F 115(3) . . ?
 C01P N00H C01W 124.2(4) . . ?
 C01P N00H H00H 123(5) . . ?
 C01W N00H H00H 113(5) . . ?
 F004 C00I C00Q 120.5(3) . . ?
 F004 C00I C00Z 118.5(3) . . ?
 C00Z C00I C00Q 121.0(3) . . ?
 C00T C00J H00J 120.9 . . ?
 C00T C00J C01C 118.2(3) . . ?
 C01C C00J H00J 120.9 . . ?
 C00Z C00K C01H 123.4(3) . . ?
 C00Z C00K C01J 115.4(3) . . ?
 C01J C00K C01H 121.2(3) . . ?
 C00W C00L C014 110.5(3) . . ?
 C01I C00L C00W 120.4(3) . . ?
 C01I C00L C014 129.1(3) . . ?
 C00N C00M H00M 120.7 . . ?
 C00N C00M C01F 118.5(4) . . ?
 C01F C00M H00M 120.7 . . ?
 C00M C00N C00S 120.3(3) . . ?
 C00M C00N C01A 131.1(3) . . ?
 C00S C00N C01A 108.6(3) . . ?
 F005 C00O C00Q 120.1(3) . . ?
 F005 C00O C01J 118.7(3) . . ?
 C01J C00O C00Q 121.2(3) . . ?
 O00A C00P H00A 109.7 . . ?
 O00A C00P H00B 109.7 . . ?
 O00A C00P C014 109.9(3) . . ?
 H00A C00P H00B 108.2 . . ?
 C014 C00P H00A 109.7 . . ?
 C014 C00P H00B 109.7 . . ?
 C00I C00Q I3 120.3(3) . . ?
 C00O C00Q C00I 117.2(3) . . ?
 C00O C00Q I3 122.5(3) . . ?
 O00A C00R N00F 112.5(3) . . ?
 O00A C00R K1 103.2(3) . 1_565 ?
 O00D C00R O00A 123.4(3) . . ?
 O00D C00R N00F 124.1(3) . . ?
 O00D C00R K1 59.1(3) . 1_565 ?
 N00F C00R K1 110.3(3) . 1_565 ?
 C00N C00S C01E 110.4(3) . . ?
 C00X C00S C00N 120.7(4) . . ?
 C00X C00S C01E 128.9(4) . . ?
 C00J C00T H00T 119.5 . . ?
 C00J C00T C018 121.0(3) . . ?
 C018 C00T H00T 119.5 . . ?
 C00Y C00U H00U 120.5 . . ?
 C00Y C00U C018 118.9(3) . . ?
 C018 C00U H00U 120.5 . . ?
 C01A C00V C01E 110.7(3) . . ?
 C01Q C00V C01A 120.6(4) . . ?
 C01Q C00V C01E 128.7(4) . . ?
 C00L C00W C01C 108.4(3) . . ?
 C010 C00W C00L 121.0(3) . . ?
 C010 C00W C01C 130.6(3) . . ?
 C00S C00X H00X 120.6 . . ?
 C00S C00X C01B 118.9(4) . . ?
 C01B C00X H00X 120.6 . . ?
 C00U C00Y C014 129.5(3) . . ?
 C00U C00Y C01C 120.5(3) . . ?
 C01C C00Y C014 110.0(3) . . ?
 F007 C00Z C00I 117.6(3) . . ?
 F007 C00Z C00K 119.9(3) . . ?
 C00K C00Z C00I 122.6(3) . . ?
 C00W C010 H010 120.9 . . ?
 C01G C010 C00W 118.2(3) . . ?
 C01G C010 H010 120.9 . . ?
 C01V O012 K1A 105.4(5) . 1_565 ?
 C01V O012 K1A 138.1(5) . . ?
 C01V O012 K1 121.3(6) . 1_565 ?
 K1A O012 K1A 114.01(18) . 1_565 ?
 K1 O012 K1A 98.4(3) 1_565 . ?
 K1 O012 K1A 15.9(2) 1_565 1_565 ?
 N00F C013 H013 107.3 . . ?
 N00F C013 C01H 111.1(3) . . ?
 N00F C013 C01V 113.1(3) . . ?
 C01H C013 H013 107.3 . . ?
 C01H C013 C01V 110.5(3) . . ?
 C01V C013 H013 107.3 . . ?
 C00L C014 C00P 107.7(3) . . ?
 C00L C014 H014 110.8 . . ?
 C00P C014 H014 110.8 . . ?
 C00Y C014 C00L 102.2(3) . . ?
 C00Y C014 C00P 114.0(3) . . ?
 C00Y C014 H014 110.8 . . ?
 F00B C015 C01N 120.6(4) . . ?
 F00B C015 C01O 119.2(4) . . ?
 C01O C015 C01N 120.3(4) . . ?
 F00C C016 C01K 118.0(4) . . ?
 F00C C016 C01U 119.8(5) . . ?
 C01U C016 C01K 122.2(4) . . ?
 C01M C017 H017 119.4 . . ?
 C01Q C017 H017 119.4 . . ?
 C01Q C017 C01M 121.3(4) . . ?
 C00T C018 C00U 120.6(3) . . ?
 C00T C018 H018 119.7 . . ?
 C00U C018 H018 119.7 . . ?
 C00V C01A C00N 108.5(3) . . ?
 C01R C01A C00N 130.7(4) . . ?
 C01R C01A C00V 120.9(3) . . ?
 C00X C01B H01B 119.7 . . ?
 C01F C01B C00X 120.5(3) . . ?
 C01F C01B H01B 119.7 . . ?
 C00J C01C C00W 130.6(3) . . ?
 C00J C01C C00Y 120.8(3) . . ?
 C00Y C01C C00W 108.6(3) . . ?
 C01Y O01D K1A 102.0(4) . . ?
 C01Y O01D K1 100.1(5) . . ?
 K1 O01D K1A 20.2(3) . . ?
 C00S C01E H01E 110.2 . . ?
 C00S C01E C01S 111.0(3) . . ?
 C00V C01E C00S 101.8(3) . . ?
 C00V C01E H01E 110.2 . . ?
 C00V C01E C01S 113.1(3) . . ?
 C01S C01E H01E 110.2 . . ?
 C00M C01F H01F 119.5 . . ?
 C01B C01F C00M 121.0(4) . . ?
 C01B C01F H01F 119.5 . . ?
 C010 C01G H01G 119.5 . . ?
 C010 C01G C01L 120.9(3) . . ?
 C01L C01G H01G 119.5 . . ?
 C00K C01H C013 113.7(3) . . ?
 C00K C01H H01A 108.8 . . ?
 C00K C01H H01C 108.8 . . ?
 C013 C01H H01A 108.8 . . ?
 C013 C01H H01C 108.8 . . ?
 H01A C01H H01C 107.7 . . ?
 C00L C01I H01I 120.5 . . ?
 C00L C01I C01L 118.9(4) . . ?
 C01L C01I H01I 120.5 . . ?
 F006 C01J C00K 118.9(3) . . ?
 F006 C01J C00O 118.3(3) . . ?
 C00O C01J C00K 122.7(3) . . ?
 F008 C01K C016 118.8(4) . . ?
 F008 C01K C01N 120.4(4) . . ?
 C016 C01K C01N 120.8(4) . . ?
 C01G C01L C01I 120.6(4) . . ?
 C01G C01L H01L 119.7 . . ?
 C01I C01L H01L 119.7 . . ?
 C017 C01M H01M 119.8 . . ?
 C017 C01M C01R 120.4(4) . . ?
 C01R C01M H01M 119.8 . . ?
 C015 C01N I002 120.6(3) . . ?
 C015 C01N C01K 117.7(4) . . ?
 C01K C01N I002 121.7(3) . . ?
 F009 C01O C015 117.8(4) . . ?
 F009 C01O C01U 119.0(4) . . ?
 C015 C01O C01U 123.2(4) . . ?
 O00G C01P O00E 124.1(4) . . ?
 O00G C01P N00H 126.2(4) . . ?
 N00H C01P O00E 109.6(3) . . ?
 C00V C01Q H01Q 120.7 . . ?
 C017 C01Q C00V 118.5(4) . . ?
 C017 C01Q H01Q 120.7 . . ?
 C01A C01R C01M 118.3(4) . . ?
 C01A C01R H01R 120.8 . . ?
 C01M C01R H01R 120.8 . . ?
 O00E C01S C01E 107.5(3) . . ?
 O00E C01S H01D 110.2 . . ?
 O00E C01S H01H 110.2 . . ?
 C01E C01S H01D 110.2 . . ?
 C01E C01S H01H 110.2 . . ?
 H01D C01S H01H 108.5 . . ?
 H01J C01T H01K 107.8 . . ?
 C01U C01T H01J 108.9 . . ?
 C01U C01T H01K 108.9 . . ?
 C01U C01T C01W 113.2(4) . . ?
 C01W C01T H01J 108.9 . . ?
 C01W C01T H01K 108.9 . . ?
 C016 C01U C01O 115.8(5) . . ?
 C016 C01U C01T 122.3(4) . . ?
 C01O C01U C01T 121.9(4) . . ?
 O011 C01V C013 115.5(4) . . ?
 O011 C01V K1 110.3(4) . 1_565 ?
 O012 C01V O011 124.8(5) . . ?
 O012 C01V C013 119.6(4) . . ?
 O012 C01V K1 40.6(5) . 1_565 ?
 C013 C01V K1 115.2(3) . 1_565 ?
 N00H C01W C01T 110.3(4) . . ?
 N00H C01W H01W 108.2 . . ?
 N00H C01W C01Y 111.2(4) . . ?
 C01T C01W H01W 108.2 . . ?
 C01T C01W C01Y 110.8(5) . . ?
 C01Y C01W H01W 108.2 . . ?
 O01D C01Y C01W 117.0(6) . . ?
 O01D C01Y O22B 129.1(8) . . ?
 O01D C01Y K1A 55.8(4) . . ?
 O01D C01Y K1 55.3(4) . . ?
 C01W C01Y K1A 144.3(6) . . ?
 C01W C01Y K1 160.9(7) . . ?
 O22A C01Y O01D 113.8(9) . . ?
 O22A C01Y C01W 121.5(7) . . ?
 O22A C01Y O22B 41.8(7) . . ?
 O22A C01Y K1A 58.9(7) . . ?
 O22A C01Y K1 59.2(6) . . ?
 O22B C01Y C01W 112.2(8) . . ?
 O22B C01Y K1A 90.4(7) . . ?
 O22B C01Y K1 81.2(6) . . ?
 K1 C01Y K1A 16.9(2) . . ?
 C01Y O22A K1A 100.9(8) . . ?
 C01Y O22A K1 98.3(7) . . ?
 O22B O22A C01Y 78.5(11) . . ?
 O22B O22A K1A 134.3(11) . . ?
 O22B O22A K1 114.7(12) . . ?
 K1 O22A K1A 19.6(2) . . ?
 C01Y O22B K1 73.9(7) . . ?
 O22A O22B C01Y 59.8(9) . . ?
 O22A O22B K1 50.1(10) . . ?
 H1A O1 H1B 104.5 . . ?
 H2A O2 H2B 109.5 . . ?
 O00D K1A O012 63.91(10) 1_545 1_545 ?
 O00D K1A O01D 147.3(2) 1_545 . ?
 O00D K1A C01Y 128.93(17) 1_545 . ?
 O00D K1A O22A 109.4(2) 1_545 . ?
 O00D K1A K1A 77.28(8) 1_545 1_545 ?
 O00D K1A K1A 102.72(8) 1_545 1_565 ?
 O00D K1A K1 106.19(13) 1_545 1_565 ?
 O012 K1A O00D 83.88(12) . 1_545 ?
 O012 K1A O012 114.01(18) . 1_545 ?
 O012 K1A O01D 127.4(2) . . ?
 O012 K1A C01Y 109.15(18) 1_545 . ?
 O012 K1A C01Y 134.6(2) . . ?
 O012 K1A O22A 138.3(3) . . ?
 O012 K1A K1A 30.51(10) 1_545 1_545 ?
 O012 K1A K1A 35.48(14) . 1_565 ?
 O012 K1A K1A 149.49(10) 1_545 1_565 ?
 O012 K1A K1A 144.52(14) . 1_545 ?
 O012 K1A K1 38.87(18) . 1_565 ?
 O012 K1A K1 152.76(17) 1_545 1_565 ?
 O01D K1A O012 104.17(18) . 1_545 ?
 O01D K1A C01Y 22.18(16) . . ?
 O01D K1A O22A 42.1(2) . . ?
 O01D K1A K1A 100.49(17) . 1_565 ?
 O01D K1A K1A 79.51(17) . 1_545 ?
 O01D K1A K1 96.6(2) . 1_565 ?
 C01Y K1A K1A 79.52(16) . 1_545 ?
 C01Y K1A K1A 100.48(16) . 1_565 ?
 C01Y K1A K1 96.7(2) . 1_565 ?
 O22A K1A O012 107.2(3) . 1_545 ?
 O22A K1A C01Y 20.2(2) . . ?
 O22A K1A K1A 103.1(3) . 1_565 ?
 O22A K1A K1A 76.9(3) . 1_545 ?
 O22A K1A K1 100.0(3) . 1_565 ?
 K1A K1A K1A 180.0 1_545 1_565 ?
 O3 K1A O00D 96.77(19) 1_565 1_545 ?
 O3 K1A O012 76.8(3) 1_565 . ?
 O3 K1A O012 155.1(2) 1_565 1_545 ?
 O3 K1A O01D 83.5(2) 1_565 . ?
 O3 K1A C01Y 69.7(2) 1_565 . ?
 O3 K1A O22A 62.7(3) 1_565 . ?
 O3 K1A K1A 45.3(2) 1_565 1_565 ?
 O3 K1A K1A 134.7(2) 1_565 1_545 ?
 O3 K1A K1 43.8(3) 1_565 1_565 ?
 K1 K1A O00D 91.7(4) . 1_545 ?
 K1 K1A O012 45.0(4) . 1_545 ?
 K1 K1A O012 156.8(6) . . ?
 K1 K1A O01D 63.4(4) . . ?
 K1 K1A C01Y 64.2(4) . . ?
 K1 K1A O22A 64.5(6) . . ?
 K1 K1A K1A 16.2(4) . 1_545 ?
 K1 K1A K1A 176.06(10) 1_565 1_545 ?
 K1 K1A K1A 3.93(10) 1_565 1_565 ?
 K1 K1A K1A 163.8(4) . 1_565 ?
 K1 K1A O3 126.3(6) . 1_565 ?
 K1 K1A K1 159.9(4) . 1_565 ?
 K1A O3 K1 13.52(19) 1_545 1_545 ?
 K1A O3 K1 93.6(4) 1_545 . ?
 K1 O3 K1 105.9(4) . 1_545 ?
 O00D K1 C00R 20.62(9) 1_545 1_545 ?
 O00D K1 C01V 57.39(15) 1_545 1_545 ?
 O00D K1 C01Y 133.4(4) 1_545 . ?
 O00D K1 O22B 116.0(4) 1_545 . ?
 O00D K1 K1A 93.0(2) 1_545 1_545 ?
 O00D K1 O3 80.0(3) 1_545 1_565 ?
 C00R K1 K1A 73.69(19) 1_545 1_545 ?
 O012 K1 O00D 69.13(18) 1_545 1_545 ?
 O012 K1 C00R 59.02(16) 1_545 1_545 ?
 O012 K1 O01D 135.9(5) 1_545 . ?
 O012 K1 C01V 18.10(17) 1_545 1_545 ?
 O012 K1 C01Y 141.9(5) 1_545 . ?
 O012 K1 O22A 140.1(6) 1_545 . ?
 O012 K1 O22B 126.2(5) 1_545 . ?
 O012 K1 K1A 42.7(2) 1_545 1_545 ?
 O012 K1 O3 79.2(4) 1_545 . ?
 O012 K1 O3 148.7(3) 1_545 1_565 ?
 O01D K1 O00D 154.1(4) . 1_545 ?
 O01D K1 C00R 153.4(4) . 1_545 ?
 O01D K1 C01V 148.5(4) . 1_545 ?
 O01D K1 C01Y 24.6(2) . . ?
 O01D K1 O22A 46.9(3) . . ?
 O01D K1 O22B 47.9(3) . . ?
 O01D K1 K1A 103.6(4) . 1_545 ?
 O01D K1 O3 75.4(3) . 1_565 ?
 O01D K1 O3 89.6(4) . . ?
 C01V K1 C00R 53.43(13) 1_545 1_545 ?
 C01V K1 K1A 60.41(19) 1_545 1_545 ?
 C01V K1 O3 133.1(3) 1_545 1_565 ?
 C01Y K1 C00R 128.8(4) . 1_545 ?
 C01Y K1 C01V 160.0(5) . 1_545 ?
 C01Y K1 O22B 24.8(2) . . ?
 C01Y K1 K1A 100.0(3) . 1_545 ?
 C01Y K1 O3 65.6(3) . 1_565 ?
 O22A K1 O00D 111.5(4) . 1_545 ?
 O22A K1 C00R 106.8(4) . 1_545 ?
 O22A K1 C01V 153.2(5) . 1_545 ?
 O22A K1 C01Y 22.4(2) . . ?
 O22A K1 O22B 15.2(3) . . ?
 O22A K1 K1A 99.0(4) . 1_545 ?
 O22A K1 O3 61.0(4) . . ?
 O22A K1 O3 56.6(4) . 1_565 ?
 O22B K1 C00R 105.9(3) . 1_545 ?
 O22B K1 C01V 141.9(4) . 1_545 ?
 O22B K1 K1A 84.2(3) . 1_545 ?
 O22B K1 O3 71.7(3) . 1_565 ?
 K1A K1 O00D 68.9(4) . 1_545 ?
 K1A K1 C00R 89.1(4) . 1_545 ?
 K1A K1 O012 119.1(6) . 1_545 ?
 K1A K1 O01D 96.4(5) . . ?
 K1A K1 C01V 101.0(5) . 1_545 ?
 K1A K1 C01Y 98.9(5) . . ?
 K1A K1 O22A 95.9(6) . . ?
 K1A K1 O22B 111.2(6) . . ?
 K1A K1 K1A 159.9(4) . 1_545 ?
 K1A K1 O3 40.1(5) . 1_565 ?
 K1A K1 O3 140.7(8) . . ?
 O3 K1 O00D 89.4(3) . 1_545 ?
 O3 K1 C00R 70.4(3) . 1_545 ?
 O3 K1 C00R 93.0(3) 1_565 1_545 ?
 O3 K1 C01V 93.2(3) . 1_545 ?
 O3 K1 C01Y 72.0(3) . . ?
 O3 K1 O22B 48.8(3) . . ?
 O3 K1 K1A 42.7(3) . 1_545 ?
 O3 K1 K1A 148.3(4) 1_565 1_545 ?
 O3 K1 O3 105.9(4) . 1_565 ?

loop_
  _geom_torsion_atom_site_label_1
  _geom_torsion_atom_site_label_2
  _geom_torsion_atom_site_label_3
  _geom_torsion_atom_site_label_4
  _geom_torsion
  _geom_torsion_site_symmetry_1
  _geom_torsion_site_symmetry_2
  _geom_torsion_site_symmetry_3
  _geom_torsion_site_symmetry_4
  _geom_torsion_publ_flag
 F004 C00I C00Q C00O 179.0(3) . . . . ?
 F004 C00I C00Q I3 -1.2(4) . . . . ?
 F004 C00I C00Z F007 1.1(4) . . . . ?
 F004 C00I C00Z C00K -177.8(3) . . . . ?
 F005 C00O C00Q C00I -179.3(3) . . . . ?
 F005 C00O C00Q I3 0.8(4) . . . . ?
 F005 C00O C01J F006 0.7(4) . . . . ?
 F005 C00O C01J C00K 179.3(3) . . . . ?
 F008 C01K C01N I002 2.8(5) . . . . ?
 F008 C01K C01N C015 -178.5(4) . . . . ?
 F009 C01O C01U C016 -178.4(4) . . . . ?
 F009 C01O C01U C01T 1.0(6) . . . . ?
 O00A C00P C014 C00L -174.2(3) . . . . ?
 O00A C00P C014 C00Y 73.1(4) . . . . ?
 F00B C015 C01N I002 -2.3(5) . . . . ?
 F00B C015 C01N C01K 179.0(4) . . . . ?
 F00B C015 C01O F009 -1.0(6) . . . . ?
 F00B C015 C01O C01U 178.8(4) . . . . ?
 F00C C016 C01K F008 -1.4(6) . . . . ?
 F00C C016 C01K C01N 177.7(4) . . . . ?
 F00C C016 C01U C01O -179.8(4) . . . . ?
 F00C C016 C01U C01T 0.8(6) . . . . ?
 O00D K1A K1 C00R 4.0(2) 1_545 . . 1_545 ?
 O00D K1A K1 O012 -49.3(6) 1_545 . . 1_545 ?
 O00D K1A K1 O01D 157.9(3) 1_545 . . . ?
 O00D K1A K1 C01V -48.4(3) 1_545 . . 1_545 ?
 O00D K1A K1 C01Y 133.2(3) 1_545 . . . ?
 O00D K1A K1 O22A 110.8(3) 1_545 . . . ?
 O00D K1A K1 O22B 110.7(4) 1_545 . . . ?
 O00D K1A K1 K1A -27(2) 1_545 . . 1_545 ?
 O00D K1A K1 O3 99.7(4) 1_545 . . 1_565 ?
 O00D K1A K1 O3 60.7(7) 1_545 . . . ?
 N00F C013 C01H C00K -67.2(4) . . . . ?
 N00F C013 C01V O011 163.8(6) . . . . ?
 N00F C013 C01V O012 -12.4(8) . . . . ?
 N00F C013 C01V K1 33.4(5) . . . 1_565 ?
 N00H C01W C01Y O01D 30.7(9) . . . . ?
 N00H C01W C01Y O22A 178.3(11) . . . . ?
 N00H C01W C01Y O22B -135.7(8) . . . . ?
 N00H C01W C01Y K1A 98.8(6) . . . . ?
 N00H C01W C01Y K1 91.8(12) . . . . ?
 C00J C00T C018 C00U 1.1(5) . . . . ?
 C00L C00W C010 C01G -0.5(5) . . . . ?
 C00L C00W C01C C00J -179.1(3) . . . . ?
 C00L C00W C01C C00Y -0.1(4) . . . . ?
 C00L C01I C01L C01G 0.0(7) . . . . ?
 C00M C00N C00S C00X -1.3(6) . . . . ?
 C00M C00N C00S C01E 179.6(3) . . . . ?
 C00M C00N C01A C00V 179.7(4) . . . . ?
 C00M C00N C01A C01R -0.9(7) . . . . ?
 C00N C00M C01F C01B -0.2(6) . . . . ?
 C00N C00S C00X C01B 1.6(6) . . . . ?
 C00N C00S C01E C00V 0.9(4) . . . . ?
 C00N C00S C01E C01S -119.7(4) . . . . ?
 C00N C01A C01R C01M -179.5(4) . . . . ?
 C00P O00A C00R O00D 4.5(5) . . . . ?
 C00P O00A C00R N00F -175.9(3) . . . . ?
 C00P O00A C00R K1 -57.0(3) . . . 1_565 ?
 C00Q C00I C00Z F007 -178.9(3) . . . . ?
 C00Q C00I C00Z C00K 2.2(5) . . . . ?
 C00Q C00O C01J F006 -178.6(3) . . . . ?
 C00Q C00O C01J C00K 0.0(5) . . . . ?
 C00R O00A C00P C014 176.9(3) . . . . ?
 C00R N00F C013 C01H 168.5(3) . . . . ?
 C00R N00F C013 C01V -66.6(5) . . . . ?
 C00S C00N C01A C00V -0.1(4) . . . . ?
 C00S C00N C01A C01R 179.2(4) . . . . ?
 C00S C00X C01B C01F -1.2(6) . . . . ?
 C00S C01E C01S O00E -168.0(3) . . . . ?
 C00T C00J C01C C00W 177.8(3) . . . . ?
 C00T C00J C01C C00Y -1.2(5) . . . . ?
 C00U C00Y C014 C00L 176.0(3) . . . . ?
 C00U C00Y C014 C00P -68.1(5) . . . . ?
 C00U C00Y C01C C00J 1.8(5) . . . . ?
 C00U C00Y C01C C00W -177.3(3) . . . . ?
 C00V C01A C01R C01M -0.2(6) . . . . ?
 C00V C01E C01S O00E 78.2(4) . . . . ?
 C00W C00L C014 C00P -116.1(3) . . . . ?
 C00W C00L C014 C00Y 4.3(4) . . . . ?
 C00W C00L C01I C01L -0.2(6) . . . . ?
 C00W C010 C01G C01L 0.2(6) . . . . ?
 C00X C00S C01E C00V -178.1(4) . . . . ?
 C00X C00S C01E C01S 61.3(6) . . . . ?
 C00X C01B C01F C00M 0.5(7) . . . . ?
 C00Y C00U C018 C00T -0.5(5) . . . . ?
 C00Z C00I C00Q C00O -1.0(5) . . . . ?
 C00Z C00I C00Q I3 178.8(2) . . . . ?
 C00Z C00K C01H C013 106.5(4) . . . . ?
 C00Z C00K C01J F006 179.7(3) . . . . ?
 C00Z C00K C01J C00O 1.1(5) . . . . ?
 C010 C00W C01C C00J 0.4(6) . . . . ?
 C010 C00W C01C C00Y 179.5(3) . . . . ?
 C010 C01G C01L C01I 0.1(7) . . . . ?
 O012 K1A K1 O00D 78.3(11) . . . 1_545 ?
 O012 K1A K1 O00D 49.3(6) 1_545 . . 1_545 ?
 O012 K1A K1 C00R 82.3(12) . . . 1_545 ?
 O012 K1A K1 C00R 53.3(4) 1_545 . . 1_545 ?
 O012 K1A K1 O012 28.9(16) . . . 1_545 ?
 O012 K1A K1 O01D -152.7(8) 1_545 . . . ?
 O012 K1A K1 O01D -123.8(9) . . . . ?
 O012 K1A K1 C01V 0.9(3) 1_545 . . 1_545 ?
 O012 K1A K1 C01V 29.9(13) . . . 1_545 ?
 O012 K1A K1 C01Y -177.5(8) 1_545 . . . ?
 O012 K1A K1 C01Y -148.5(9) . . . . ?
 O012 K1A K1 O22A -171.0(9) . . . . ?
 O012 K1A K1 O22A 160.1(8) 1_545 . . . ?
 O012 K1A K1 O22B -171.0(8) . . . . ?
 O012 K1A K1 O22B 160.1(9) 1_545 . . . ?
 O012 K1A K1 K1A 22.3(16) 1_545 . . 1_545 ?
 O012 K1A K1 K1A 51(3) . . . 1_545 ?
 O012 K1A K1 O3 149.0(4) 1_545 . . 1_565 ?
 O012 K1A K1 O3 139.0(10) . . . . ?
 O012 K1A K1 O3 178.0(14) . . . 1_565 ?
 O012 K1A K1 O3 110.1(9) 1_545 . . . ?
 C013 N00F C00R O00A 173.7(3) . . . . ?
 C013 N00F C00R O00D -6.7(5) . . . . ?
 C013 N00F C00R K1 59.1(4) . . . 1_565 ?
 C014 C00L C00W C010 177.6(3) . . . . ?
 C014 C00L C00W C01C -2.8(4) . . . . ?
 C014 C00L C01I C01L -176.7(4) . . . . ?
 C014 C00Y C01C C00J -177.9(3) . . . . ?
 C014 C00Y C01C C00W 2.9(4) . . . . ?
 C015 C01O C01U C016 1.8(6) . . . . ?
 C015 C01O C01U C01T -178.8(4) . . . . ?
 C016 C01K C01N I002 -176.2(3) . . . . ?
 C016 C01K C01N C015 2.5(6) . . . . ?
 C017 C01M C01R C01A -0.3(6) . . . . ?
 C018 C00U C00Y C014 178.7(3) . . . . ?
 C018 C00U C00Y C01C -1.0(5) . . . . ?
 C01A C00N C00S C00X 178.5(3) . . . . ?
 C01A C00N C00S C01E -0.5(4) . . . . ?
 C01A C00V C01E C00S -1.0(4) . . . . ?
 C01A C00V C01E C01S 118.2(4) . . . . ?
 C01A C00V C01Q C017 -0.6(6) . . . . ?
 C01C C00J C00T C018 -0.2(5) . . . . ?
 C01C C00W C010 C01G -180.0(3) . . . . ?
 C01C C00Y C014 C00L -4.3(4) . . . . ?
 C01C C00Y C014 C00P 111.6(3) . . . . ?
 O01D C01Y O22A O22B -122.8(12) . . . . ?
 O01D C01Y O22A K1A 10.5(10) . . . . ?
 O01D C01Y O22A K1 -9.2(11) . . . . ?
 O01D C01Y O22B O22A 82.6(14) . . . . ?
 O01D C01Y O22B K1 29.8(10) . . . . ?
 O01D K1A K1 O00D -157.9(3) . . . 1_545 ?
 O01D K1A K1 C00R -153.9(5) . . . 1_545 ?
 O01D K1A K1 O012 152.7(8) . . . 1_545 ?
 O01D K1A K1 C01V 153.6(6) . . . 1_545 ?
 O01D K1A K1 C01Y -24.7(2) . . . . ?
 O01D K1A K1 O22A -47.2(3) . . . . ?
 O01D K1A K1 O22B -47.2(3) . . . . ?
 O01D K1A K1 K1A 175(2) . . . 1_545 ?
 O01D K1A K1 O3 -97.2(8) . . . . ?
 O01D K1A K1 O3 -58.3(6) . . . 1_565 ?
 C01E C00S C00X C01B -179.5(4) . . . . ?
 C01E C00V C01A C00N 0.7(4) . . . . ?
 C01E C00V C01A C01R -178.7(4) . . . . ?
 C01E C00V C01Q C017 178.6(4) . . . . ?
 C01F C00M C00N C00S 0.6(6) . . . . ?
 C01F C00M C00N C01A -179.2(4) . . . . ?
 C01H C00K C00Z F007 -2.8(5) . . . . ?
 C01H C00K C00Z C00I 176.0(3) . . . . ?
 C01H C00K C01J F006 1.5(5) . . . . ?
 C01H C00K C01J C00O -177.1(3) . . . . ?
 C01H C013 C01V O011 -71.0(7) . . . . ?
 C01H C013 C01V O012 112.9(6) . . . . ?
 C01H C013 C01V K1 158.7(3) . . . 1_565 ?
 C01I C00L C00W C010 0.5(5) . . . . ?
 C01I C00L C00W C01C -179.9(3) . . . . ?
 C01I C00L C014 C00P 60.7(5) . . . . ?
 C01I C00L C014 C00Y -178.9(4) . . . . ?
 C01J C00K C00Z F007 179.0(3) . . . . ?
 C01J C00K C00Z C00I -2.1(5) . . . . ?
 C01J C00K C01H C013 -75.5(4) . . . . ?
 C01J C00O C00Q C00I 0.0(5) . . . . ?
 C01J C00O C00Q I3 -179.9(2) . . . . ?
 C01K C016 C01U C01O -0.5(6) . . . . ?
 C01K C016 C01U C01T -179.9(4) . . . . ?
 C01M C017 C01Q C00V 0.1(6) . . . . ?
 C01N C015 C01O F009 179.3(4) . . . . ?
 C01N C015 C01O C01U -0.9(6) . . . . ?
 C01O C015 C01N I002 177.5(3) . . . . ?
 C01O C015 C01N C01K -1.3(6) . . . . ?
 C01P O00E C01S C01E -140.9(4) . . . . ?
 C01P N00H C01W C01T 136.9(5) . . . . ?
 C01P N00H C01W C01Y -99.9(6) . . . . ?
 C01Q C00V C01A C00N -179.9(3) . . . . ?
 C01Q C00V C01A C01R 0.7(6) . . . . ?
 C01Q C00V C01E C00S 179.7(4) . . . . ?
 C01Q C00V C01E C01S -61.1(5) . . . . ?
 C01Q C017 C01M C01R 0.4(6) . . . . ?
 C01S O00E C01P O00G 3.5(6) . . . . ?
 C01S O00E C01P N00H -176.1(4) . . . . ?
 C01T C01W C01Y O01D 153.7(7) . . . . ?
 C01T C01W C01Y O22A -58.7(13) . . . . ?
 C01T C01W C01Y O22B -12.7(9) . . . . ?
 C01T C01W C01Y K1A -138.2(6) . . . . ?
 C01T C01W C01Y K1 -145.2(11) . . . . ?
 C01U C016 C01K F008 179.3(4) . . . . ?
 C01U C016 C01K C01N -1.6(6) . . . . ?
 C01U C01T C01W N00H -61.5(5) . . . . ?
 C01U C01T C01W C01Y 175.0(4) . . . . ?
 C01V C013 C01H C00K 166.4(3) . . . . ?
 C01W N00H C01P O00E 173.4(4) . . . . ?
 C01W N00H C01P O00G -6.2(8) . . . . ?
 C01W C01T C01U C016 91.3(5) . . . . ?
 C01W C01T C01U C01O -88.0(5) . . . . ?
 C01W C01Y O22A O22B 88.7(14) . . . . ?
 C01W C01Y O22A K1A -138.0(8) . . . . ?
 C01W C01Y O22A K1 -157.7(8) . . . . ?
 C01W C01Y O22B O22A -113.1(11) . . . . ?
 C01W C01Y O22B K1 -165.9(6) . . . . ?
 C01Y O22A O22B K1 94.0(9) . . . . ?
 C01Y K1A K1 O00D -133.2(3) . . . 1_545 ?
 C01Y K1A K1 C00R -129.2(4) . . . 1_545 ?
 C01Y K1A K1 O012 177.5(8) . . . 1_545 ?
 C01Y K1A K1 O01D 24.7(2) . . . . ?
 C01Y K1A K1 C01V 178.4(5) . . . 1_545 ?
 C01Y K1A K1 O22A -22.4(3) . . . . ?
 C01Y K1A K1 O22B -22.5(2) . . . . ?
 C01Y K1A K1 K1A -160(2) . . . 1_545 ?
 C01Y K1A K1 O3 -72.5(7) . . . . ?
 C01Y K1A K1 O3 -33.5(6) . . . 1_565 ?
 O22A C01Y O22B K1 -52.8(10) . . . . ?
 O22A K1A K1 O00D -110.8(3) . . . 1_545 ?
 O22A K1A K1 C00R -106.8(4) . . . 1_545 ?
 O22A K1A K1 O012 -160.1(8) . . . 1_545 ?
 O22A K1A K1 O01D 47.2(3) . . . . ?
 O22A K1A K1 C01V -159.2(5) . . . 1_545 ?
 O22A K1A K1 C01Y 22.4(3) . . . . ?
 O22A K1A K1 O22B 0.0(3) . . . . ?
 O22A K1A K1 K1A -138(2) . . . 1_545 ?
 O22A K1A K1 O3 -11.1(6) . . . 1_565 ?
 O22A K1A K1 O3 -50.0(7) . . . . ?
 O22B C01Y O22A K1A 133.3(12) . . . . ?
 O22B C01Y O22A K1 113.6(12) . . . . ?
 K1A O00D C00R O00A -81.3(4) 1_565 . . . ?
 K1A O00D C00R N00F 99.1(4) 1_565 . . . ?
 K1A O00D C00R K1 4.3(2) 1_565 . . 1_565 ?
 K1A O012 C01V O011 120.3(7) . . . . ?
 K1A O012 C01V O011 -79.9(8) 1_565 . . . ?
 K1A O012 C01V C013 -64.0(8) . . . . ?
 K1A O012 C01V C013 95.9(5) 1_565 . . . ?
 K1A O012 C01V K1 0.8(3) 1_565 . . 1_565 ?
 K1A O012 C01V K1 -159.0(8) . . . 1_565 ?
 K1A O01D C01Y C01W 139.1(6) . . . . ?
 K1A O01D C01Y O22A -10.9(11) . . . . ?
 K1A O01D C01Y O22B -57.1(12) . . . . ?
 K1A O01D C01Y K1 -20.5(3) . . . . ?
 K1A C01Y O22A O22B -133.3(12) . . . . ?
 K1A C01Y O22A K1 -19.7(3) . . . . ?
 K1A C01Y O22B O22A 38.5(10) . . . . ?
 K1A C01Y O22B K1 -14.3(2) . . . . ?
 K1A O22A O22B C01Y -94.0(13) . . . . ?
 K1A O22A O22B K1 -0.1(6) . . . . ?
 K1A K1A K1 O00D 27(2) 1_545 . . 1_545 ?
 K1A K1A K1 O00D -153(2) 1_565 . . 1_545 ?
 K1A K1A K1 C00R -149(2) 1_565 . . 1_545 ?
 K1A K1A K1 C00R 31(2) 1_545 . . 1_545 ?
 K1A K1A K1 O012 -22.3(16) 1_545 . . 1_545 ?
 K1A K1A K1 O012 157.7(16) 1_565 . . 1_545 ?
 K1A K1A K1 O01D -175(2) 1_545 . . . ?
 K1A K1A K1 O01D 5(2) 1_565 . . . ?
 K1A K1A K1 C01V -21.4(18) 1_545 . . 1_545 ?
 K1A K1A K1 C01V 158.6(18) 1_565 . . 1_545 ?
 K1A K1A K1 C01Y 160(2) 1_545 . . . ?
 K1A K1A K1 C01Y -20(2) 1_565 . . . ?
 K1A K1A K1 O22A 138(2) 1_545 . . . ?
 K1A K1A K1 O22A -42(2) 1_565 . . . ?
 K1A K1A K1 O22B -42(2) 1_565 . . . ?
 K1A K1A K1 O22B 138(2) 1_545 . . . ?
 K1A K1A K1 K1A -179.994(3) 1_565 . . 1_545 ?
 K1A K1A K1 O3 126.7(19) 1_545 . . 1_565 ?
 K1A K1A K1 O3 88(2) 1_545 . . . ?
 K1A K1A K1 O3 -92(2) 1_565 . . . ?
 K1A K1A K1 O3 -53.3(19) 1_565 . . 1_565 ?
 O3 K1A K1 O00D -99.7(4) 1_565 . . 1_545 ?
 O3 K1A K1 C00R -95.7(4) 1_565 . . 1_545 ?
 O3 K1A K1 O012 -149.0(4) 1_565 . . 1_545 ?
 O3 K1A K1 O01D 58.3(6) 1_565 . . . ?
 O3 K1A K1 C01V -148.1(3) 1_565 . . 1_545 ?
 O3 K1A K1 C01Y 33.5(6) 1_565 . . . ?
 O3 K1A K1 O22A 11.1(6) 1_565 . . . ?
 O3 K1A K1 O22B 11.0(7) 1_565 . . . ?
 O3 K1A K1 K1A -126.7(19) 1_565 . . 1_545 ?
 O3 K1A K1 O3 -38.9(9) 1_565 . . . ?
 K1 O00D C00R O00A -85.7(4) 1_565 . . . ?
 K1 O00D C00R N00F 94.8(4) 1_565 . . . ?
 K1 O012 C01V O011 -80.7(8) 1_565 . . . ?
 K1 O012 C01V C013 95.1(6) 1_565 . . . ?
 K1 O01D C01Y C01W 159.6(6) . . . . ?
 K1 O01D C01Y O22A 9.6(11) . . . . ?
 K1 O01D C01Y O22B -36.6(12) . . . . ?
 K1 O01D C01Y K1A 20.5(3) . . . . ?
 K1 C01Y O22A O22B -113.6(12) . . . . ?
 K1 C01Y O22A K1A 19.7(3) . . . . ?
 K1 C01Y O22B O22A 52.8(10) . . . . ?
 K1 O22A O22B C01Y -94.0(9) . . . . ?
 K1 K1A K1 O00D -153(2) 1_565 . . 1_545 ?
 K1 K1A K1 C00R -149(2) 1_565 . . 1_545 ?
 K1 K1A K1 O012 157.7(16) 1_565 . . 1_545 ?
 K1 K1A K1 O01D 5(2) 1_565 . . . ?
 K1 K1A K1 C01V 158.6(18) 1_565 . . 1_545 ?
 K1 K1A K1 C01Y -20(2) 1_565 . . . ?
 K1 K1A K1 O22A -42(2) 1_565 . . . ?
 K1 K1A K1 O22B -42(2) 1_565 . . . ?
 K1 K1A K1 K1A -179.995(5) 1_565 . . 1_545 ?
 K1 K1A K1 O3 -53.3(19) 1_565 . . 1_565 ?
 K1 K1A K1 O3 -92(2) 1_565 . . . ?

_smtbx_masks_special_details       ?
loop_
  _smtbx_masks_void_nr
  _smtbx_masks_void_average_x
  _smtbx_masks_void_average_y
  _smtbx_masks_void_average_z
  _smtbx_masks_void_volume
  _smtbx_masks_void_count_electrons
  _smtbx_masks_void_content
 1 0.500 -0.618 0.500 169.8 82.9 ?

_smtbx_masks_void_probe_radius     1.2
_smtbx_masks_void_truncation_radius  1.2
_shelx_res_file
;
TITL X4ESxT-15Sep003319_a.res in P2(1)
    x4esxt-15sep003319_a.res
    created by SHELXL-2018/3 at 16:17:46 on 06-Mar-2025
REM Old TITL X4ESxT-15Sep003319 in P2(1)
REM SHELXT solution in P2(1): R1 0.105, Rweak 0.039, Alpha 0.007
REM <I/s> 1.492 for 2 systematic absences, Orientation as input
REM Flack x = 0.055 ( 0.007 ) from 4306 Parsons quotients
REM Formula found by SHELXT: C52 N5 O5 F10 C2
rem PLAN 25
rem SHEL 180 0.7
REM #####
CELL 0.7 23.094 4.978 23.76 90 111.085 90
ZERR 4 0.0046 0.001 0.0047 0 0.03 0
LATT -1
SYMM -X,0.5+Y,-Z
SFAC C H F I K N O
DISP C 0.0033 0.0016 10.9795
DISP F 0.0174 0.0103 48.7673
DISP H 0 0 0.6234
DISP I -0.4611 1.7922 7322.9484
DISP K 0.176 0.2431 1009.551
DISP N 0.0064 0.0033 18.7053
DISP O 0.011 0.006 30.8165
UNIT 96 68 16 4 2 4 22
DFIX 1.2 C01Y O22A
DFIX 1.2 C01Y O22B
ISOR 0.005 0.01 O22A O22B

L.S. 90
PLAN  4
SIZE 0.1 0.05 0.02
TEMP -173.15
CONF
LIST 6
WPDB -2
MORE -1
BOND $H
ABIN
fmap 2
acta
MERG 2
OMIT -10 0 7
OMIT -9 2 3
OMIT -7 0 4
OMIT -3 0 2
OMIT -2 -1 1
OMIT -2 0 1
OMIT -2 0 2
OMIT -1 0 1
OMIT -1 0 2
OMIT 0 0 1
OMIT 0 0 2
OMIT 0 0 3
OMIT 1 0 2
OMIT 1 0 7
OMIT 3 0 0
OMIT 3 0 7
OMIT 5 0 6
REM <olex2.extras>
REM <HklSrc "%./X4ESxT-15Sep003319_a.hkl">
REM </olex2.extras>

WGHT    0.063300    0.692500
FVAR       0.38906
I002  4    0.065399    0.584615   -0.106372    11.00000    0.04675    0.04914 =
         0.03823   -0.01344    0.01394   -0.00626
F004  3    0.173924    0.049177    0.699815    11.00000    0.03362    0.02745 =
         0.03533   -0.00331    0.00965   -0.00620
F005  3    0.292610    0.808920    0.793118    11.00000    0.04104    0.02921 =
         0.02687   -0.00652    0.00197   -0.00312
F006  3    0.347894    0.799827    0.711986    11.00000    0.03205    0.02807 =
         0.03553   -0.00172    0.00464   -0.00651
F007  3    0.226203    0.049638    0.617257    11.00000    0.03395    0.02641 =
         0.03240   -0.00791    0.00860   -0.00302
F008  3    0.169435    0.128149   -0.050877    11.00000    0.04924    0.05279 =
         0.05572   -0.02169    0.02932   -0.00343
F009  3    0.085040    0.449626    0.123843    11.00000    0.05327    0.05940 =
         0.05330   -0.00065    0.03805    0.00438
O00A  7    0.156285    0.733981    0.451883    11.00000    0.03341    0.02433 =
         0.02875    0.00204    0.00475    0.00063
F00B  3    0.040298    0.684110    0.015581    11.00000    0.04343    0.05130 =
         0.05159   -0.00850    0.02418    0.00715
F00C  3    0.210143   -0.116594    0.055902    11.00000    0.05261    0.03641 =
         0.07503   -0.00972    0.03134    0.00430
O00D  7    0.235401    1.024387    0.493403    11.00000    0.04218    0.02244 =
         0.03169   -0.00023    0.00847   -0.00365
O00E  7    0.363773    0.285679    0.163563    11.00000    0.04439    0.02557 =
         0.05467   -0.00238    0.02060   -0.00317
N00F  6    0.239845    0.597698    0.529146    11.00000    0.03117    0.02200 =
         0.02742    0.00024    0.00474   -0.00014
O00G  7    0.310494    0.587448    0.197265    11.00000    0.07298    0.02698 =
         0.06664    0.00157    0.03989    0.00476
N00H  6    0.279879    0.153718    0.178230    11.00000    0.04478    0.02970 =
         0.05272   -0.00014    0.02411    0.00352
C00I  1    0.215839    0.238874    0.703206    11.00000    0.02786    0.02404 =
         0.02518    0.00133    0.00261   -0.00039
C00J  1   -0.082602    1.042739    0.379110    11.00000    0.02865    0.02479 =
         0.02684    0.00121    0.00460   -0.00042
AFIX  43
H00J  2   -0.113298    1.175777    0.361537    11.00000   -1.20000
AFIX   0
C00K  1    0.289343    0.422735    0.661575    11.00000    0.02694    0.02219 =
         0.02589    0.00159    0.00292    0.00403
C00L  1    0.040976    1.057467    0.314647    11.00000    0.03667    0.02900 =
         0.02190   -0.00009    0.01034    0.00124
C00M  1    0.522356    0.961609    0.069718    11.00000    0.03554    0.03710 =
         0.03679   -0.00259    0.01355   -0.00388
AFIX  43
H00M  2    0.514401    1.092667    0.038782    11.00000   -1.20000
AFIX   0
C00N  1    0.475147    0.793659    0.072425    11.00000    0.02732    0.02758 =
         0.02976   -0.00323    0.00694    0.00152
C00O  1    0.275442    0.618777    0.749896    11.00000    0.03328    0.02245 =
         0.02298   -0.00116    0.00007    0.00410
C00P  1    0.127415    0.943142    0.408112    11.00000    0.03594    0.02611 =
         0.02975    0.00294    0.00585    0.00440
AFIX  23
H00A  2    0.155359    0.994072    0.386578    11.00000   -1.20000
H00B  2    0.120215    1.104299    0.429120    11.00000   -1.20000
AFIX   0
C00Q  1    0.230922    0.431580    0.748741    11.00000    0.03056    0.02656 =
         0.02257   -0.00014    0.00163    0.00346
C00R  1    0.212283    0.801611    0.491542    11.00000    0.03576    0.02364 =
         0.02409   -0.00290    0.00835   -0.00093
C00S  1    0.487184    0.602532    0.118531    11.00000    0.02951    0.02591 =
         0.03269   -0.00341    0.00514    0.00071
C00T  1   -0.087528    0.869057    0.423084    11.00000    0.03182    0.02926 =
         0.02562   -0.00118    0.00628   -0.00501
AFIX  43
H00T  2   -0.121991    0.884290    0.435764    11.00000   -1.20000
AFIX   0
C00U  1    0.008976    0.649684    0.431625    11.00000    0.03781    0.02197 =
         0.02333    0.00063    0.00491    0.00197
AFIX  43
H00U  2    0.039709    0.516992    0.449369    11.00000   -1.20000
AFIX   0
C00V  1    0.381921    0.570498    0.055545    11.00000    0.02830    0.02926 =
         0.02999   -0.00528    0.00611    0.00083
C00W  1   -0.014876    1.162243    0.315549    11.00000    0.03028    0.02521 =
         0.02011   -0.00111    0.00489   -0.00004
C00X  1    0.546573    0.573521    0.161552    11.00000    0.03388    0.03094 =
         0.04139    0.00118    0.00071    0.00181
AFIX  43
H00X  2    0.554870    0.440712    0.192163    11.00000   -1.20000
AFIX   0
C00Y  1    0.014587    0.822153    0.388545    11.00000    0.03366    0.02102 =
         0.02125   -0.00136    0.00599    0.00094
C00Z  1    0.243913    0.239485    0.660455    11.00000    0.02820    0.02429 =
         0.02346   -0.00145    0.00188    0.00113
C010  1   -0.045493    1.369997    0.276585    11.00000    0.03333    0.02876 =
         0.02343    0.00284    0.00454    0.00272
AFIX  43
H010  2   -0.083580    1.440104    0.277045    11.00000   -1.20000
AFIX   0
O011  7    0.402520    0.757818    0.568533    11.00000    0.04978    0.14321 =
         0.05317    0.00777    0.01815   -0.02827
O012  7    0.333663    0.600181    0.484197    11.00000    0.06597    0.11944 =
         0.05960   -0.02496    0.03797   -0.01443
C013  1    0.303515    0.637333    0.570093    11.00000    0.02866    0.03014 =
         0.02996    0.00055    0.00775   -0.00308
AFIX  13
H013  2    0.304822    0.810888    0.591711    11.00000   -1.20000
AFIX   0
C014  1    0.065895    0.842853    0.363019    11.00000    0.03339    0.02681 =
         0.02371    0.00028    0.00750    0.00486
AFIX  13
H014  2    0.071515    0.668260    0.344801    11.00000   -1.20000
AFIX   0
C015  1    0.082632    0.487347    0.024579    11.00000    0.03347    0.04020 =
         0.04767   -0.01065    0.01867   -0.00451
C016  1    0.168760    0.083042    0.047231    11.00000    0.03957    0.03056 =
         0.05884   -0.01216    0.02475   -0.00359
C017  1    0.285320    0.654295   -0.024107    11.00000    0.02955    0.05384 =
         0.03390   -0.01270    0.00399    0.00257
AFIX  43
H017  2    0.242598    0.614033   -0.044177    11.00000   -1.20000
AFIX   0
C018  1   -0.042644    0.673074    0.448799    11.00000    0.04123    0.02407 =
         0.02283   -0.00063    0.00643   -0.00354
AFIX  43
H018  2   -0.047207    0.554444    0.478248    11.00000   -1.20000
AFIX   0
C01A  1    0.409598    0.773791    0.033289    11.00000    0.02948    0.03336 =
         0.02687   -0.00459    0.00752    0.00226
C01B  1    0.593817    0.743185    0.158950    11.00000    0.02751    0.03440 =
         0.04555   -0.01010    0.00129    0.00107
AFIX  43
H01B  2    0.634365    0.727899    0.188495    11.00000   -1.20000
AFIX   0
C01C  1   -0.031497    1.016288    0.361573    11.00000    0.03059    0.02151 =
         0.02049   -0.00098    0.00443   -0.00008
O01D  7    0.305081    0.043122    0.298912    11.00000    0.08802    0.11997 =
         0.05725    0.01610    0.03054    0.03319
C01E  1    0.428587    0.446254    0.112026    11.00000    0.03322    0.02882 =
         0.03601   -0.00163    0.00815   -0.00243
AFIX  13
H01E  2    0.434424    0.251536    0.105177    11.00000   -1.20000
AFIX   0
C01F  1    0.581962    0.932858    0.113735    11.00000    0.03033    0.03913 =
         0.04913   -0.01307    0.01132   -0.00645
AFIX  43
H01F  2    0.614632    1.045592    0.112393    11.00000   -1.20000
AFIX   0
C01G  1   -0.018669    1.471065    0.237176    11.00000    0.04977    0.03400 =
         0.02130    0.00535    0.00883    0.00255
AFIX  43
H01G  2   -0.038636    1.612597    0.210408    11.00000   -1.20000
AFIX   0
C01H  1    0.323393    0.416023    0.617738    11.00000    0.02921    0.02758 =
         0.03053    0.00243    0.00746    0.00325
AFIX  23
H01A  2    0.316226    0.239456    0.597193    11.00000   -1.20000
H01C  2    0.368477    0.433063    0.640690    11.00000   -1.20000
AFIX   0
C01I  1    0.067319    1.159694    0.275194    11.00000    0.04525    0.04096 =
         0.02813    0.00018    0.01729    0.00645
AFIX  43
H01I  2    0.105326    1.089307    0.274586    11.00000   -1.20000
AFIX   0
C01J  1    0.303642    0.614135    0.707652    11.00000    0.02427    0.02305 =
         0.03001    0.00011   -0.00126    0.00069
C01K  1    0.147198    0.207819   -0.008629    11.00000    0.03571    0.03831 =
         0.05249   -0.01754    0.02328   -0.00914
C01L  1    0.037153    1.367658    0.236363    11.00000    0.05428    0.04854 =
         0.02587    0.00568    0.01900    0.00515
AFIX  43
H01L  2    0.054791    1.439500    0.209120    11.00000   -1.20000
AFIX   0
C01M  1    0.312344    0.858386   -0.046295    11.00000    0.03720    0.05138 =
         0.03039   -0.00282    0.00516    0.01280
AFIX  43
H01M  2    0.287923    0.956285   -0.081054    11.00000   -1.20000
AFIX   0
C01N  1    0.102607    0.409543   -0.021192    11.00000    0.03389    0.03851 =
         0.04154   -0.01140    0.01491   -0.00779
C01O  1    0.105758    0.363078    0.080181    11.00000    0.04022    0.04162 =
         0.04867   -0.00759    0.02941   -0.00562
C01P  1    0.316826    0.362159    0.181128    11.00000    0.04925    0.02712 =
         0.03144    0.00481    0.01471    0.00531
C01Q  1    0.319559    0.508405    0.026770    11.00000    0.02989    0.04327 =
         0.03654   -0.01076    0.00856   -0.00231
AFIX  43
H01Q  2    0.300758    0.369193    0.041579    11.00000   -1.20000
AFIX   0
C01R  1    0.375220    0.920232   -0.017743    11.00000    0.03947    0.03970 =
         0.03037   -0.00073    0.00748    0.00176
AFIX  43
H01R  2    0.394018    1.058667   -0.032776    11.00000   -1.20000
AFIX   0
C01S  1    0.410977    0.481208    0.167393    11.00000    0.04188    0.03315 =
         0.03526   -0.00276    0.00898   -0.00761
AFIX  23
H01D  2    0.447692    0.452731    0.204560    11.00000   -1.20000
H01H  2    0.394996    0.664958    0.168437    11.00000   -1.20000
AFIX   0
C01T  1    0.172200    0.019266    0.154641    11.00000    0.05552    0.04128 =
         0.07021    0.00804    0.04047   -0.00150
AFIX  23
H01J  2    0.183107   -0.169155    0.149516    11.00000   -1.20000
H01K  2    0.138477    0.016131    0.171139    11.00000   -1.20000
AFIX   0
C01U  1    0.148558    0.155810    0.093234    11.00000    0.04049    0.03626 =
         0.05607   -0.00507    0.02695   -0.00722
C01V  1    0.349930    0.660394    0.537448    11.00000    0.04358    0.06483 =
         0.04267    0.00173    0.01976   -0.00632
C01W  1    0.228619    0.157846    0.199722    11.00000    0.04956    0.04854 =
         0.05534    0.01040    0.03021    0.01133
AFIX  13
H01W  2    0.217497    0.349552    0.203343    11.00000   -1.20000
AFIX   0
C01Y  1    0.247107    0.024140    0.263419    11.00000    0.07769    0.10679 =
         0.08160    0.04911    0.05300    0.05092
O22A  7    0.211865    0.013102    0.289416    10.50000    0.06827    0.08462 =
         0.06102    0.01159    0.03249    0.00695
O22B  7    0.202680   -0.141993    0.267265    10.50000    0.06286    0.08487 =
         0.08611    0.02998    0.03577    0.00800

AFIX   6
O1    7    0.517208    0.955217    0.259866    11.00000    0.08341    0.07622 =
         0.07151   -0.01866    0.01601   -0.01240
H1A   2    0.481368    0.999445    0.233274    11.00000   -1.50000
H1B   2    0.543583    0.988471    0.242236    11.00000   -1.50000
AFIX   6

O2    7    0.465191    0.959531    0.680430    11.00000    0.11923    0.10284 =
         0.07622    0.00179    0.01240   -0.01878
H2A   2    0.424886    0.957446    0.668455    11.00000   -1.50000
H2B   2    0.476659    1.064867    0.657136    11.00000   -1.50000
AFIX   0

K1A   5    0.294460    0.147596    0.413012    10.80000    0.08038    0.09377 =
         0.04818    0.00171    0.03640   -0.00063
O3    7    0.212494   -0.465405    0.349888    11.00000    0.16162    0.10808 =
         0.14111    0.02424    0.09034    0.02771
K1    5    0.294497   -0.043985    0.401373    10.20000    0.10618    0.08134 =
         0.05512    0.02309    0.05037    0.00908
H00F  2    0.228994    0.406527    0.516095    11.00000    0.03247
I3    4    0.187041    0.431145    0.811375    11.00000    0.04240    0.03954 =
         0.02643   -0.00269    0.01035   -0.00113
H00H  2    0.286927   -0.003295    0.167491    11.00000    0.06273
HKLF 4


REM  X4ESxT-15Sep003319_a.res in P2(1)
REM wR2 = 0.0977, GooF = S = 1.049, Restrained GooF = 1.053 for all data
REM R1 = 0.0330 for 14018 Fo > 4sig(Fo) and 0.0342 for all 14611 data
REM 681 parameters refined using 15 restraints

END

WGHT      0.0634      0.6928

REM Highest difference peak  1.110,  deepest hole -1.131,  1-sigma level  0.086
Q1    1   0.3387 -0.4481  0.3416  11.00000  0.05    1.11
Q2    1   0.4104  0.0992  0.4726  11.00000  0.05    1.04
Q3    1   0.4020 -0.2078  0.4278  11.00000  0.05    0.81
Q4    1   0.3992  0.3248  0.4356  11.00000  0.05    0.79
;
_shelx_res_checksum                69694
_shelx_hkl_file
;
   0   0   1  335.26   17.19
   0   0   1  351.85   18.01
   0   0  -1  346.94   17.78
   0   0   2   30.28    1.73
   0   0  -2   33.83    1.91
   0   0   3   51.47    2.91
   0   0  -3   49.84    2.82
   0   0   4  284.15   14.78
   0   0   4  258.96   13.46
   0   0  -4  264.14   13.78
   0   0  -4  261.50   13.60
   0   0   5    4.32    1.18
   0   0   5    1.00    0.95
   0   0  -5    3.05    1.09
   0   0  -5    0.05    0.91
   0   0   6   92.49    5.18
   0   0  -6   94.40    5.32
   0   0   7  166.06    8.96
   0   0   7  195.43   10.46
   0   0  -7  196.11   10.50
   0   0  -7  170.70    9.19
   0   0   8 1632.85   83.71
   0   0   8 1582.83   81.17
   0   0  -8 1609.66   82.53
   0   0  -8 1609.21   82.53
   0   0   9   40.56    2.73
   0   0  -9   43.33    2.91
   0   0  10 2973.33  152.14
   0   0  10 3118.83  159.56
   0   0 -10 3185.22  162.97
   0   0 -10 3055.63  156.37
   0   0  11  843.03   43.56
   0   0  11  852.58   44.06
   0   0 -11  954.43   49.29
   0   0 -11  825.75   42.70
   0   0  13 2080.74  106.77
   0   0  13 2166.68  111.08
   0   0 -13 2153.95  110.49
   0   0 -13 2238.52  114.81
   0   0  14 1300.01   66.89
   0   0  14 1294.55   66.71
   0   0 -14 1287.27   66.39
   0   0 -14 1325.47   68.30
   0   0  15  306.38   16.28
   0   0 -15  301.06   16.19
   0   0  16  342.85   18.14
   0   0  16  408.14   21.55
   0   0 -16  341.26   18.19
   0   0 -16  401.46   21.37
   0   0  17  187.79   10.28
   0   0 -17  207.35   11.60
   0   0 -17  173.56    9.69
   0   0  18    2.59    1.59
   0   0  18    2.46    1.18
   0   0 -18    3.27    1.41
   0   0 -18    0.91    1.55
   0   0  19    0.82    1.14
   0   0  19    0.55    1.50
   0   0 -19    0.73    1.27
   0   0 -19    0.36    1.59
   0   0  20   93.44    5.77
   0   0  20  111.77    6.55
   0   0 -20  111.95    6.59
   0   0  21  115.00    6.87
   0   0  21  119.72    6.96
   0   0 -21  110.31    6.87
   0   0 -21  120.36    7.05
   0   0  22   44.83    3.50
   0   0  22   41.92    3.09
   0   0 -22   41.97    3.09
   0   0 -22   45.52    3.87
   0   0  23  404.37   21.42
   0   0  23  447.66   23.83
   0   0 -23  453.98   24.37
   0   0 -23  406.42   21.60
   0   0  24  206.48   11.60
   0   0  24  218.90   12.00
   0   0 -24  228.17   12.55
   0   0 -24  199.57   11.50
   0   0  25   49.02    3.46
   0   0  25   43.47    3.50
   0   0 -25   40.01    3.50
   0   0 -25   53.20    3.68
   0   0  26   67.16    4.32
   0   0  26   77.89    5.14
   0   0 -26   69.39    4.46
   0   0 -26   82.07    5.68
   0   0  27   56.66    3.82
   0   0  27   64.66    4.46
   0   0 -27   57.07    3.82
   0   0 -27   72.75    5.23
   0   0  28    4.68    1.82
   0   0  28    3.36    1.32
   0   0 -28    2.77    1.09
   0   0  29    6.87    1.46
   0   0 -29    6.09    2.46
   0   0  30   13.37    1.73
   0   0  30   15.64    2.64
   0   0  31    1.77    1.73
   0   0  31    2.18    1.23
   0   0 -31    3.23    1.00
   0   0 -31    1.96    2.50
   0  -1   0    1.18    0.59
   0   1   0    0.23    0.50
   0  -1   1 3584.91  183.06
   0  -1   1 3703.59  189.11
   0  -1  -1 3393.93  173.83
   0   1   1 3783.16  193.71
   0   1   1 3535.34  180.97
   0   1  -1 3515.34  179.52
   0   1  -1 3643.11  186.07
   0  -1   2  658.42   33.78
   0  -1   2  616.58   31.69
   0  -1  -2  576.11   29.56
   0  -1  -2  685.70   35.19
   0   1   2  736.17   37.70
   0   1   2  803.01   41.15
   0   1  -2  727.53   37.33
   0   1  -2  736.62   37.83
   0  -1   3  572.02   29.46
   0  -1   3  631.13   32.47
   0  -1  -3  614.76   31.51
   0   1   3  472.89   24.28
   0   1  -3  447.29   23.14
   0   1  -3  505.63   26.10
   0  -1   4  388.27   20.14
   0  -1   4  372.50   19.33
   0  -1  -4  368.63   19.01
   0  -1  -4  371.00   19.10
   0   1   4  406.46   20.92
   0   1   4  407.42   20.96
   0   1  -4  431.88   22.42
   0   1  -4  387.64   20.14
   0  -1   5   31.97    2.23
   0  -1   5   27.60    2.00
   0  -1  -5   26.33    1.77
   0   1   5   17.19    1.41
   0   1  -5   15.82    1.64
   0  -1   6 1233.62   63.34
   0  -1   6 1202.70   61.75
   0  -1  -6 1204.06   61.70
   0  -1  -6 1228.62   62.98
   0   1   6 1162.23   59.52
   0   1   6 1202.70   61.66
   0   1  -6 1162.23   59.70
   0   1  -6 1176.33   60.43
   0  -1   7 1673.32   85.80
   0  -1   7 1618.76   82.98
   0  -1  -7 1635.13   83.71
   0  -1  -7 1646.95   84.35
   0   1   7 1479.62   75.80
   0   1   7 1592.38   81.48
   0   1  -7 1564.19   80.26
   0   1  -7 1470.52   75.48
   0  -1   8  124.32    6.96
   0  -1   8  131.96    7.28
   0  -1  -8  140.73    7.64
   0  -1  -8  123.27    6.73
   0   1   8  126.91    6.87
   0   1   8  141.50    7.68
   0   1  -8  136.14    7.59
   0   1  -8  133.91    7.41
   0  -1   9 1336.38   68.66
   0  -1   9 1432.78   73.57
   0  -1  -9 1441.87   73.94
   0  -1  -9 1346.39   69.12
   0   1   9 1586.93   81.30
   0   1   9 1427.78   73.25
   0   1  -9 1317.74   67.75
   0   1  -9 1560.55   80.16
   0  -1  10  682.97   35.38
   0  -1 -10  799.83   41.24
   0  -1 -10  732.99   37.92
   0   1  10  729.35   37.70
   0   1  10  813.92   41.92
   0   1 -10  813.47   42.11
   0  -1  11  445.43   23.33
   0  -1  11  453.62   23.74
   0  -1 -11  443.07   23.10
   0  -1 -11  475.17   24.83
   0   1  11  485.17   25.19
   0   1  11  462.89   24.14
   0   1 -11  491.99   25.74
   0   1 -11  509.27   26.65
   0  -1  12 1271.81   65.48
   0  -1  12 1313.65   67.61
   0  -1 -12 1373.21   70.66
   0  -1 -12 1288.64   66.30
   0   1  12 1285.46   66.02
   0   1  12 1277.73   65.75
   0   1 -12 1347.75   69.43
   0   1 -12 1311.83   67.57
   0  -1  13  548.83   28.65
   0  -1 -13  579.30   30.15
   0   1  13  524.28   27.37
   0   1 -13  537.01   28.10
   0  -1  14  394.96   20.78
   0  -1  14  435.47   22.92
   0  -1 -14  466.07   24.51
   0  -1 -14  414.83   21.83
   0   1  14  423.51   22.14
   0   1  14  430.65   22.60
   0   1 -14  435.15   22.96
   0   1 -14  461.98   24.37
   0  -1  15  363.67   19.23
   0  -1  15  374.86   19.87
   0  -1 -15  410.78   21.73
   0  -1 -15  385.96   20.37
   0   1  15  349.12   18.42
   0   1  15  357.35   18.92
   0   1 -15  386.77   20.55
   0   1 -15  331.84   17.73
   0  -1  16  393.32   20.78
   0  -1  16  398.19   21.10
   0  -1 -16  397.87   21.10
   0   1  16  412.10   21.64
   0   1 -16  415.01   22.01
   0   1 -16  400.82   21.28
   0  -1  17  287.87   15.55
   0  -1  17  292.74   15.64
   0  -1 -17  289.51   15.55
   0  -1 -17  294.15   15.91
   0   1  17  296.70   15.91
   0   1  17  296.83   15.78
   0   1 -17  295.65   16.05
   0   1 -17  303.24   16.28
   0  -1  18   90.44    5.59
   0  -1  18   98.85    5.87
   0  -1 -18   97.67    5.77
   0  -1 -18   89.67    5.64
   0   1  18   88.71    5.27
   0   1  18   85.89    5.37
   0   1 -18   88.80    5.41
   0   1 -18   82.94    5.37
   0  -1  19  194.52   10.69
   0  -1 -19  200.98   11.05
   0   1  19  203.07   11.05
   0   1 -19  222.26   12.19
   0  -1  20  135.37    7.91
   0  -1  20  139.91    8.14
   0  -1 -20  135.37    8.00
   0  -1 -20  127.59    7.37
   0   1  20  125.50    7.37
   0   1  20  123.45    7.09
   0   1 -20  117.22    7.32
   0   1 -20  124.27    7.28
   0  -1  21   33.28    2.96
   0  -1  21   39.83    3.00
   0  -1 -21   32.83    3.09
   0  -1 -21   41.79    3.09
   0   1  21   22.55    2.36
   0   1  21   27.51    2.36
   0   1 -21   29.24    2.50
   0   1 -21   20.51    2.55
   0  -1  22  302.56   16.23
   0  -1  22  308.15   16.69
   0  -1 -22  297.83   16.32
   0  -1 -22  303.70   16.37
   0   1  22  312.47   16.92
   0   1  22  310.88   16.78
   0   1 -22  303.83   16.69
   0   1 -22  313.88   16.92
   0  -1  23  151.24    8.78
   0  -1  23  151.78    8.55
   0  -1 -23  154.83    8.82
   0  -1 -23  149.64    8.96
   0   1  23  154.46    9.00
   0   1  23  150.51    8.50
   0   1 -23  143.01    8.59
   0   1 -23  154.83    8.82
   0  -1  24   15.10    1.82
   0  -1  24   21.92    2.50
   0   1  24   16.73    2.14
   0   1 -24   15.14    1.77
   0   1 -24   23.60    2.96
   0  -1  25  179.02   10.19
   0  -1  25  158.97    8.96
   0  -1 -25  181.20   10.59
   0  -1 -25  163.10    9.23
   0   1  25  177.97   10.19
   0   1  25  171.15    9.55
   0   1 -25  162.74    9.14
   0   1 -25  190.61   11.09
   0  -1  26  243.36   13.23
   0  -1  26  236.72   13.10
   0  -1 -26  232.76   13.23
   0  -1 -26  241.49   13.19
   0   1  26  217.40   12.19
   0   1  26  221.08   12.10
   0   1 -26  223.94   12.23
   0   1 -26  218.53   12.55
   0  -1  27   44.56    3.59
   0  -1 -27   42.06    3.91
   0  -1 -27   52.25    3.55
   0   1  27   46.70    3.32
   0   1  27   41.11    3.41
   0   1 -27   46.15    3.23
   0  -1  28   56.34    3.82
   0  -1 -28   66.52    5.14
   0  -1 -28   53.52    3.64
   0   1  28   53.93    4.14
   0   1  28   55.88    3.87
   0   1 -28   58.98    4.68
   0  -1  29   23.24    2.64
   0  -1  29   22.42    2.09
   0  -1 -29   19.64    1.91
   0  -1 -29   27.10    3.50
   0   1  29   23.96    2.77
   0   1  29   19.23    2.14
   0   1 -29   16.64    1.73
   0  -1  30   44.38    3.59
   0  -1  30   42.42    3.09
   0  -1 -30   49.93    4.64
   0  -1 -30   43.24    3.05
   0   1  30   44.02    3.18
   0   1  30   43.92    3.77
   0   1 -30   38.88    2.77
   0   1 -30   50.56    4.50
   0  -2   0 3655.39  186.84
   0  -2   0 3597.18  183.84
   0   2   0 3748.60  191.57
   0   2   0 3636.29  185.84
   0  -2   1  388.82   20.05
   0  -2   1  400.32   20.64
   0  -2  -1  384.95   19.83
   0   2   1  331.62   17.10
   0   2  -1  351.03   18.19
   0   2  -1  320.39   16.60
   0  -2   2 1553.28   79.53
   0  -2   2 1343.20   68.75
   0  -2  -2 1577.83   81.12
   0   2   2 1276.82   65.52
   0   2  -2 1257.26   64.43
   0  -2   3  121.36    6.55
   0  -2  -3  105.04    5.50
   0   2   3  142.87    7.41
   0   2  -3  155.92    8.32
   0  -2   4  532.92   27.56
   0  -2   4  576.11   29.74
   0  -2  -4  602.94   31.06
   0   2   4  465.16   23.92
   0   2  -4  466.07   24.19
   0   2  -4  494.72   25.65
   0  -2   5 1928.41   98.72
   0  -2   5 1822.01   93.35
   0  -2  -5 2051.64  105.08
   0  -2  -5 1819.74   93.17
   0   2   5 1880.67   96.26
   0   2   5 1685.14   86.26
   0   2  -5 1866.12   95.62
   0   2  -5 1738.80   89.12
   0  -2   6  212.39   11.32
   0  -2   6  204.62   10.87
   0  -2  -6  218.99   11.41
   0  -2  -6  208.30   10.91
   0   2   6  215.67   11.28
   0   2   6  217.26   11.28
   0   2  -6  239.40   12.73
   0   2  -6  215.58   11.55
   0  -2   7  778.00   40.15
   0  -2   7  707.52   36.60
   0  -2  -7  697.07   35.83
   0  -2  -7  794.37   40.83
   0   2   7  754.81   38.79
   0   2   7  713.43   36.65
   0   2  -7  755.27   39.06
   0   2  -7  703.89   36.42
   0  -2   8  458.80   23.92
   0  -2   8  431.29   22.55
   0  -2  -8  410.19   21.23
   0  -2  -8  456.98   23.64
   0   2   8  333.03   17.28
   0   2   8  361.26   18.78
   0   2  -8  347.53   18.32
   0   2  -8  315.29   16.69
   0  -2   9  766.64   39.65
   0  -2  -9  822.11   42.33
   0  -2  -9  703.43   36.24
   0   2   9  813.92   41.92
   0   2   9  765.73   39.38
   0   2  -9  717.53   37.24
   0  -2  10  489.72   25.60
   0  -2  10  557.02   29.01
   0  -2 -10  572.48   29.60
   0   2  10  496.08   25.74
   0   2  10  557.93   28.83
   0   2 -10  581.12   30.33
   0  -2  11  138.41    7.78
   0  -2  11  127.77    7.23
   0  -2 -11  127.41    7.00
   0  -2 -11  135.09    7.41
   0   2  11  115.31    6.32
   0   2  11  112.36    6.27
   0   2 -11  115.90    6.78
   0   2 -11  116.54    6.78
   0  -2  12   28.60    2.32
   0  -2 -12   25.46    1.96
   0   2  12   55.57    3.46
   0   2 -12   60.02    4.00
   0  -2  13  383.50   20.28
   0  -2  13  357.04   18.92
   0  -2 -13  363.72   19.14
   0  -2 -13  361.40   19.01
   0   2  13  348.90   18.28
   0   2  13  345.12   18.19
   0   2 -13  356.40   18.96
   0   2 -13  365.27   19.46
   0  -2  14  629.77   32.83
   0  -2  14  628.86   32.83
   0  -2 -14  632.04   32.83
   0   2  14  600.21   31.19
   0   2 -14  642.96   33.60
   0   2 -14  616.13   32.24
   0  -2  15  375.50   19.96
   0  -2  15  397.78   21.01
   0  -2 -15  355.31   18.82
   0  -2 -15  394.05   20.73
   0   2  15  354.63   18.78
   0   2  15  382.82   20.10
   0   2 -15  395.78   21.01
   0   2 -15  361.72   19.37
   0  -2  16  322.39   17.28
   0  -2  16  318.07   16.96
   0   2  16  365.90   19.37
   0   2 -16  342.17   18.28
   0   2 -16  349.49   18.78
   0  -2  17   34.33    2.68
   0  -2  17   40.42    3.14
   0  -2 -17   43.38    3.27
   0   2  17   31.65    2.46
   0   2 -17   30.78    2.55
   0   2 -17   39.97    3.32
   0  -2  18  216.30   11.82
   0  -2  18  252.09   13.78
   0  -2 -18  251.36   13.73
   0  -2 -18  211.89   11.60
   0   2  18  224.76   12.14
   0   2  18  252.45   13.69
   0   2 -18  258.05   14.23
   0   2 -18  221.90   12.19
   0  -2  19  602.94   31.65
   0  -2 -19  567.02   29.83
   0  -2 -19  586.57   30.69
   0   2  19  567.47   29.78
   0   2  19  574.75   29.97
   0   2 -19  578.84   30.42
   0  -2  20   73.07    4.64
   0  -2  20   61.43    4.27
   0  -2 -20   71.75    4.55
   0  -2 -20   57.16    4.05
   0   2  20   76.03    4.68
   0   2  20   68.21    4.55
   0   2 -20   79.89    5.00
   0  -2  21  121.68    7.05
   0  -2 -21  113.77    6.64
   0  -2 -21  127.32    7.64
   0   2  21  118.18    6.82
   0   2  21  128.73    7.50
   0   2 -21  124.18    7.64
   0  -2  22   93.08    5.87
   0  -2  22   83.03    5.09
   0  -2 -22   78.76    4.91
   0  -2 -22   93.85    6.05
   0   2  22   85.58    5.46
   0   2  22   78.12    4.82
   0   2 -22   76.07    4.82
   0   2 -22   88.99    5.87
   0  -2  23   86.08    5.27
   0  -2  23   92.26    5.87
   0  -2 -23   87.80    6.00
   0  -2 -23   88.80    5.46
   0   2  23   85.21    5.50
   0   2 -23   83.98    5.73
   0   2 -23   82.17    5.09
   0  -2  24  119.18    7.14
   0  -2  24  112.90    6.59
   0  -2 -24  115.77    7.32
   0  -2 -24  117.59    6.91
   0   2  24  117.45    7.09
   0   2  24  115.13    6.73
   0   2 -24  114.77    6.73
   0   2 -24  118.81    7.55
   0  -2  25   21.96    2.50
   0  -2  25   23.78    2.23
   0  -2 -25   20.69    3.00
   0   2  25   23.19    2.23
   0   2 -25   22.64    3.05
   0   2 -25   26.37    2.32
   0  -2  26   25.92    2.32
   0  -2  26   23.10    2.50
   0  -2 -26   23.10    2.09
   0  -2 -26   21.87    3.14
   0   2  26   22.33    2.73
   0   2  26   23.19    2.14
   0   2 -26   22.78    2.09
   0   2 -26   23.78    3.18
   0  -2  27   23.46    2.18
   0  -2 -27   23.96    2.18
   0  -2 -27   24.87    3.50
   0   2  27   23.14    2.27
   0   2  27   24.78    2.77
   0   2 -27   20.14    2.86
   0  -2  28    8.68    1.50
   0  -2  28    8.78    2.00
   0  -2 -28    8.09    2.77
   0  -2 -28    8.78    1.41
   0   2  28    7.46    2.00
   0   2  28    9.82    1.55
   0   2 -28   10.05    2.32
   0   2 -28   10.28    1.46
   0  -2  29   47.06    3.68
   0  -2  29   51.15    3.46
   0  -2 -29   51.97    3.55
   0   2  29   47.79    3.96
   0   2 -29   44.52    4.09
   0   2 -29   52.70    3.46
   0  -2  30    4.14    2.14
   0  -2 -30    1.27    3.50
   0  -3   0    0.27    0.50
   0  -3   0    0.64    0.55
   0   3   0    0.73    0.73
   0   3   0    0.00    0.64
   0  -3   1   80.80    4.41
   0  -3   1   72.93    4.05
   0  -3  -1   73.94    3.96
   0  -3  -1   73.34    3.91
   0   3   1   75.85    4.09
   0   3  -1   65.84    3.68
   0   3  -1   77.53    4.37
   0  -3   2   97.76    5.32
   0  -3   2  120.91    6.55
   0  -3  -2  114.31    6.00
   0   3   2   74.25    3.96
   0   3  -2   83.67    4.73
   0  -3   3  585.21   30.24
   0  -3   3  580.21   29.97
   0   3  -3  623.86   32.28
   0   3  -3  642.50   33.19
   0  -3   4  967.62   49.79
   0  -3   4  961.25   49.43
   0   3  -4  939.88   48.43
   0   3  -4 1010.36   51.97
   0  -3   5   75.25    4.37
   0  -3   5   76.66    4.46
   0   3  -5   72.21    4.27
   0   3  -5   66.30    4.05
   0  -3   6 1500.99   77.03
   0  -3   6 1552.37   79.66
   0   3  -6 1473.70   75.75
   0   3  -6 1552.82   79.76
   0  -3   7  778.00   40.20
   0  -3  -7  721.16   37.33
   0   3   7  734.35   37.83
   0   3  -7  776.18   40.20
   0  -3   8  264.68   14.10
   0  -3   8  269.41   14.32
   0  -3  -8  298.47   15.64
   0  -3  -8  270.91   14.05
   0   3   8  248.91   12.91
   0   3   8  255.41   13.23
   0   3  -8  253.00   13.64
   0   3  -8  268.14   14.32
   0  -3   9  331.39   17.51
   0  -3   9  287.92   15.32
   0  -3  -9  270.51   14.10
   0   3   9  316.25   16.41
   0   3   9  299.56   15.55
   0   3  -9  333.16   17.73
   0   3  -9  268.73   14.41
   0  -3  10  455.62   23.87
   0  -3 -10  460.62   23.83
   0  -3 -10  478.35   24.83
   0   3  10  480.17   24.78
   0   3  10  468.80   24.28
   0   3 -10  476.53   25.05
   0  -3  11   60.79    3.87
   0  -3  11   56.02    3.68
   0  -3 -11   55.11    3.46
   0  -3 -11   62.70    3.59
   0   3  11   63.61    3.73
   0   3  11   63.07    3.59
   0   3 -11   67.16    4.32
   0   3 -11   64.07    4.23
   0  -3  12   25.87    2.32
   0  -3  12   24.51    2.09
   0  -3 -12   29.15    2.23
   0  -3 -12   24.69    1.77
   0   3  12   26.87    1.82
   0   3  12   26.55    1.96
   0   3 -12   29.24    2.59
   0   3 -12   25.28    2.32
   0  -3  13   79.03    4.87
   0  -3  13   88.12    5.27
   0  -3 -13   71.48    4.41
   0  -3 -13   88.67    5.00
   0   3  13   93.58    5.23
   0   3  13   85.76    4.91
   0   3 -13  104.45    6.18
   0   3 -13   84.12    5.32
   0  -3  14  296.42   15.91
   0  -3  14  309.84   16.51
   0  -3 -14  300.38   15.82
   0  -3 -14  311.29   16.60
   0   3  14  294.33   15.46
   0   3  14  305.15   16.10
   0   3 -14  318.34   17.05
   0   3 -14  314.11   17.01
   0  -3  15   39.56    3.00
   0  -3  15   48.70    3.36
   0  -3 -15   36.60    3.00
   0  -3 -15   45.83    3.00
   0   3  15   35.29    2.59
   0   3 -15   40.79    2.96
   0   3 -15   35.38    3.09
   0  -3  16  165.47    9.28
   0  -3  16  152.60    8.68
   0  -3 -16  159.24    8.78
   0   3  16  150.78    8.41
   0   3  16  156.78    8.55
   0   3 -16  165.01    9.28
   0   3 -16  150.24    8.78
   0  -3  17  389.91   20.73
   0  -3  17  365.49   19.55
   0  -3 -17  373.63   19.69
   0  -3 -17  392.37   20.96
   0   3  17  348.21   18.32
   0   3  17  363.45   19.23
   0   3 -17  361.22   19.28
   0  -3  18   72.34    4.73
   0  -3  18   73.62    4.64
   0  -3 -18   69.48    4.77
   0   3  18   74.34    4.50
   0   3 -18   68.89    4.91
   0   3 -18   77.44    4.91
   0  -3  19   48.29    3.59
   0  -3  19   40.56    3.05
   0  -3 -19   35.10    2.64
   0   3  19   38.56    2.73
   0   3 -19   35.47    2.82
   0   3 -19   49.11    4.05
   0  -3  20  247.63   13.46
   0  -3  20  243.86   13.46
   0  -3 -20  249.91   13.50
   0  -3 -20  248.18   13.87
   0   3  20  236.36   12.78
   0   3  20  255.00   13.96
   0   3 -20  228.08   12.96
   0   3 -20  229.63   12.60
   0  -3  21   50.34    3.55
   0  -3  21   52.61    3.91
   0  -3 -21   48.79    3.32
   0  -3 -21   49.88    4.09
   0   3  21   46.88    3.55
   0   3  21   41.51    3.00
   0   3 -21   36.79    2.82
   0   3 -21   45.11    3.91
   0  -3  22   10.78    1.64
   0  -3  22   11.37    2.05
   0  -3 -22   15.14    2.73
   0  -3 -22    9.78    1.41
   0   3  22    9.69    1.55
   0   3  22   14.91    2.05
   0   3 -22   14.60    2.59
   0   3 -22    9.23    1.46
   0  -3  23   40.42    3.36
   0  -3  23   36.29    2.82
   0  -3 -23   41.47    4.00
   0  -3 -23   36.10    2.68
   0   3  23   46.11    3.27
   0   3  23   48.02    3.64
   0   3 -23   53.79    4.41
   0   3 -23   43.24    3.09
   0  -3  24    6.00    1.82
   0  -3 -24    3.41    1.14
   0  -3 -24    7.91    2.82
   0   3  24    5.77    1.86
   0   3 -24    4.59    1.27
   0  -3  25   10.64    1.59
   0  -3  25    7.05    1.96
   0  -3 -25   10.41    1.55
   0  -3 -25    6.05    2.96
   0   3  25    5.41    1.91
   0   3  25    7.28    1.55
   0   3 -25    2.59    2.27
   0   3 -25    8.64    1.50
   0  -3  26    2.00    1.18
   0  -3  26    1.46    1.64
   0  -3 -26    1.46    3.09
   0   3  26    2.68    1.32
   0   3 -26    2.50    1.09
   0   3 -26    1.96    2.14
   0  -3  27   24.01    2.23
   0  -3  27   22.51    2.59
   0  -3 -27   16.05    3.91
   0  -3 -27   28.87    2.46
   0   3  27   27.69    2.55
   0   3  27   21.69    2.91
   0   3 -27   30.33    2.41
   0   3 -27   20.60    3.27
   0  -3  28   34.56    3.18
   0  -3 -28   25.42    4.91
   0   3  28   38.97    3.64
   0   3  28   43.20    3.27
   0   3 -28   45.33    3.14
   0  -4   0  208.94   10.87
   0  -4   0  205.98   10.73
   0   4   0  197.57   10.41
   0   4   0  208.12   11.14
   0  -4   1   75.07    4.14
   0  -4   1   82.07    4.46
   0  -4  -1   83.07    4.41
   0   4   1   81.17    4.37
   0   4  -1   91.90    5.00
   0   4  -1   83.71    4.73
   0  -4   2   56.11    3.27
   0  -4   2   59.34    3.36
   0  -4   3   96.85    5.37
   0  -4   3   92.31    5.14
   0   4  -3   84.67    4.73
   0   4  -3   94.49    5.41
   0  -4   4  136.50    7.46
   0  -4   4  128.45    7.00
   0   4  -4  137.69    7.68
   0   4  -4  114.90    6.37
   0  -4   5  714.80   36.92
   0  -4   5  731.62   37.83
   0   4  -5  727.53   37.74
   0   4  -5  692.52   35.83
   0  -4   6  220.85   11.82
   0   4  -6  272.32   14.46
   0  -4   8  279.46   14.96
   0  -4   8  230.95   12.41
   0  -4   9   15.32    1.64
   0   4  -9   30.92    2.73
   0  -4  11   59.38    3.87
   0  -4  11   73.66    4.68
   0  -4  12   54.25    3.73
   0  -4  12   50.43    3.41
   0   4  12   48.70    2.73
   0   4  12   49.24    2.77
   0   4 -12   45.20    3.23
   0   4 -12   52.93    3.91
   0  -4  13  223.76   12.19
   0  -4  13  213.12   11.73
   0  -4 -13  219.21   11.46
   0   4  13  211.94   11.14
   0   4  13  216.21   11.37
   0   4 -13  220.17   12.05
   0   4 -13  211.98   11.91
   0  -4  14   60.57    3.96
   0  -4  14   60.25    4.09
   0  -4 -14   60.16    3.41
   0  -4 -14   67.66    4.32
   0   4  14   65.80    3.73
   0   4  14   68.48    3.96
   0   4 -14   70.34    4.91
   0   4 -14   67.43    4.32
   0  -4  15  227.81   12.41
   0  -4  15  219.35   12.14
   0  -4 -15  216.39   11.41
   0  -4 -15  234.17   12.78
   0   4  15  208.62   11.05
   0   4  15  214.71   11.41
   0   4 -15  207.62   11.46
   0   4 -15  205.48   11.73
   0  -4  16  162.74    9.28
   0  -4  16  166.20    9.32
   0  -4 -16  170.38    9.64
   0  -4 -16  158.42    8.55
   0   4  16  154.28    8.37
   0   4  16  154.51    8.46
   0   4 -16  149.19    8.50
   0   4 -16  148.42    8.87
   0  -4  17   57.98    3.87
   0  -4  17   55.11    4.00
   0  -4 -17   61.93    3.68
   0  -4 -17   53.88    4.14
   0   4  17   54.56    3.55
   0   4  17   56.43    3.55
   0   4 -17   58.52    3.91
   0   4 -17   48.02    4.00
   0  -4  18  138.28    7.96
   0  -4  18  146.96    8.59
   0  -4 -18  141.91    7.82
   0   4  18  137.64    7.73
   0   4 -18  133.68    8.28
   0   4 -18  135.28    7.82
   0  -4  19  217.40   11.91
   0  -4  19  224.12   12.46
   0  -4 -19  258.46   14.69
   0  -4 -19  219.49   11.82
   0   4  19  239.45   12.91
   0   4  19  235.72   12.82
   0   4 -19  234.17   13.32
   0   4 -19  218.35   12.00
   0  -4  20   25.24    2.55
   0  -4  20   26.42    2.36
   0  -4 -20   30.87    2.36
   0   4  20   22.92    2.05
   0   4 -20   24.83    2.27
   0   4 -20   19.05    2.82
   0  -4  21   32.33    2.59
   0  -4  21   33.33    2.96
   0  -4 -21   36.42    2.73
   0  -4 -21   37.92    4.46
   0   4  21   27.60    2.59
   0   4  21   24.33    2.14
   0   4 -21   23.46    2.14
   0   4 -21   29.65    3.41
   0  -4  22   45.52    3.55
   0  -4 -22   54.88    5.18
   0   4  22   36.01    2.73
   0   4  22   42.01    3.36
   0  -4  23    4.87    1.32
   0  -4  23    3.64    1.68
   0  -4 -23    6.64    1.36
   0  -4 -23    0.59    3.09
   0   4  23    5.68    1.32
   0   4  23    4.82    1.91
   0   4 -23    5.41    2.46
   0   4 -23   10.19    1.55
   0  -4  24   24.24    2.59
   0  -4  24   24.74    2.23
   0  -4 -24   22.10    2.09
   0  -4 -24   19.28    4.50
   0   4  24   22.78    2.77
   0   4  24   24.51    2.27
   0   4 -24   23.83    2.18
   0   4 -24   25.19    3.23
   0  -4  25    1.73    1.50
   0  -4  25    0.55    1.00
   0  -4 -25    0.50    0.91
   0  -4 -25    2.68    4.32
   0   4  25    1.27    1.14
   0   4  25    1.41    1.91
   0   4 -25   -0.45    2.18
   0   4 -25    0.50    1.00
   0  -5   1  322.75   16.78
   0  -5   1  337.57   17.51
   0   5  -1  367.68   19.42
   0   5  -1  312.93   16.32
   0  -5   2   62.57    3.50
   0  -5   2   58.88    3.36
   0   5  -2   62.16    3.77
   0  -5   3   99.90    5.55
   0  -5   3  101.40    5.55
   0   5  -3   93.08    5.46
   0   5  -3   84.44    4.77
   0  -5   4   95.44    5.32
   0  -5   4   82.71    4.77
   0  -5   5    1.36    0.95
   0   5  -5    1.77    1.00
   0  -5   6   77.07    4.50
   0  -5   6   81.30    4.87
   0  -5   7  160.69    8.82
   0  -5   7  171.06    9.50
   0   5  -7  122.00    6.96
   0   5  -7  150.46    8.64
   0  -5   8   38.70    2.73
   0  -5   8   35.65    2.73
   0   5  -8   27.37    2.14
   0   5  -8   29.60    2.82
   0  -5  10   45.56    3.09
   0  -5  10   43.79    3.23
   0   5 -10   39.97    2.86
   0   5 -10   46.15    3.73
   0  -5  11   56.43    3.91
   0  -5  11   56.20    3.68
   0   5 -11   52.15    4.14
   0   5 -11   49.43    3.36
   0  -5  12  146.55    8.46
   0  -5  12  147.01    8.32
   0   5 -12  138.91    7.87
   0   5 -12  138.64    8.41
   0  -5  13   37.06    2.77
   0  -5  13   28.74    2.68
   0  -5  14   48.61    3.59
   0   5 -14   52.97    4.37
   0   5 -14   61.25    4.00
   0  -5  15   60.43    4.18
   0  -5  15   60.48    3.96
   0   5 -15   58.48    4.73
   0   5 -15   48.97    3.36
   0  -5  16   40.24    2.96
   0  -5  16   43.02    3.36
   0   5 -16   32.38    2.59
   0   5 -16   38.51    3.82
   0  -5  17   37.70    2.82
   0  -5  17   38.10    3.18
   0   5 -17   37.65    2.77
   0   5 -17   43.38    3.96
   0  -5  18   71.21    4.50
   0  -5  18   69.16    4.73
   0   5 -18   59.61    3.91
   0   5 -18   73.80    5.46
   0  -5  19   15.96    2.27
   0  -5  19   17.87    1.91
   0   5 -19   16.28    1.68
   0   5 -19   11.46    2.64
   0  -5  20   34.83    3.14
   0   5 -20   31.56    2.50
   0  -5  21   16.19    1.86
   0   5 -21   17.73    3.05
   0   6  -3   75.44    4.77
   0   6  -3   66.16    4.00
   0  -6   4   27.19    1.73
   0  -6   4   22.14    1.59
   0   6  -4   11.32    3.32
   0   6  -4   12.96    1.91
   0  -6   5    5.87    1.05
   0  -6   5    7.46    0.95
   0   6  -5    6.91    1.05
   0  -6   6    2.00    1.05
   0   6  -6    1.59    1.82
   0   6  -6    1.91    1.00
   0  -6   7    3.64    0.95
   0  -6   7    3.41    1.18
   0   6  -7    0.91    1.91
   0  -6   8    7.96    1.18
   0  -6   8    8.96    1.55
   0   6  -8    7.14    2.00
   0   6  -8    5.27    1.27
   0  -6   9    6.18    1.18
   0  -6   9    8.87    1.64
   0   6  -9    6.00    1.32
   0   6  -9    7.23    2.14
   0  -6  10   44.42    3.14
   0  -6  10   39.79    3.18
   0   6 -10   37.42    3.59
   0   6 -10   38.65    2.77
   0  -6  11   15.87    1.77
   0  -6  11   15.69    2.18
   0   6 -11   10.82    2.59
   0   6 -11   13.14    1.59
   0  -6  12    6.78    1.86
   0   6 -12    5.23    1.23
   0  -6  13   86.12    5.37
   0  -6  13   91.17    6.00
   0   6 -13   84.21    6.14
   0   6 -13   70.66    4.50
   0  -6  14  100.31    6.09
   0   6 -14   78.12    5.87
   0   6 -14   88.99    5.50
   0  -6  15    8.59    2.05
   0  -6  15   10.00    1.55
   0   6 -15    8.41    2.77
   0   6 -15    5.23    1.27
   0  -6  16    5.91    1.86
   0  -6  16    6.91    1.41
   0   6 -16    4.18    1.14
   0   6 -16    5.05    2.64
   1   0 -31   10.41    1.41
   1   0 -31    8.37    2.73
  -1   0  31    6.50    2.00
  -1   0  31    7.50    1.50
   1   0 -30    3.32    1.09
  -1   0  30    2.73    1.23
  -1   0  30    1.36    1.86
   1   0 -29   -0.05    0.95
   1   0 -29    1.41    2.41
  -1   0  29    0.18    1.73
  -1   0  29    0.09    1.18
   1   0 -28   36.38    2.73
  -1   0  28   39.47    3.27
   1   0 -27    2.00    2.05
   1   0 -27    2.82    1.09
  -1   0  27    3.27    1.59
  -1   0  27    2.09    1.27
   1   0 -26  100.40    6.55
   1   0 -26   76.12    4.77
  -1   0  26   81.12    5.00
  -1   0  26   92.76    5.87
   1   0 -25  106.54    6.32
  -1   0  25  127.32    7.59
  -1   0  25  112.54    6.64
   1   0 -24  511.09   27.33
  -1   0  24  561.11   29.42
   1   0 -23   87.35    5.37
  -1   0  23  110.08    6.73
  -1   0  23   89.26    5.41
   1   0 -22  184.52   10.28
  -1   0  22  184.97   10.41
   1   0 -21    2.00    1.77
   1   0 -21    1.86    1.23
  -1   0  21    0.73    1.50
  -1   0  21    1.86    1.23
   1   0 -20  590.66   30.92
  -1   0  20  518.82   27.28
  -1   0  20  570.66   29.83
   1   0 -19   92.76    5.87
   1   0 -19   92.81    5.64
  -1   0  19   96.76    5.87
  -1   0  19   95.76    5.68
   1   0 -18    0.64    1.59
   1   0 -18    1.05    1.27
  -1   0  18    1.50    1.18
  -1   0  18    2.00    1.50
   1   0 -17   39.38    3.14
  -1   0  17   40.51    3.05
  -1   0  17   51.79    3.46
   1   0 -16   35.06    2.73
  -1   0  16   40.38    2.86
   1   0 -15  164.74    9.23
  -1   0  15  142.78    7.96
   1   0 -14  354.67   18.78
   1   0 -14  337.80   17.96
  -1   0  14  346.58   18.37
  -1   0  14  348.03   18.37
   1   0 -13  236.13   12.73
  -1   0  13  237.95   12.78
   1   0 -12 2251.25  115.45
  -1   0  12 2188.96  112.22
   1   0 -11    2.46    1.23
  -1   0  11    0.59    1.09
   1   0 -10 1124.03   57.84
   1   0 -10 1134.49   58.38
  -1   0  10 1156.32   59.43
  -1   0  10 1109.94   57.11
   1   0  -9 2017.08  103.35
   1   0  -9 2320.82  118.81
  -1   0   9 2103.47  107.72
  -1   0   9 2238.98  114.68
   1   0  -8 2190.78  112.18
   1   0  -8 2032.54  104.13
  -1   0   8 2104.38  107.77
  -1   0   8 2126.21  108.81
   1   0  -7  123.13    6.82
  -1   0   7  127.59    6.96
   1   0  -6 1186.33   60.89
   1   0  -6 1361.39   69.80
  -1   0   6 1142.68   58.57
  -1   0   6 1330.93   68.21
   1   0  -5    1.09    1.05
   1   0  -5    2.00    1.05
  -1   0   5    0.45    0.91
  -1   0   5    2.05    1.00
   1   0  -4   45.06    2.73
   1   0  -4   51.06    2.96
  -1   0   4   53.02    3.05
  -1   0   4   44.29    2.64
   1   0  -3  486.54   24.96
   1   0  -3  504.27   25.92
  -1   0   3  499.72   25.69
  -1   0   3  481.08   24.69
   1   0  -2  146.51    7.59
  -1   0   2  142.60    7.41
   1   0  -1   44.88    2.36
  -1   0   1   38.24    2.05
  -1   0   1   45.11    2.41
   1   0   0  933.51   47.65
  -1   0   0  926.69   47.33
   1   0   1 2666.40  136.05
  -1   0  -1 3119.74  159.24
   1   0   2  149.73    7.78
   1   0   2  151.69    7.91
  -1   0  -2  139.82    7.32
  -1   0  -2  148.64    7.73
   1   0   3  177.24    9.28
   1   0   3  219.40   11.46
  -1   0  -3  181.97    9.50
   1   0   4  644.77   33.15
   1   0   4  766.18   39.38
  -1   0  -4  712.53   36.65
  -1   0  -4  647.50   33.28
   1   0   5   65.66    3.77
   1   0   5   58.20    3.46
  -1   0  -5   58.52    3.59
  -1   0  -5   63.98    3.73
   1   0   6   97.22    5.50
   1   0   6  110.99    6.09
  -1   0  -6   91.71    5.23
  -1   0  -6  115.59    6.37
   1   0   7   73.84    4.37
   1   0   7   84.71    4.82
  -1   0  -7   72.75    4.32
  -1   0  -7   82.71    4.77
   1   0   8  173.65    9.37
  -1   0  -8  163.33    8.87
   1   0   9  275.19   14.51
   1   0   9  311.02   16.41
  -1   0  -9  280.55   14.87
  -1   0  -9  293.29   15.55
   1   0  10  354.49   18.60
   1   0  10  387.50   20.37
  -1   0 -10  355.26   18.73
  -1   0 -10  366.31   19.23
   1   0  11 2746.43  140.69
  -1   0 -11 2846.92  145.78
   1   0  12  393.23   20.60
   1   0  12  381.50   20.19
  -1   0 -12  339.53   18.05
  -1   0 -12  398.00   20.92
   1   0  13  253.41   13.50
   1   0  13  223.90   12.23
  -1   0 -13  238.40   12.96
  -1   0 -13  269.28   14.41
   1   0  15 1186.78   61.25
   1   0  15 1287.73   66.30
  -1   0 -15 1293.64   66.71
  -1   0 -15 1196.79   61.84
   1   0  16   72.48    4.64
   1   0  16   60.39    3.87
  -1   0 -16   57.52    3.87
   1   0  17  132.82    7.50
  -1   0 -17  132.37    7.64
   1   0  18   91.44    5.46
  -1   0 -18   82.26    5.14
   1   0  19    5.27    1.32
   1   0  19    2.55    1.50
  -1   0 -19    4.46    1.73
  -1   0 -19    5.23    1.32
   1   0  20   26.46    2.32
   1   0  20   34.47    2.86
  -1   0 -20   27.42    2.36
  -1   0 -20   35.01    3.27
   1   0  21  277.64   15.10
  -1   0 -21  323.89   17.37
   1   0  22  648.87   33.88
   1   0  22  585.21   30.83
  -1   0 -22  654.32   34.24
  -1   0 -22  576.11   30.51
   1   0  23  139.23    7.91
  -1   0 -23  151.74    9.05
   1   0  24   86.44    5.59
   1   0  24   88.12    5.37
  -1   0 -24   94.22    5.82
  -1   0 -24   87.35    5.82
   1   0  25  256.50   13.87
   1   0  25  222.81   12.41
  -1   0 -25  211.94   12.05
  -1   0 -25  264.41   14.37
   1   0  26    0.55    1.59
   1   0  26    1.00    1.18
  -1   0 -26    1.41    1.14
  -1   0 -26    1.41    1.86
   1   0  27    4.91    1.41
   1   0  27    7.05    1.91
  -1   0 -27    5.87    1.27
  -1   0 -27    8.55    2.59
   1   0  28  120.41    7.05
   1   0  28  133.14    8.00
  -1   0 -28  112.40    6.59
   1   0  29   23.14    2.73
   1   0  29   22.42    2.14
  -1   0 -29   21.51    2.05
  -1   0 -29   19.64    3.23
   1   0  30    9.46    1.59
  -1   0 -30    9.41    3.14
   1  -1 -31    8.32    2.96
   1  -1 -31   11.78    1.59
  -1  -1  31    8.23    2.05
   1   1 -31    6.00    2.77
   1   1 -31    9.59    1.36
  -1   1  31    8.41    1.50
  -1   1  31    7.00    2.32
   1  -1 -30   56.25    4.91
  -1  -1  30   51.93    3.55
  -1  -1  30   53.66    4.05
   1   1 -30   56.25    3.64
   1   1 -30   52.56    4.46
  -1   1  30   52.52    3.59
   1  -1 -29    7.41    1.32
  -1  -1  29    7.41    2.05
  -1  -1  29    6.32    1.41
   1   1 -29    8.41    1.32
   1   1 -29    9.96    2.55
  -1   1  29    9.28    2.09
   1  -1 -28   18.14    1.77
   1  -1 -28   24.87    3.09
  -1  -1  28   20.92    2.14
  -1  -1  28   23.10    2.59
   1   1 -28   26.28    3.27
   1   1 -28   19.73    1.91
  -1   1  28   20.83    2.14
  -1   1  28   22.96    2.59
   1  -1 -27   38.47    3.68
   1  -1 -27   28.83    2.36
  -1  -1  27   33.78    3.00
   1   1 -27   27.10    2.32
  -1   1  27   31.60    2.96
  -1   1  27   30.78    2.59
   1  -1 -26   29.33    3.27
  -1  -1  26   38.20    2.91
  -1  -1  26   28.56    2.73
   1   1 -26   41.83    3.05
  -1   1  26   42.15    3.09
  -1   1  26   32.47    3.00
   1  -1 -25  116.72    7.37
  -1  -1  25  118.59    7.18
  -1  -1  25  104.76    6.18
   1   1 -25  116.68    7.28
   1   1 -25  110.36    6.50
  -1   1  25  116.18    6.82
  -1  -1  24  285.56   15.55
  -1  -1  24  273.42   14.73
   1   1 -24  288.51   15.55
   1   1 -24  301.56   16.64
  -1   1  24  297.51   16.01
   1  -1 -23    5.18    1.36
  -1  -1  23    4.68    1.41
   1   1 -23    8.64    2.23
  -1   1  23   10.00    2.05
   1  -1 -22  126.27    7.37
   1  -1 -22  111.49    6.91
  -1  -1  22  113.13    6.82
  -1  -1  22  128.64    7.41
   1   1 -22  115.09    6.78
   1   1 -22   97.67    6.32
  -1   1  22  105.58    6.41
  -1   1  22  108.77    6.41
   1  -1 -21  431.24   22.83
   1  -1 -21  392.87   21.14
  -1  -1  21  392.46   20.96
   1   1 -21  396.82   21.10
  -1   1  21  364.99   19.51
  -1   1  21  383.77   20.33
   1  -1 -20   83.80    5.14
   1  -1 -20   98.35    6.18
  -1  -1  20   79.71    4.96
  -1  -1  20   88.03    5.55
   1   1 -20   93.72    6.00
   1   1 -20   87.21    5.41
  -1   1  20   84.94    5.14
  -1   1  20   91.67    5.64
   1  -1 -19  198.57   11.09
   1  -1 -19  189.16   10.46
  -1  -1  19  188.57   10.41
  -1  -1  19  205.07   11.37
   1   1 -19  209.44   11.73
   1   1 -19  188.52   10.46
  -1   1  19  188.29   10.28
  -1   1  19  198.34   10.96
   1  -1 -18  551.10   28.83
   1  -1 -18  509.27   26.83
  -1  -1  18  545.65   28.56
  -1  -1  18  516.09   27.15
   1   1 -18  545.65   28.78
   1   1 -18  593.39   31.10
  -1   1  18  551.56   28.92
  -1   1  18  574.29   29.92
   1  -1 -17  278.37   15.10
   1  -1 -17  288.88   15.51
  -1  -1  17  283.05   15.28
  -1  -1  17  286.60   15.32
   1   1 -17  285.69   15.41
   1   1 -17  283.28   15.37
  -1   1  17  295.06   15.69
  -1   1  17  278.24   14.96
   1  -1 -16  234.67   12.82
  -1  -1  16  231.72   12.60
  -1  -1  16  227.94   12.37
   1   1 -16  236.17   12.87
   1   1 -16  227.31   12.50
  -1   1  16  232.54   12.50
   1  -1 -15  198.21   10.91
   1  -1 -15  200.30   10.96
  -1  -1  15  197.93   10.87
  -1  -1  15  195.11   10.69
   1   1 -15  198.57   10.96
   1   1 -15  191.75   10.64
  -1   1  15  204.89   11.09
  -1   1  15  198.12   10.82
   1  -1 -14  941.70   48.65
   1  -1 -14 1021.27   52.79
  -1  -1  14  931.69   48.15
   1   1 -14 1045.83   54.06
  -1   1  14  978.53   50.43
  -1   1  14 1049.46   54.11
   1  -1 -13  190.11   10.32
  -1  -1  13  195.11   10.64
  -1  -1  13  199.30   10.87
   1   1 -13  189.70   10.41
   1   1 -13  174.24    9.69
  -1   1  13  175.88    9.55
   1  -1 -12 1170.41   60.25
   1  -1 -12 1229.07   63.25
  -1  -1  12 1264.99   65.11
  -1  -1  12 1223.62   63.02
   1   1 -12 1081.75   55.84
   1   1 -12 1082.20   55.88
  -1   1  12 1087.66   55.97
  -1   1  12 1087.66   55.93
   1  -1 -11 3210.68  164.29
   1  -1 -11 3271.61  167.33
  -1  -1  11 3345.28  171.15
   1   1 -11 3163.39  161.97
  -1   1  11 3176.58  162.47
  -1   1  11 3161.12  161.69
   1  -1 -10  136.50    7.50
   1  -1 -10  130.09    7.14
  -1  -1  10  141.19    7.82
  -1  -1  10  126.41    7.09
   1   1 -10   92.03    5.50
   1   1 -10   84.21    5.00
  -1   1  10   91.58    5.18
  -1   1  10   79.48    4.55
   1  -1  -9  474.26   24.60
   1  -1  -9  526.10   27.28
  -1  -1   9  514.73   26.78
  -1  -1   9  470.62   24.55
   1   1  -9  393.73   20.64
   1   1  -9  450.16   23.55
  -1   1   9  430.83   22.33
  -1   1   9  426.65   22.14
   1  -1  -8  594.30   30.69
   1  -1  -8  572.48   29.56
  -1  -1   8  582.93   30.19
  -1  -1   8  617.49   32.01
   1   1  -8  596.12   30.97
   1   1  -8  633.86   32.83
  -1   1   8  587.03   30.28
  -1   1   8  628.40   32.38
   1  -1  -7 1331.38   68.21
   1  -1  -7 1232.71   63.20
  -1  -1   7 1289.09   66.21
  -1  -1   7 1234.53   63.39
   1   1  -7 1337.29   68.71
   1   1  -7 1377.31   70.71
  -1   1   7 1294.10   66.30
  -1   1   7 1333.65   68.30
   1  -1  -6 1756.53   89.85
   1  -1  -6 1769.72   90.53
  -1  -1   6 1848.38   94.62
  -1  -1   6 1754.26   89.90
   1   1  -6 1824.74   93.49
   1   1  -6 1749.26   89.62
  -1   1   6 1810.19   92.58
  -1   1   6 1789.73   91.53
   1  -1  -5 2055.27  105.08
   1  -1  -5 1963.42  100.40
  -1  -1   5 1926.14   98.63
  -1  -1   5 2031.63  103.95
   1   1  -5 1849.75   94.72
   1   1  -5 1778.36   91.03
  -1   1   5 1743.80   89.17
  -1   1   5 1744.25   89.17
   1  -1  -4 3457.13  176.61
  -1  -1   4 3734.51  190.75
  -1  -1   4 4087.81  208.80
   1   1  -4 3708.13  189.43
   1   1  -4 3938.67  201.21
  -1   1   4 3824.54  195.34
   1  -1  -3  168.06    8.73
   1  -1  -3  193.75   10.00
  -1  -1   3  204.07   10.69
   1   1  -3  176.29    9.32
   1   1  -3  201.84   10.55
  -1   1   3  201.66   10.41
  -1   1   3  175.52    9.05
  -1  -1   2 4302.89  219.67
  -1  -1   2 4551.61  232.45
   1   1  -2 4243.78  216.71
   1   1  -2 4335.63  221.35
  -1  -1   1 3675.39  187.70
  -1  -1   1 3702.68  189.07
   1   1  -1 3254.79  166.24
   1   1  -1 3559.90  181.79
  -1   1   1 3378.93  173.65
  -1   1   1 3584.00  184.20
   1  -1   0 1438.69   73.53
  -1  -1   0 1242.26   63.52
   1   1   0 1586.47   81.07
  -1   1   0 1781.54   91.03
   1  -1   1  543.37   27.87
   1  -1   1  537.01   27.60
  -1  -1  -1  517.91   26.60
   1   1   1  548.38   28.10
  -1   1  -1  562.02   28.87
  -1   1  -1  565.20   29.01
   1  -1   2 2415.86  123.50
  -1  -1  -2 2670.04  136.46
   1   1   2 2170.77  110.90
  -1   1  -2 2399.49  122.63
  -1   1  -2 2195.32  112.22
   1  -1   3 4833.53  246.95
   1  -1   3 4678.93  238.86
  -1  -1  -3 4706.21  240.31
  -1  -1  -3 4665.29  238.22
   1   1   3 4747.14  242.45
   1   1   3 4299.71  219.53
  -1   1  -3 4656.20  237.68
  -1   1  -3 4628.91  236.40
   1  -1   4  416.97   21.64
   1  -1   4  418.38   21.69
  -1  -1  -4  391.96   20.23
  -1  -1  -4  431.61   22.24
   1   1   4  410.28   21.14
   1   1   4  393.50   20.33
  -1   1  -4  415.42   21.55
  -1   1  -4  378.63   19.69
   1  -1   5 3273.43  167.29
   1  -1   5 3470.78  177.43
  -1  -1  -5 3422.12  174.83
  -1  -1  -5 3710.41  189.52
   1   1   5 3243.42  165.65
   1   1   5 3473.96  177.52
  -1   1  -5 3434.85  175.56
  -1   1  -5 3679.94  188.07
   1  -1   6  391.14   20.37
   1  -1   6  340.80   17.87
  -1  -1  -6  403.23   20.87
  -1  -1  -6  334.94   17.42
   1   1   6  375.50   19.42
   1   1   6  347.99   18.10
  -1   1  -6  393.00   20.51
  -1   1  -6  319.20   16.73
   1  -1   7 1363.67   69.98
   1  -1   7 1222.71   62.84
  -1  -1  -7 1259.08   64.52
  -1  -1  -7 1418.23   72.66
   1   1   7 1351.39   69.30
   1   1   7 1461.88   74.84
  -1   1  -7 1380.03   70.89
  -1   1  -7 1460.97   74.98
   1  -1   8 1292.73   66.39
   1  -1   8 1250.44   64.30
  -1  -1  -8 1285.00   65.93
  -1  -1  -8 1204.97   61.84
   1   1   8 1141.31   58.61
   1   1   8 1192.70   61.20
  -1   1  -8 1184.97   60.98
  -1   1  -8 1255.45   64.52
   1  -1   9 2176.68  111.49
   1  -1   9 1922.95   98.63
  -1  -1  -9 1982.52  101.54
  -1  -1  -9 2233.06  114.31
   1   1   9 1952.97  100.08
   1   1   9 2216.70  113.45
  -1   1  -9 2231.70  114.36
  -1   1  -9 2070.28  106.17
   1  -1  10  173.97    9.55
  -1  -1 -10  164.60    8.96
  -1  -1 -10  183.06    9.87
   1   1  10  152.96    8.37
   1   1  10  169.15    9.09
  -1   1 -10  170.70    9.41
   1  -1  11  272.23   14.55
   1  -1  11  270.32   14.37
  -1  -1 -11  269.96   14.32
  -1  -1 -11  268.28   14.28
   1   1  11  282.37   14.87
   1   1  11  307.34   16.32
  -1   1 -11  312.47   16.64
  -1   1 -11  284.33   15.19
   1  -1  12  597.94   31.10
   1  -1  12  572.48   29.87
  -1  -1 -12  612.49   31.78
   1   1  12  639.32   33.24
  -1   1 -12  663.87   34.56
  -1   1 -12  638.41   33.24
   1  -1  13 1944.78   99.76
  -1  -1 -13 1984.34  101.81
  -1  -1 -13 1928.41   98.99
   1   1  13 1977.97  101.54
   1   1  13 2003.44  102.67
  -1   1 -13 1993.43  102.40
   1  -1  14  525.19   27.46
   1  -1  14  525.19   27.51
  -1  -1 -14  541.10   28.28
  -1  -1 -14  542.01   28.37
   1   1  14  496.99   25.92
   1   1  14  508.82   26.69
  -1   1 -14  494.27   25.96
  -1   1 -14  497.45   26.19
   1  -1  15  399.01   21.01
   1  -1  15  442.34   23.33
  -1  -1 -15  466.53   24.60
   1   1  15  427.24   22.37
  -1   1 -15  409.60   21.69
  -1   1 -15  439.97   23.28
   1  -1  16  742.54   38.65
   1  -1  16  738.44   38.33
  -1  -1 -16  736.17   38.29
  -1  -1 -16  780.28   40.56
   1   1  16  711.62   36.92
   1   1  16  723.44   37.65
  -1   1 -16  742.99   38.70
  -1   1 -16  709.80   37.10
   1  -1  17  129.64    7.37
   1  -1  17  141.28    8.14
  -1  -1 -17  145.28    8.32
  -1  -1 -17  131.41    7.55
   1   1  17  123.95    7.00
   1   1  17  122.95    7.18
  -1   1 -17  127.68    7.59
  -1   1 -17  119.86    7.00
   1  -1  18  171.74    9.55
   1  -1  18  163.88    9.28
  -1  -1 -18  172.52    9.59
  -1  -1 -18  159.92    9.09
   1   1  18  150.78    8.59
   1   1  18  157.87    8.78
  -1   1 -18  168.29    9.46
  -1   1 -18  139.32    8.18
   1  -1  19   95.72    5.87
   1  -1  19   91.81    5.55
  -1  -1 -19   82.71    5.05
  -1  -1 -19  101.04    6.18
   1   1  19   98.31    6.00
   1   1  19   89.17    5.32
  -1   1 -19   99.17    6.32
  -1   1 -19   89.30    5.46
   1  -1  20  122.09    7.28
  -1  -1 -20  120.13    7.23
  -1  -1 -20  104.36    6.23
   1   1  20  101.85    6.18
   1   1  20   95.67    5.73
  -1   1 -20   89.71    5.55
   1  -1  21   79.35    5.14
   1  -1  21   75.62    4.77
  -1  -1 -21   79.98    5.27
  -1  -1 -21   73.07    4.64
   1   1  21   84.71    5.18
   1   1  21   90.67    5.73
  -1   1 -21   83.30    5.23
  -1   1 -21   93.85    6.14
   1  -1  22  188.79   10.46
  -1  -1 -22  190.02   10.59
   1   1  22  168.92    9.69
  -1   1 -22  171.47   10.00
   1  -1  23  274.05   14.73
   1  -1  23  273.73   15.01
  -1  -1 -23  282.33   15.28
  -1  -1 -23  265.73   14.82
   1   1  23  272.05   14.91
   1   1  23  284.87   15.32
  -1   1 -23  291.79   15.78
  -1   1 -23  273.19   15.14
   1  -1  24  122.91    7.09
   1  -1  24  135.78    8.05
  -1  -1 -24  150.28    9.23
  -1   1 -24  114.36    6.73
  -1   1 -24  126.54    7.82
   1  -1  25   84.85    5.50
   1  -1  25   73.98    4.68
  -1  -1 -25   75.53    4.82
  -1  -1 -25   88.80    6.00
   1   1  25   89.26    5.73
   1   1  25   83.44    5.18
  -1   1 -25   93.49    6.18
  -1   1 -25   85.48    5.27
   1  -1  26  116.13    7.09
   1  -1  26  105.13    6.23
  -1  -1 -26  103.95    6.23
  -1  -1 -26  114.59    7.28
   1   1  26   93.31    5.68
   1   1  26   98.63    6.23
  -1   1 -26  105.22    6.87
  -1   1 -26   89.71    5.46
   1  -1  27   89.99    5.46
   1  -1  27   93.08    6.00
  -1  -1 -27   91.90    6.37
  -1  -1 -27   96.40    5.82
   1   1  27   87.80    5.41
   1   1  27   87.30    5.73
  -1   1 -27   89.67    6.23
  -1   1 -27   88.21    5.37
   1  -1  28   48.06    3.41
   1  -1  28   41.29    3.50
  -1  -1 -28   51.61    3.50
   1   1  28   40.70    3.50
  -1   1 -28   46.65    3.27
  -1   1 -28   37.10    3.68
   1  -1  29   73.16    4.55
   1  -1  29   81.67    5.41
  -1  -1 -29   91.71    6.64
   1   1  29   77.30    5.46
   1   1  29   71.98    4.59
  -1   1 -29   85.94    6.05
  -1   1 -29   68.48    4.32
   1  -1  30   12.60    2.18
   1  -1  30   10.73    1.55
  -1  -1 -30   12.05    1.55
  -1  -1 -30   13.10    3.27
   1   1  30   12.28    1.64
   1   1  30   13.46    2.41
  -1   1 -30   13.60    3.05
  -1   1 -30   13.23    1.55
   1  -2 -30   18.82    1.91
   1  -2 -30   19.37    4.00
  -1  -2  30   18.14    2.41
   1   2 -30   22.33    1.96
  -1   2  30   18.42    2.73
  -1   2  30   22.10    2.32
   1  -2 -29   27.24    3.96
   1  -2 -29   30.83    2.46
  -1  -2  29   33.92    2.64
  -1  -2  29   28.37    2.86
   1   2 -29   33.10    2.55
   1   2 -29   26.87    3.27
  -1   2  29   32.42    2.73
  -1   2  29   29.87    3.05
   1  -2 -28   62.43    4.00
   1  -2 -28   63.93    5.18
  -1  -2  28   63.11    4.05
  -1  -2  28   62.93    4.46
   1   2 -28   59.48    3.82
   1   2 -28   56.61    4.55
  -1   2  28   60.20    4.41
  -1   2  28   59.70    4.00
   1  -2 -27   73.25    5.50
   1  -2 -27   78.30    4.87
  -1  -2  27   76.35    4.77
  -1  -2  27   72.53    5.14
   1   2 -27   75.16    5.46
  -1   2  27   77.12    5.18
  -1   2  27   79.89    5.00
   1  -2 -26   43.33    3.96
   1  -2 -26   49.52    3.41
  -1  -2  26   46.20    3.59
   1   2 -26   48.88    3.36
  -1   2  26   48.20    3.77
  -1   2  26   50.84    3.55
   1  -2 -25   44.83    3.18
   1  -2 -25   42.29    3.87
  -1  -2  25   44.11    3.50
  -1  -2  25   47.02    3.36
   1   2 -25   49.34    4.23
   1   2 -25   51.93    3.55
  -1   2  25   50.84    3.55
  -1   2  25   47.61    3.68
   1  -2 -24   67.43    4.32
  -1  -2  24   59.48    4.00
   1   2 -24   44.33    3.91
  -1   2  24   50.47    3.77
   1  -2 -23  111.13    6.55
   1  -2 -23  133.46    8.09
  -1  -2  23  124.09    7.41
  -1  -2  23  113.18    6.64
   1   2 -23  100.40    6.00
   1   2 -23  108.86    6.96
  -1   2  23  108.31    6.37
  -1   2  23  118.72    7.14
   1  -2 -22   52.66    3.55
   1  -2 -22   58.93    4.27
  -1  -2  22   58.02    4.09
  -1  -2  22   53.97    3.68
   1   2 -22   48.84    3.46
   1   2 -22   49.88    4.00
  -1   2  22   50.02    3.41
  -1   2  22   52.20    3.77
   1  -2 -21  189.66   10.73
   1  -2 -21  186.84   10.28
  -1  -2  21  187.11   10.37
  -1  -2  21  184.47   10.41
   1   2 -21  195.25   11.19
   1   2 -21  194.75   10.82
  -1   2  21  192.30   10.55
  -1   2  21  200.21   11.14
   1  -2 -20  136.46    7.96
   1  -2 -20  127.91    7.37
  -1  -2  20  136.68    7.96
  -1  -2  20  124.09    7.18
   1   2 -20  135.46    7.82
   1   2 -20  137.55    8.18
  -1   2  20  138.37    7.96
  -1   2  20  131.36    7.46
   1  -2 -19  108.27    6.37
   1  -2 -19  104.63    6.27
  -1  -2  19  109.18    6.55
   1   2 -19  110.08    6.50
  -1   2  19  115.00    6.78
  -1   2  19  111.45    6.41
   1  -2 -18  435.52   23.01
   1  -2 -18  433.38   22.83
  -1  -2  18  436.56   23.05
  -1  -2  18  447.75   23.69
   1   2 -18  457.89   24.19
   1   2 -18  468.80   24.92
  -1   2  18  478.35   25.15
  -1   2  18  460.16   24.10
   1  -2 -17  192.20   10.64
  -1  -2  17  186.75   10.32
  -1  -2  17  184.66   10.28
   1   2 -17  206.66   11.60
   1   2 -17  197.16   10.91
  -1   2  17  189.75   10.32
  -1  -2  16   23.87    2.18
  -1  -2  16   29.01    2.59
   1   2 -16   24.19    2.32
   1   2 -16   31.37    2.86
  -1   2  16   28.60    2.36
   1  -2 -15  207.12   11.19
  -1  -2  15  236.99   12.91
  -1  -2  15  221.03   12.00
   1   2 -15  244.09   13.28
   1   2 -15  263.05   14.32
  -1   2  15  246.91   13.23
  -1   2  15  245.68   13.10
   1  -2 -14  900.77   46.65
   1  -2 -14  856.67   44.29
  -1  -2  14  870.76   45.11
  -1  -2  14  826.20   42.88
   1   2 -14  868.94   45.11
   1   2 -14  778.00   40.51
  -1   2  14  798.92   41.33
   1  -2 -13  376.41   19.73
   1  -2 -13  361.95   19.01
  -1  -2  13  392.37   20.73
  -1  -2  13  370.04   19.55
   1   2 -13  361.54   19.28
   1   2 -13  346.99   18.46
  -1   2  13  369.95   19.37
  -1   2  13  352.26   18.42
   1  -2 -12  457.89   23.83
   1  -2 -12  463.35   24.10
  -1  -2  12  467.44   24.51
   1   2 -12  448.75   23.64
  -1   2  12  446.75   23.24
  -1   2  12  451.25   23.46
   1  -2 -11   87.26    4.91
   1  -2 -11   74.44    4.32
  -1  -2  11   93.49    5.50
  -1  -2  11   82.89    5.00
   1   2 -11   80.35    5.00
   1   2 -11   96.72    5.77
  -1   2  11   89.26    4.96
  -1   2  11   77.44    4.41
   1  -2 -10  719.80   37.10
   1  -2 -10  769.82   39.65
  -1  -2  10  774.82   40.11
  -1  -2  10  732.53   37.97
   1   2 -10  768.00   39.83
   1   2 -10  793.92   41.20
  -1   2  10  778.46   40.06
  -1   2  10  760.27   39.10
   1  -2  -9  146.73    7.82
   1  -2  -9  157.06    8.37
  -1  -2   9  157.92    8.64
   1   2  -9  129.27    7.28
  -1   2   9  142.51    7.59
  -1   2   9  141.19    7.50
   1  -2  -8  216.08   11.32
   1  -2  -8  245.59   12.82
  -1  -2   8  234.90   12.50
  -1  -2   8  220.71   11.82
   1   2  -8  205.94   11.14
   1   2  -8  178.93    9.73
  -1   2   8  200.43   10.50
  -1   2   8  183.43    9.59
   1  -2  -7 1038.55   53.25
   1  -2  -7  873.49   44.83
  -1  -2   7  996.72   51.25
  -1  -2   7  911.69   46.97
   1   2  -7  928.06   47.88
   1   2  -7  798.46   41.20
  -1   2   7  951.70   48.79
  -1   2   7  867.13   44.47
   1  -2  -6  366.86   18.92
   1  -2  -6  399.73   20.60
  -1  -2   6  380.63   19.87
  -1  -2   6  393.73   20.51
   1   2  -6  342.44   17.96
   1   2  -6  363.08   19.05
  -1   2   6  340.35   17.51
  -1   2   6  371.63   19.14
   1  -2  -5 1940.69   99.94
  -1  -2   5 1647.86   84.44
  -1  -2   5 1788.36   91.58
   1   2  -5 1585.56   81.30
   1   2  -5 1686.05   86.44
  -1   2   5 1532.82   78.76
  -1  -2   4 2293.54  117.36
  -1  -2   4 2217.60  113.45
   1   2  -4 2234.88  114.40
   1   2  -4 2068.46  105.86
  -1  -2   3  369.54   19.14
  -1  -2   3  355.99   18.51
   1   2  -3  346.03   17.96
   1   2  -3  348.94   18.14
  -1  -2   2  614.76   31.65
  -1  -2   2  637.50   32.78
   1   2  -2  633.86   32.60
   1   2  -2  628.40   32.33
   1  -2  -1 1586.93   81.35
  -1  -2   1 1568.28   80.26
  -1  -2   1 1709.24   87.44
   1   2  -1 1437.78   73.62
   1   2  -1 1627.85   83.26
  -1   2   1 1680.60   86.12
   1  -2   0  657.05   33.69
  -1  -2   0  637.95   32.78
  -1  -2   0  724.80   37.15
   1   2   0  752.99   38.60
   1   2   0  642.50   33.01
  -1   2   0  632.04   32.42
   1  -2   1  386.41   19.92
  -1  -2  -1  423.92   21.78
   1   2   1  474.26   24.37
  -1   2  -1  476.99   24.60
   1  -2   2  119.72    6.41
  -1  -2  -2  133.09    6.96
   1   2   2  100.31    5.27
   1   2   2   81.85    4.46
  -1   2  -2   87.71    4.82
   1  -2   3 1317.74   67.52
   1  -2   3 1290.46   66.11
  -1  -2  -3 1330.93   68.16
  -1  -2  -3 1303.19   66.75
   1   2   3 1211.34   62.02
   1   2   3 1294.55   66.30
  -1   2  -3 1266.36   64.98
  -1   2  -3 1224.98   62.84
   1  -2   4 1351.84   69.34
   1  -2   4 1425.05   73.03
  -1  -2  -4 1375.03   70.39
  -1  -2  -4 1583.74   81.17
   1   2   4 1325.92   67.89
   1   2   4 1404.59   71.93
  -1   2  -4 1337.29   68.62
  -1   2  -4 1344.11   68.93
   1  -2   5  531.55   27.51
   1  -2   5  642.96   33.19
  -1  -2  -5  532.01   27.37
   1   2   5  644.77   33.15
   1   2   5  541.56   27.83
  -1   2  -5  611.13   31.65
  -1   2  -5  522.00   27.06
   1  -2   6 1250.44   64.20
   1  -2   6 1308.65   67.21
  -1  -2  -6 1337.75   68.52
  -1  -2  -6 1224.07   62.79
   1   2   6 1281.36   65.61
   1   2   6 1259.08   64.52
  -1   2  -6 1390.95   71.43
  -1   2  -6 1254.54   64.48
   1  -2   7  341.08   17.92
   1  -2   7  358.99   18.82
  -1  -2  -7  303.83   15.87
  -1  -2  -7  362.45   18.78
   1   2   7  320.61   16.60
   1   2   7  296.47   15.46
  -1   2  -7  343.76   18.10
  -1   2  -7  289.24   15.32
   1  -2   8  138.64    7.68
  -1  -2  -8  141.87    7.59
  -1  -2  -8  134.55    7.32
   1   2   8  151.87    8.18
   1   2   8  157.28    8.32
  -1   2  -8  156.15    8.59
   1  -2   9 1982.07  101.63
  -1  -2  -9 2001.16  102.45
  -1  -2  -9 2081.19  106.58
   1   2   9 1962.51  100.54
   1   2   9 2063.46  105.58
  -1   2  -9 2053.91  105.36
  -1   2  -9 2099.84  107.77
   1  -2  10  307.25   16.32
   1  -2  10  295.92   15.69
  -1  -2 -10  317.75   16.69
  -1  -2 -10  307.29   16.10
   1   2  10  347.21   18.10
   1   2  10  336.89   17.69
  -1   2 -10  356.44   18.92
  -1   2 -10  339.94   18.05
   1  -2  11  149.14    8.37
   1  -2  11  145.28    8.09
  -1  -2 -11  142.51    7.78
  -1  -2 -11  148.10    8.14
   1   2  11  147.19    7.96
   1   2  11  150.55    8.28
  -1   2 -11  158.15    8.91
  -1   2 -11  148.64    8.37
   1  -2  12  492.90   25.78
  -1  -2 -12  494.27   25.74
  -1  -2 -12  574.29   29.87
   1   2  12  471.99   24.55
   1   2  12  527.91   27.56
  -1   2 -12  535.64   28.10
   1  -2  13   31.15    2.41
   1  -2  13   41.61    3.09
  -1  -2 -13   31.15    2.36
   1   2  13   46.33    3.23
  -1   2 -13   48.70    3.55
  -1   2 -13   37.10    2.91
   1  -2  14   92.31    5.50
   1  -2  14   97.26    5.87
  -1  -2 -14   94.49    5.55
  -1  -2 -14   98.99    5.82
   1   2  14   71.07    4.46
   1   2  14   73.16    4.32
  -1   2 -14   77.07    4.96
  -1   2 -14   70.25    4.55
   1  -2  15  880.77   45.74
   1  -2  15  889.86   46.06
  -1  -2 -15  855.30   44.38
  -1  -2 -15  892.59   46.15
   1   2  15  864.85   44.65
   1   2  15  803.01   41.70
  -1   2 -15  888.50   46.15
  -1   2 -15  835.30   43.47
   1  -2  16  139.50    8.05
   1  -2  16  152.33    8.55
   1   2  16  154.05    8.64
  -1   2 -16  153.24    8.68
  -1   2 -16  126.18    7.46
   1  -2  17  365.27   19.37
   1  -2  17  337.26   18.05
  -1  -2 -17  381.50   20.19
  -1  -2 -17  320.11   17.19
   1   2  17  351.03   18.55
   1   2  17  332.80   17.78
  -1   2 -17  380.95   20.28
  -1   2 -17  310.29   16.87
   1  -2  18   76.62    4.77
   1  -2  18   85.30    5.41
  -1  -2 -18   89.76    5.64
  -1  -2 -18   75.39    4.68
   1   2  18   89.67    5.50
   1   2  18   79.07    4.77
  -1   2 -18   85.39    5.32
  -1   2 -18   90.67    5.87
   1  -2  19  366.27   19.64
  -1  -2 -19  375.22   20.14
  -1  -2 -19  374.13   19.87
   1   2  19  366.40   19.55
   1   2  19  356.85   18.87
  -1   2 -19  362.58   19.37
   1  -2  20  255.82   13.87
   1  -2  20  261.23   14.32
  -1  -2 -20  254.64   14.05
  -1  -2 -20  260.46   14.05
   1   2  20  265.69   14.46
   1   2  20  254.73   13.73
  -1   2 -20  256.82   14.00
  -1   2 -20  246.31   13.78
   1  -2  21   20.60    2.09
  -1  -2 -21   21.64    2.05
  -1  -2 -21   13.69    2.41
   1   2  21   17.14    1.86
   1   2  21   14.00    2.00
  -1   2 -21   20.64    2.23
  -1   2 -21   14.28    2.32
   1  -2  22  179.25    9.96
   1  -2  22  189.89   10.78
  -1  -2 -22  180.15   10.05
  -1  -2 -22  182.34   10.59
   1   2  22  175.06    9.96
   1   2  22  173.74    9.64
  -1   2 -22  178.70   10.00
  -1   2 -22  177.20   10.32
   1  -2  23   95.26    5.73
   1  -2  23   92.85    5.87
  -1  -2 -23   93.08    5.68
   1   2  23   95.31    6.00
   1   2  23   90.49    5.50
  -1   2 -23   94.90    6.27
  -1   2 -23   94.62    5.77
   1  -2  24   27.01    2.73
   1  -2  24   26.83    2.36
  -1  -2 -24   28.60    2.46
  -1  -2 -24   25.83    3.18
   1   2  24   31.10    2.59
   1   2  24   31.42    2.96
  -1   2 -24   28.65    2.46
  -1   2 -24   31.06    3.27
   1  -2  25   64.20    4.46
  -1  -2 -25   65.07    5.09
  -1  -2 -25   67.39    4.41
   1   2  25   65.34    4.64
   1   2  25   74.57    4.73
  -1   2 -25   73.03    4.64
   1  -2  26    8.55    1.96
   1  -2  26    8.96    1.55
  -1  -2 -26    9.87    1.55
  -1  -2 -26    5.50    2.59
   1   2  26    9.55    1.55
   1   2  26    8.50    2.14
  -1   2 -26    8.87    2.41
  -1   2 -26   11.69    1.55
   1  -2  27   38.01    2.86
   1  -2  27   33.60    3.05
  -1  -2 -27   30.10    3.82
  -1  -2 -27   39.56    2.96
   1   2  27   36.92    2.91
   1   2  27   36.47    3.27
  -1   2 -27   37.70    3.68
  -1   2 -27   37.60    2.82
   1  -2  28   19.78    1.96
   1  -2  28   22.37    2.59
  -1  -2 -28   21.51    3.59
  -1  -2 -28   18.82    1.86
   1   2  28   22.33    2.23
   1   2  28   24.05    2.86
  -1   2 -28   26.33    3.23
  -1   2 -28   21.92    1.96
   1  -2  29   28.19    2.36
   1  -2  29   27.37    2.86
  -1  -2 -29   26.19    4.37
  -1  -2 -29   31.01    2.55
   1   2  29   24.78    2.86
   1   2  29   27.51    2.50
  -1   2 -29   20.42    3.23
  -1   2 -29   27.74    2.27
   1  -3 -28    4.91    3.36
   1  -3 -28    6.00    1.32
  -1  -3  28    4.05    1.86
  -1  -3  28    4.14    1.36
   1   3 -28    4.09    2.41
   1   3 -28    4.96    1.18
  -1   3  28    5.91    2.23
  -1   3  28    5.55    1.50
   1  -3 -27   36.15    4.68
   1  -3 -27   42.52    3.09
  -1  -3  27   37.38    2.82
  -1  -3  27   36.42    3.18
   1   3 -27   34.47    3.64
   1   3 -27   40.47    2.96
  -1   3  27   39.74    3.09
  -1   3  27   38.20    3.55
   1  -3 -26   70.07    5.87
   1  -3 -26   80.66    5.00
  -1  -3  26   82.67    5.09
  -1  -3  26   69.52    4.77
   1   3 -26   64.80    4.96
   1   3 -26   74.98    4.68
  -1   3  26   74.53    4.77
  -1   3  26   68.93    4.91
   1  -3 -25    3.59    1.23
  -1  -3  25    2.32    1.23
  -1  -3  25    2.00    1.64
   1   3 -25    3.09    2.14
   1   3 -25    4.96    1.27
  -1   3  25    3.23    1.73
  -1   3  25    3.14    1.36
   1  -3 -24    0.82    1.00
   1  -3 -24    0.18    2.23
  -1  -3  24   -0.14    1.18
  -1  -3  24   -0.36    1.50
   1   3 -24    1.32    2.50
   1   3 -24    0.41    1.05
  -1   3  24    1.32    1.18
  -1   3  24    2.18    1.77
   1  -3 -23    4.73    2.18
   1  -3 -23    2.18    1.05
  -1  -3  23    1.96    1.27
  -1  -3  23    2.91    1.64
   1   3 -23    2.50    2.14
   1   3 -23    2.50    1.14
  -1   3  23    2.41    1.55
  -1   3  23    1.55    1.23
   1  -3 -22   46.43    3.96
   1  -3 -22   45.43    3.18
  -1  -3  22   46.83    3.32
  -1  -3  22   46.24    3.64
   1   3 -22   46.70    3.32
   1   3 -22   45.38    3.91
  -1   3  22   45.65    3.46
  -1   3  22   44.24    3.14
   1  -3 -21    5.77    1.14
   1  -3 -21    7.73    2.18
  -1  -3  21    8.50    1.96
  -1  -3  21    7.18    1.50
   1   3 -21    7.59    2.14
   1   3 -21    7.37    1.32
  -1   3  21    8.14    1.82
  -1   3  21    6.46    1.27
   1  -3 -20   99.31    5.82
   1  -3 -20  113.59    7.05
  -1  -3  20  108.04    6.41
   1   3 -20  109.54    6.96
  -1   3  20  105.31    6.32
  -1   3  20   98.85    5.77
   1  -3 -19  467.89   24.87
  -1  -3  19  444.93   23.60
  -1  -3  19  442.52   23.42
   1   3 -19  407.69   21.69
   1   3 -19  451.84   24.19
  -1   3  19  421.10   22.10
   1  -3 -18   23.64    2.46
   1  -3 -18   17.14    1.64
  -1  -3  18   21.51    2.27
   1   3 -18   19.33    3.05
   1   3 -18   16.23    1.86
  -1   3  18   20.46    2.09
  -1   3  18   15.10    1.64
   1  -3 -17  164.92    9.05
   1  -3 -17  147.73    8.46
  -1  -3  17  159.19    8.96
  -1  -3  17  146.28    8.41
   1   3 -17  169.42    9.55
   1   3 -17  153.55    9.00
  -1   3  17  151.92    8.46
  -1   3  17  154.15    8.46
   1  -3 -16  632.50   32.83
  -1  -3  16  642.50   33.51
  -1  -3  16  616.58   32.24
   1   3 -16  613.40   32.28
   1   3 -16  627.50   32.78
  -1   3  16  610.67   31.74
   1  -3 -15  143.87    8.14
   1  -3 -15  158.47    8.59
  -1  -3  15  155.60    8.73
  -1  -3  15  146.55    8.32
   1   3 -15  155.33    9.00
   1   3 -15  174.11    9.73
  -1   3  15  156.06    8.59
  -1   3  15  158.97    8.59
   1  -3 -14  105.67    5.87
   1  -3 -14  105.81    6.09
  -1  -3  14  107.17    6.27
  -1  -3  14  105.31    6.23
   1   3 -14   99.63    5.96
   1   3 -14   95.35    5.91
  -1   3  14   96.72    5.50
  -1   3  14   97.63    5.46
   1  -3 -13  278.74   14.64
   1  -3 -13  243.04   13.00
  -1  -3  13  255.27   13.78
  -1  -3  13  280.37   15.01
   1   3 -13  316.52   16.96
   1   3 -13  260.18   14.19
  -1   3  13  274.14   14.41
  -1   3  13  288.06   15.10
   1  -3 -12  123.13    6.64
  -1  -3  12  122.82    7.00
  -1  -3  12  108.49    6.37
   1   3 -12   97.26    5.87
  -1   3  12  121.50    6.55
  -1   3  12  104.45    5.73
   1  -3 -11    1.68    0.68
   1  -3 -11    0.77    1.09
  -1  -3  11    1.00    1.05
  -1  -3  11    0.86    1.18
   1   3 -11    0.82    1.46
   1   3 -11    0.23    1.18
  -1   3  11    1.27    0.73
  -1   3  11    0.86    0.77
   1  -3 -10   24.78    1.59
  -1  -3  10   21.64    1.96
   1   3 -10    9.19    1.68
  -1   3  10   11.78    1.09
   1  -3  -9  309.47   16.01
  -1  -3   9  380.23   20.01
  -1  -3   9  328.84   17.42
   1   3  -9  355.13   18.87
   1   3  -9  318.34   16.92
  -1   3   9  332.80   17.19
  -1   3   9  342.53   17.73
  -1  -3   8   93.12    5.37
  -1  -3   8   96.44    5.59
   1   3  -8  111.95    6.41
   1   3  -8  104.72    6.14
  -1   3   8   99.08    5.23
  -1  -3   7  446.48   23.33
   1   3  -7  456.98   23.87
  -1  -3   6 1227.71   63.11
  -1  -3   6 1181.78   60.79
   1   3  -6 1216.80   62.66
   1   3  -6 1187.69   61.11
  -1  -3   5  770.73   39.79
  -1  -3   5  759.36   39.20
   1   3  -5  796.19   41.15
   1   3  -5  845.75   43.65
  -1  -3   4  115.72    6.37
  -1  -3   4  114.04    6.23
   1   3  -4  109.22    6.14
   1   3  -4  122.36    6.73
  -1  -3   3 1109.03   56.97
  -1  -3   3 1035.82   53.20
   1   3  -3 1044.92   53.66
   1   3  -3  979.44   50.38
  -1  -3   2  899.86   46.24
  -1  -3   2  906.69   46.56
   1   3  -2  884.86   45.47
   1   3  -2  909.41   46.79
   1  -3  -1  348.35   17.96
  -1  -3   1  351.58   18.23
  -1  -3   1  356.67   18.51
   1   3  -1  335.98   17.46
   1   3  -1  352.67   18.32
  -1   3   1  303.43   15.69
  -1   3   1  369.77   19.10
   1  -3   0  434.93   22.42
   1  -3   0  467.89   24.10
  -1  -3   0  442.34   22.83
  -1  -3   0  472.89   24.42
   1   3   0  444.88   23.01
   1   3   0  428.47   22.14
  -1   3   0  402.82   20.83
  -1   3   0  466.53   24.05
   1  -3   1  337.03   17.46
   1  -3   1  309.93   16.10
  -1  -3  -1  319.43   16.51
  -1  -3  -1  301.38   15.60
   1   3   1  358.99   18.55
   1   3   1  433.88   22.51
  -1   3  -1  386.23   20.05
   1  -3   2   19.64    1.46
  -1  -3  -2   16.78    1.05
  -1  -3  -2   20.96    1.32
   1   3   2   11.50    1.14
   1   3   2   13.10    1.00
  -1   3  -2   13.82    1.41
   1  -3   3   58.70    3.41
   1  -3   3   60.98    3.50
  -1  -3  -3   64.30    3.46
   1   3   3   54.79    3.09
   1   3   3   46.24    2.55
  -1   3  -3   49.38    3.09
   1  -3   4  385.59   20.05
   1  -3   4  362.22   18.87
  -1  -3  -4  358.85   18.55
   1   3   4  405.23   20.92
  -1   3  -4  424.83   22.14
  -1   3  -4  370.36   19.33
   1  -3   5  371.81   19.42
   1  -3   5  389.50   20.33
  -1   3  -5  360.36   18.96
  -1   3  -5  407.14   21.28
   1  -3   6   94.58    5.37
   1  -3   6   95.94    5.46
  -1   3  -6   97.08    5.59
  -1   3  -6   94.26    5.50
   1  -3   7 1159.05   59.66
  -1  -3  -7 1282.27   65.80
   1   3   7 1194.97   61.34
   1   3   7 1233.16   63.25
  -1   3  -7 1363.67   70.16
   1  -3   8 1222.25   62.89
   1  -3   8 1143.59   58.88
  -1  -3  -8 1417.78   72.89
  -1  -3  -8 1276.36   65.48
   1   3   8 1156.77   59.38
   1   3   8 1224.98   62.79
  -1   3  -8 1205.88   62.20
  -1   3  -8 1255.45   64.66
   1  -3   9   45.97    3.05
   1  -3   9   49.20    3.32
  -1  -3  -9   43.11    2.82
  -1  -3  -9   45.20    2.68
   1   3   9   47.02    2.91
   1   3   9   47.52    2.77
  -1   3  -9   48.56    3.46
  -1   3  -9   40.92    2.96
   1  -3  10  265.23   14.19
  -1  -3 -10  284.42   15.05
  -1  -3 -10  266.87   14.00
   1   3  10  259.86   13.60
   1   3  10  257.59   13.60
  -1   3 -10  271.05   14.64
   1  -3  11  319.39   16.96
   1  -3  11  362.13   19.19
  -1  -3 -11  309.70   16.19
   1   3  11  347.35   18.10
   1   3  11  368.68   19.28
  -1   3 -11  408.78   21.69
  -1   3 -11  340.21   18.14
   1  -3  12   58.93    3.77
  -1  -3 -12   52.66    3.18
   1   3  12   50.29    3.05
   1   3  12   57.98    3.55
  -1   3 -12   62.84    4.23
   1  -3  13  184.88   10.14
   1  -3  13  160.06    9.00
  -1  -3 -13  185.88    9.96
   1   3  13  167.01    8.96
   1   3  13  147.92    8.14
  -1   3 -13  149.55    8.64
  -1   3 -13  187.11   10.37
   1  -3  14   22.28    2.18
   1  -3  14   16.01    1.73
  -1  -3 -14   22.78    2.32
   1   3  14   17.78    1.82
  -1   3 -14   20.46    2.41
   1  -3  15    6.14    1.36
   1  -3  15    5.41    1.46
  -1  -3 -15    6.82    1.14
   1   3  15   10.00    1.27
   1   3  15    6.73    1.32
  -1   3 -15    4.59    1.91
   1  -3  16   65.11    4.18
   1  -3  16   58.88    4.00
  -1  -3 -16   53.70    4.05
  -1  -3 -16   64.43    4.00
   1   3  16   57.25    3.59
   1   3  16   54.66    3.64
  -1   3 -16   45.43    3.73
  -1   3 -16   63.25    4.14
   1  -3  17  277.83   15.05
  -1  -3 -17  291.88   15.96
   1   3  17  280.37   14.91
  -1   3 -17  290.06   15.69
   1  -3  18  270.19   14.60
   1  -3  18  252.86   13.82
  -1  -3 -18  248.09   13.87
  -1  -3 -18  272.01   14.60
   1   3  18  264.05   14.14
   1   3  18  254.91   13.82
  -1   3 -18  230.31   12.96
  -1   3 -18  277.23   15.05
   1  -3  19   64.39    4.18
  -1  -3 -19   53.66    4.18
  -1  -3 -19   62.34    4.00
   1   3  19   52.56    3.73
   1   3  19   58.11    3.73
  -1   3 -19   47.61    3.96
   1  -3  20   77.75    5.14
   1  -3  20   67.89    4.37
  -1  -3 -20   67.30    4.27
   1   3  20   69.84    4.37
   1   3  20   84.26    5.41
  -1   3 -20   65.98    4.27
  -1   3 -20   84.44    5.77
   1  -3  21  209.89   11.78
   1  -3  21  202.57   11.14
  -1  -3 -21  200.07   11.05
  -1  -3 -21  217.80   12.60
   1   3  21  201.53   11.05
   1   3  21  226.76   12.55
  -1   3 -21  189.98   10.55
  -1   3 -21  214.89   12.32
   1  -3  22  100.22    6.00
   1  -3  22  103.90    6.41
  -1  -3 -22   97.22    6.68
  -1  -3 -22   99.94    5.91
   1   3  22  103.81    6.14
   1   3  22  103.81    6.41
  -1   3 -22  104.49    6.87
  -1   3 -22  102.85    6.18
   1  -3  23   27.33    2.73
   1  -3  23   27.06    2.36
  -1  -3 -23   20.33    3.36
  -1  -3 -23   26.69    2.32
   1   3  23   25.42    2.73
   1   3  23   24.05    2.32
  -1   3 -23   30.10    3.41
  -1   3 -23   25.51    2.27
   1  -3  24   33.28    3.00
   1  -3  24   27.37    2.41
  -1  -3 -24   22.24    2.14
   1   3  24   33.56    3.09
   1   3  24   27.60    2.46
  -1   3 -24   40.29    3.91
   1  -3  25    3.87    1.32
  -1  -3 -25    3.18    1.32
  -1  -3 -25    5.77    3.00
   1   3  25    2.50    2.00
   1   3  25    3.41    1.41
  -1   3 -25    3.73    2.27
   1  -3  26   36.51    2.73
   1  -3  26   36.65    3.23
  -1  -3 -26   36.74    2.82
  -1  -3 -26   30.56    4.68
   1   3  26   36.10    2.91
   1   3  26   32.78    3.27
  -1   3 -26   32.92    2.59
  -1   3 -26   33.47    3.50
   1  -3  27    3.77    1.82
   1  -3  27    3.09    1.27
  -1  -3 -27    5.27    3.77
  -1  -3 -27    2.91    1.18
   1   3  27    1.68    2.05
   1   3  27    2.32    1.32
  -1   3 -27    2.46    1.00
  -1   3 -27    4.96    2.41
  -1  -4  26   20.55    2.50
  -1  -4  26   19.60    2.00
   1   4 -26   19.55    1.91
   1   4 -26   17.42    3.00
   1  -4 -25   72.89    4.59
   1  -4 -25   60.11    6.91
  -1  -4  25   64.61    4.14
  -1  -4  25   56.25    4.09
   1   4 -25   55.84    4.68
   1   4 -25   62.29    4.05
  -1   4  25   65.52    4.37
  -1   4  25   61.52    4.50
   1  -4 -24    4.50    3.55
   1  -4 -24   11.82    1.59
  -1  -4  24   11.69    1.64
  -1  -4  24   10.32    2.14
   1   4 -24    9.96    2.59
   1   4 -24   10.32    1.50
  -1   4  24    9.59    1.59
  -1   4  24    8.73    2.00
   1  -4 -23   26.28    2.18
   1  -4 -23   17.69    3.73
  -1  -4  23   25.28    2.27
  -1  -4  23   24.42    2.59
   1   4 -23   29.37    3.46
   1   4 -23   30.15    2.46
  -1   4  23   27.74    2.32
  -1   4  23   23.60    2.59
   1  -4 -22    2.05    3.05
   1  -4 -22    5.55    1.18
  -1  -4  22    5.27    1.32
  -1  -4  22    3.36    1.73
   1   4 -22    5.09    1.27
   1   4 -22    1.59    2.36
  -1   4  22    2.96    1.14
  -1   4  22    2.73    1.64
   1  -4 -21    6.32    2.91
  -1  -4  21    9.64    1.55
  -1  -4  21    8.68    1.82
   1   4 -21   11.41    2.64
   1   4 -21   13.37    1.59
  -1   4  21   11.32    1.50
   1  -4 -20   36.88    3.82
   1  -4 -20   34.65    2.46
  -1  -4  20   38.20    3.18
  -1  -4  20   34.47    2.73
   1   4 -20   38.10    2.91
   1   4 -20   40.01    3.82
  -1   4  20   40.06    2.91
  -1   4  20   40.06    3.09
   1  -4 -19   92.49    5.32
  -1  -4  19   86.08    5.27
  -1  -4  19   84.03    5.41
   1   4 -19   78.26    5.50
   1   4 -19   87.17    5.37
  -1   4  19   89.40    5.27
  -1   4  19   81.76    4.96
   1  -4 -18  169.79    9.82
   1  -4 -18  151.96    8.23
  -1  -4  18  156.19    8.82
   1   4 -18  166.74    9.78
  -1   4  18  174.20    9.50
  -1   4  18  171.47    9.41
   1  -4 -17  169.11    9.05
   1  -4 -17  166.65    9.50
  -1  -4  17  166.65    9.37
  -1  -4  17  163.15    9.32
   1   4 -17  153.65    9.19
   1   4 -17  148.60    8.46
  -1   4  17  156.74    8.59
  -1   4  17  158.37    8.59
   1  -4 -16    6.14    1.73
   1  -4 -16    4.05    0.82
  -1  -4  16    3.23    1.46
   1   4 -16    3.82    1.27
  -1   4  16    2.59    1.00
  -1   4  16    2.64    0.86
   1  -4 -15  267.46   13.96
   1  -4 -15  238.49   12.82
  -1  -4  15  259.82   14.05
  -1  -4  15  245.09   13.41
   1   4 -15  251.59   14.00
   1   4 -15  270.28   14.60
  -1   4  15  253.36   13.32
  -1   4  15  250.95   13.19
   1  -4 -14  303.29   15.82
  -1  -4  14  268.69   14.55
  -1  -4  14  275.14   14.82
   1   4 -14  274.55   15.10
   1   4 -14  278.69   15.01
  -1   4  14  273.37   14.28
  -1   4  14  256.91   13.41
  -1  -4  13  102.17    6.14
  -1  -4  13   88.53    5.37
   1   4 -13  116.04    7.05
  -1   4  13  104.26    5.59
  -1   4  13  117.91    6.27
  -1  -4  12   60.89    4.05
  -1  -4  12   69.62    4.37
  -1  -4  11    9.05    1.41
  -1  -4  11   14.00    1.86
   1   4 -11   11.78    2.05
   1   4 -11    6.00    1.18
  -1  -4  10    3.05    1.14
  -1  -4  10    1.96    1.27
   1   4 -10    2.91    1.50
   1   4 -10    5.50    1.18
  -1  -4   9   36.97    2.68
   1   4  -9   38.24    3.05
  -1  -4   8  187.34   10.23
  -1  -4   8  218.35   11.82
  -1  -4   7  263.87   14.05
  -1  -4   7  261.18   13.96
   1   4  -7  247.95   13.23
   1   4  -7  253.82   13.73
  -1  -4   6   16.60    1.64
   1   4  -6   12.87    1.36
  -1  -4   5  481.99   25.10
  -1  -4   5  493.36   25.69
   1   4  -5  496.08   25.78
   1   4  -5  507.00   26.46
  -1  -4   4  685.70   35.42
  -1  -4   4  679.33   35.10
   1   4  -4  696.16   35.97
   1   4  -4  647.05   33.60
  -1  -4   3   65.80    3.82
  -1  -4   3   76.66    4.37
  -1  -4   2  150.24    8.05
  -1  -4   2  135.82    7.28
  -1  -4   1   85.08    4.68
  -1  -4   1   91.03    4.96
   1   4  -1  100.17    5.46
   1   4  -1   98.13    5.50
  -1   4   1   96.40    5.14
   1  -4   0  165.88    8.68
   1  -4   0  150.69    7.91
  -1  -4   0  164.33    8.64
  -1  -4   0  150.46    7.91
   1   4   0  145.64    7.78
   1   4   0  148.37    8.14
  -1   4   0  144.78    7.68
   1  -4   1  158.15    8.32
   1  -4   1  142.87    7.59
  -1  -4  -1  162.33    8.50
  -1  -4  -1  141.64    7.41
   1   4   1  127.18    6.87
   1   4   1  129.45    6.91
  -1   4  -1  128.09    6.96
   1  -4   2   17.42    1.27
   1  -4   2   18.37    1.41
   1   4   2   24.74    1.50
  -1   4  -2   27.10    2.14
  -1   4  -2   20.55    1.50
   1  -4   3  153.65    8.23
   1  -4   3  158.69    8.46
  -1   4  -3  166.33    9.05
  -1   4  -3  162.88    8.73
   1  -4   5  184.93    9.91
   1  -4   5  166.10    9.00
   1  -4   6  667.96   34.65
  -1   4  -6  732.99   37.97
   1  -4   7  618.40   32.10
   1  -4   7  550.65   28.69
   1  -4   8  186.84   10.14
   1  -4   9  162.56    9.05
   1  -4   9  184.79   10.09
  -1   4  -9  176.11    9.96
  -1   4  -9  210.39   11.46
   1  -4  10  204.94   11.23
   1  -4  10  225.13   12.19
   1   4  10  217.49   11.41
   1   4  10  223.67   11.78
  -1   4 -10  189.16   10.64
  -1   4 -10  216.35   11.78
   1  -4  11   44.79    3.23
   1  -4  11   48.56    3.27
  -1  -4 -11   47.47    2.64
  -1  -4 -11   49.06    2.73
   1   4  11   38.33    2.27
   1   4  11   34.83    2.09
  -1   4 -11   33.06    3.00
  -1   4 -11   39.42    2.91
   1  -4  12  101.63    6.09
   1  -4  12   97.40    5.77
  -1  -4 -12   99.04    5.37
  -1  -4 -12   95.81    5.18
   1   4  12   92.40    5.05
   1   4  12   92.17    5.05
  -1   4 -12   91.99    5.59
  -1   4 -12   88.58    5.77
   1  -4  13   23.60    2.32
   1  -4  13   16.55    1.82
  -1  -4 -13   15.96    1.27
   1   4  13   18.14    1.46
   1   4  13   19.51    1.59
  -1   4 -13   21.01    2.68
  -1   4 -13   13.50    1.68
   1  -4  14   13.82    1.86
   1  -4  14   11.60    1.55
  -1  -4 -14   16.92    2.36
  -1  -4 -14   13.37    1.27
   1   4  14   12.14    1.36
   1   4  14   11.82    1.23
  -1   4 -14   10.96    2.27
  -1   4 -14   14.14    1.64
   1  -4  15   36.10    2.91
  -1  -4 -15   39.01    3.27
  -1  -4 -15   37.97    2.50
   1   4  15   34.10    2.32
   1   4  15   38.06    2.64
  -1   4 -15   35.97    2.82
   1  -4  16   70.93    4.50
   1  -4  16   63.07    4.27
  -1  -4 -16   60.61    4.41
  -1  -4 -16   72.34    4.27
   1   4  16   68.80    4.23
   1   4  16   70.66    4.23
  -1   4 -16   67.16    4.87
  -1   4 -16   70.57    4.50
   1  -4  17  172.74    9.64
  -1  -4 -17  183.52    9.96
   1   4  17  167.60    9.23
  -1   4 -17  165.70    9.82
   1  -4  18   17.28    1.91
   1  -4  18   20.46    2.27
  -1  -4 -18   16.28    1.59
  -1  -4 -18   24.19    3.41
   1   4  18   16.96    1.68
   1   4  18   17.28    1.96
  -1   4 -18   14.28    1.82
  -1   4 -18   19.10    2.82
   1  -4  19  136.46    8.05
   1  -4  19  143.41    8.18
  -1  -4 -19  140.96    8.82
  -1  -4 -19  142.55    7.91
   1   4  19  140.05    8.18
   1   4  19  152.33    8.50
  -1   4 -19  145.73    8.91
  -1   4 -19  141.60    8.09
   1  -4  20  129.41    7.46
   1  -4  20  120.86    7.23
  -1  -4 -20  107.36    7.37
   1   4  20  111.13    6.59
   1   4  20  121.50    6.96
  -1   4 -20  123.23    7.18
  -1   4 -20  119.04    7.68
   1  -4  21    0.77    1.59
   1  -4  21    0.32    1.14
  -1  -4 -21    0.32    1.05
  -1  -4 -21    1.32    2.50
   1   4  21    0.55    1.09
   1   4  21    0.86    1.50
  -1   4 -21    1.05    1.05
  -1   4 -21    0.95    2.09
   1  -4  22   35.60    3.05
  -1  -4 -22   32.19    2.55
  -1  -4 -22   35.01    4.59
   1   4  22   38.01    3.18
   1   4  22   33.92    2.68
  -1   4 -22   29.56    2.41
  -1   4 -22   38.06    3.91
   1  -4  23   37.38    2.86
  -1  -4 -23   38.01    5.23
  -1  -4 -23   38.70    2.86
   1   4  23   43.74    3.23
   1   4  23   44.88    3.64
  -1   4 -23   41.15    3.91
   1  -4  24   13.14    1.59
   1  -4  24   11.91    2.00
  -1  -4 -24   12.73    1.64
  -1  -4 -24    7.68    4.46
   1   4  24   13.60    2.36
   1   4  24   14.37    1.86
  -1   4 -24   12.55    2.73
  -1   4 -24   16.55    1.86
   1  -4  25   -0.77    1.00
   1  -4  25    0.91    1.46
  -1  -4 -25   -0.82    4.46
  -1  -4 -25   -0.41    0.95
   1   4  25    0.91    1.91
  -1   4 -25    1.64    1.00
  -1   4 -25    0.64    2.14
  -1  -5  22   10.46    2.05
  -1  -5  22   15.51    1.82
   1   5 -22   12.78    1.59
   1   5 -22    7.55    2.59
  -1  -5  21   53.61    4.05
  -1  -5  21   56.29    3.82
   1   5 -21   53.06    4.59
   1   5 -21   52.93    3.59
  -1  -5  20   23.60    2.59
   1   5 -20   20.87    1.96
  -1  -5  19   27.74    2.41
  -1  -5  19   26.87    2.64
   1   5 -19   23.51    2.05
   1   5 -19   29.37    3.36
  -1  -5  18    2.77    1.73
  -1  -5  18    2.86    1.18
   1   5 -18    3.68    1.18
   1   5 -18    2.50    2.18
  -1  -5  17   13.05    2.09
  -1  -5  17   13.32    1.64
   1   5 -17   10.32    2.50
   1   5 -17    6.59    1.32
  -1  -5  16  109.04    6.46
   1   5 -16   99.35    6.68
  -1  -5  15   18.51    1.91
  -1  -5  15   18.87    2.23
   1   5 -15   19.96    3.00
   1   5 -15   15.60    1.73
  -1  -5  14   49.52    3.64
   1   5 -14   35.33    2.73
  -1  -5  13   21.92    2.05
  -1  -5  13   22.64    2.32
   1   5 -13   16.69    2.73
   1   5 -13   19.28    1.86
  -1  -5  12   69.30    4.55
  -1  -5  12   69.34    4.41
   1   5 -12   62.16    4.68
   1   5 -12   58.20    3.77
  -1  -5  11  147.83    8.32
  -1  -5  11  152.69    8.68
  -1  -5  10  235.17   12.73
  -1  -5  10  256.91   13.91
  -1  -5   9   65.39    4.09
  -1  -5   9   58.70    3.96
   1   5  -9   54.88    4.00
   1   5  -9   57.88    3.68
  -1  -5   8   38.33    2.96
  -1  -5   8   41.65    2.91
   1   5  -8   32.60    2.91
   1   5  -8   30.97    2.32
  -1  -5   7   37.29    2.64
  -1  -5   7   43.02    3.05
  -1  -5   6   78.12    4.59
  -1  -5   6   79.62    4.77
   1   5  -6   73.89    4.73
   1   5  -6   69.12    4.18
  -1  -5   5   14.96    1.50
   1   5  -5    2.27    1.00
  -1  -5   4    6.64    0.95
  -1  -5   4    4.64    0.95
  -1  -5   3  142.05    7.64
  -1  -5   3  143.51    7.73
   1   5  -3  125.04    6.82
   1   5  -3  145.55    8.14
  -1  -5   2  106.95    5.77
  -1  -5   2  106.77    5.77
   1   5  -2  137.41    8.28
   1   5  -2  114.77    6.46
  -1  -5   1   17.73    1.18
  -1  -5   1   19.37    1.27
   1   5  -1    8.18    1.68
   1   5  -1    8.14    1.18
   1   5   0  390.73   20.37
  -1   5  -1   31.60    2.14
  -1   5  -1   35.56    2.91
   1  -5   2  362.95   18.82
   1  -5   2  377.59   19.64
  -1   5  -2  381.50   19.92
  -1   5  -2  322.34   16.82
   1  -5   3  336.12   17.51
   1  -5   3  349.12   18.23
  -1   5  -3  292.24   15.32
  -1   5  -3  309.29   16.37
   1  -5   4   39.10    2.46
   1  -5   4   33.51    2.32
   1  -5   5   28.46    2.18
  -1   5  -5   45.56    2.91
   1  -5   6  100.35    5.82
   1  -5   6   96.26    5.50
  -1   5  -6  100.31    6.00
  -1   5  -6  108.17    6.14
   1  -5   7   48.70    3.14
  -1   5  -7   45.02    3.46
   1  -5   8   43.11    3.09
   1  -5   8   43.74    2.96
  -1   5  -8   47.38    3.14
  -1   5  -8   51.34    3.87
   1  -5   9    9.28    1.32
   1  -5   9    7.50    1.46
  -1   5  -9    7.05    1.91
  -1   5  -9    7.32    1.27
   1  -5  10   38.60    2.77
   1  -5  10   40.38    3.09
   1  -5  11   -0.09    0.95
   1  -5  11   -0.05    1.27
  -1   5 -11    1.32    1.82
  -1   5 -11    1.09    1.00
   1  -5  12   66.02    4.41
   1  -5  12   76.85    4.73
  -1   5 -12   82.07    5.00
  -1   5 -12   65.39    4.82
   1  -5  13  122.77    7.09
   1  -5  13  122.95    7.28
  -1   5 -13  112.54    6.59
   1  -5  14    7.37    1.68
   1  -5  14    7.46    1.36
  -1   5 -14    4.87    2.14
  -1   5 -14    2.86    1.14
   1  -5  15   43.11    3.14
  -1   5 -15   43.70    3.91
   1  -5  16   63.93    4.41
   1  -5  16   60.75    3.96
  -1   5 -16   56.11    3.77
  -1   5 -16   61.48    4.77
   1  -5  17   10.78    1.50
   1  -5  17   13.10    2.09
  -1   5 -17    8.32    1.41
  -1   5 -17   12.64    2.55
   1  -5  18   71.75    4.50
   1  -5  18   84.26    5.41
   1  -5  19   19.23    1.91
   1  -5  19   22.83    2.59
   1  -5  20    7.91    2.00
   1  -5  20    5.64    1.32
  -1   5 -20    7.96    2.64
  -1   5 -20    4.50    1.18
   1  -5  21   32.60    2.59
  -1   5 -21   26.74    3.55
  -1  -6  16    1.96    1.09
  -1  -6  16    1.14    1.73
   1   6 -16    1.14    0.95
   1   6 -16    1.68    2.23
  -1  -6  15   20.83    2.05
  -1  -6  15   19.55    2.55
   1   6 -15   18.19    3.14
   1   6 -15   17.51    1.82
  -1  -6  14   13.37    1.77
   1   6 -14   10.55    2.77
  -1  -6  13  119.04    7.32
  -1  -6  13  114.77    6.78
   1   6 -13   80.57    4.96
   1   6 -13   97.53    6.68
  -1  -6  12   54.88    4.14
  -1  -6  12   55.79    3.82
   1   6 -12   48.79    3.36
  -1  -6  11    7.46    1.86
  -1  -6  11    7.23    1.32
   1   6 -11    6.64    2.41
   1   6 -11    3.96    1.14
  -1  -6  10   89.30    5.64
  -1  -6  10   91.53    5.50
   1   6 -10   72.30    5.23
   1   6 -10   65.30    4.09
  -1  -6   9   38.29    3.05
  -1  -6   9   40.06    2.86
   1   6  -9   31.10    3.18
   1   6  -9   37.74    2.77
  -1  -6   8    3.32    0.95
  -1  -6   8    2.50    1.23
   1   6  -8    2.32    1.82
   1   6  -8    3.73    1.23
  -1  -6   7   33.01    2.36
  -1  -6   7   31.37    2.64
   1   6  -7   29.06    3.14
  -1  -6   6    6.32    1.18
   1   6  -6    1.96    1.86
   1   6  -6    5.82    1.18
  -1  -6   5    5.23    0.86
  -1  -6   5    5.09    1.00
  -1  -6   4    7.14    0.82
  -1  -6   4    6.91    0.91
   1   6  -4    8.46    1.59
   1   6  -4    8.18    2.91
   1   6  -3    8.32    1.86
   1   6  -3    7.41    1.41
  -1   6  -3   57.88    3.91
  -1   6  -3   60.66    3.77
   1  -6   4   21.33    1.41
   1  -6   4   20.64    1.50
  -1   6  -4   20.69    2.14
   1  -6   5   87.30    5.05
   1  -6   5   91.85    5.18
  -1   6  -5   64.43    3.77
   1  -6   6    5.41    1.18
  -1   6  -6    4.00    1.96
  -1   6  -6    5.18    1.14
   1  -6   7   15.28    1.86
   1  -6   7   14.64    1.46
  -1   6  -7    9.46    2.27
   1  -6   8   12.78    1.41
   1  -6   8   11.60    1.64
  -1   6  -8    8.32    2.14
  -1   6  -8   11.23    1.50
   1  -6   9    3.46    1.05
   1  -6   9    3.09    1.46
  -1   6  -9    4.05    2.00
  -1   6  -9    1.14    1.14
   1  -6  10    5.18    1.59
   1  -6  10    4.00    1.14
  -1   6 -10    1.18    0.95
  -1   6 -10    2.55    2.00
   1  -6  11   42.56    3.46
   1  -6  11   39.97    2.96
   1  -6  12   37.65    3.32
  -1   6 -12   22.78    2.09
   1  -6  13   26.74    2.41
   1  -6  13   22.55    2.73
  -1   6 -13   19.01    3.05
  -1   6 -13   23.24    2.14
   1  -6  14   75.53    5.14
   1  -6  14   76.07    4.87
  -1   6 -14   65.93    4.27
  -1   6 -14   63.66    5.18
   1  -6  15    7.82    2.00
   1  -6  15    6.27    1.41
  -1   6 -15    4.59    1.18
  -1   6 -15    7.28    2.64
   2   0 -31    3.55    1.18
   2   0 -31    2.36    2.23
  -2   0  31    2.82    1.32
  -2   0  31    2.36    1.96
   2   0 -30   14.69    1.73
  -2   0  30   13.41    1.73
  -2   0  30    8.55    2.59
   2   0 -29   46.65    4.18
   2   0 -29   60.93    4.00
  -2   0  29   53.47    4.09
  -2   0  29   58.98    4.00
   2   0 -28    5.14    1.27
   2   0 -28    3.87    2.46
  -2   0  28    4.14    1.73
  -2   0  28    7.00    1.50
   2   0 -27   44.06    4.00
   2   0 -27   44.79    3.14
  -2   0  27   37.97    3.18
  -2   0  27   45.74    3.32
   2   0 -26  133.41    7.64
   2   0 -26  134.18    8.23
  -2   0  26  136.18    7.78
  -2   0  26  128.86    7.64
   2   0 -25  499.72   26.69
   2   0 -25  423.10   22.42
  -2   0  25  447.48   23.64
  -2   0  25  473.80   25.15
   2   0 -24   34.51    3.36
  -2   0  24   42.70    3.14
   2   0 -23  233.54   12.78
   2   0 -23  210.12   12.00
  -2   0  23  214.30   11.91
  -2   0  23  231.72   12.64
   2   0 -22  372.54   19.87
  -2   0  22  363.22   19.46
   2   0 -21  430.06   22.96
   2   0 -21  479.26   25.24
  -2   0  21  470.17   24.87
  -2   0  21  461.98   24.37
   2   0 -20   36.65    2.86
   2   0 -20   33.28    3.05
  -2   0  20   29.28    2.64
  -2   0  20   36.10    2.77
   2   0 -19  771.64   40.24
   2   0 -19  800.74   41.65
  -2   0  19  783.00   40.65
  -2   0  19  756.18   39.38
   2   0 -18  478.35   25.28
   2   0 -18  503.36   26.46
  -2   0  18  480.62   25.33
  -2   0  18  485.17   25.42
   2   0 -17   64.30    4.37
  -2   0  17   66.71    4.32
   2   0 -16  137.00    7.82
   2   0 -16  147.19    8.37
  -2   0  16  135.18    7.64
  -2   0  16  148.01    8.32
   2   0 -14   60.61    3.96
   2   0 -14   67.52    4.32
  -2   0  14   58.48    3.73
  -2   0  14   69.66    4.32
   2   0 -13   47.47    3.36
  -2   0  13   50.79    3.41
   2   0 -11  938.06   48.43
   2   0 -11  996.72   51.43
  -2   0  11  939.42   48.43
  -2   0  11  942.15   48.56
   2   0 -10    7.73    1.41
   2   0 -10    9.19    1.55
  -2   0  10    7.55    1.32
  -2   0  10    9.14    1.41
   2   0  -9 9848.95  502.91
   2   0  -9 9553.39  487.90
  -2   0   9 9999.00  510.64
  -2   0   9 9744.36  497.45
   2   0  -8 3208.86  164.06
   2   0  -8 3093.37  158.19
  -2   0   8 3108.83  159.01
  -2   0   8 3278.44  167.56
   2   0  -7  232.31   12.28
   2   0  -7  218.58   11.60
  -2   0   7  242.63   12.78
  -2   0   7  223.40   11.87
   2   0  -6 3477.14  177.70
   2   0  -6 4030.52  205.89
  -2   0   6 3759.51  192.02
  -2   0   6 3450.77  176.34
   2   0  -5 1078.11   55.25
   2   0  -5 1184.97   60.75
  -2   0   5 1165.41   59.75
  -2   0   5 1088.11   55.75
   2   0  -4 1247.26   63.84
   2   0  -4 1154.05   59.07
  -2   0   4 1194.06   61.11
  -2   0   4 1236.35   63.30
   2   0  -3  254.82   13.19
   2   0  -3  260.05   13.50
  -2   0   3  250.63   12.96
  -2   0   3  259.36   13.46
   2   0  -2    1.86    0.59
  -2   0   2    1.96    0.64
   2   0  -1  335.80   17.23
  -2   0   1  311.52   16.05
   2   0   0  471.08   24.14
  -2   0   0  421.10   21.64
   2   0   1 3908.20  199.48
   2   0   1 3975.96  202.89
  -2   0  -1 3994.14  203.85
   2   0   2 4161.93  212.48
   2   0   2 4034.16  205.94
  -2   0  -2 3921.84  200.21
  -2   0  -2 3824.99  195.25
   2   0   3  578.84   29.78
   2   0   3  544.28   28.01
  -2   0  -3  488.35   25.19
  -2   0  -3  535.19   27.51
   2   0   4 3624.01  185.11
   2   0   4 3753.15  191.75
  -2   0  -4 3737.23  190.89
  -2   0  -4 3762.70  192.20
   2   0   5 5497.40  280.78
   2   0   5 5511.04  281.28
  -2   0  -5 5588.34  285.33
  -2   0  -5 5765.68  294.38
   2   0   6 1591.93   81.57
   2   0   6 1469.16   75.30
  -2   0  -6 1465.06   75.12
  -2   0  -6 1547.37   79.35
   2   0   7 1757.90   90.03
   2   0   7 1872.48   95.94
  -2   0  -7 1940.23   99.44
  -2   0  -7 1701.97   87.26
   2   0   8 1072.65   55.16
   2   0   8 1109.48   57.07
  -2   0  -8 1079.02   55.52
  -2   0  -8 1220.43   62.75
   2   0   9  261.00   13.91
   2   0   9  223.94   11.91
  -2   0  -9  231.90   12.41
   2   0  10  266.19   14.23
   2   0  10  259.46   13.91
  -2   0 -10  265.18   14.14
  -2   0 -10  251.68   13.50
   2   0  11  498.81   26.15
  -2   0 -11  537.46   28.06
   2   0  12  773.00   39.97
   2   0  12  828.93   43.02
  -2   0 -12  811.65   42.11
  -2   0 -12  783.00   40.56
   2   0  13 1370.49   70.66
   2   0  13 1461.43   75.07
  -2   0 -13 1305.92   67.34
  -2   0 -13 1553.73   79.89
   2   0  14  231.31   12.41
  -2   0 -14  261.05   14.14
   2   0  15 2125.75  109.22
   2   0  15 2118.48  108.67
  -2   0 -15 2191.23  112.54
  -2   0 -15 2122.12  108.95
   2   0  16  819.84   42.65
   2   0  16  858.03   44.42
  -2   0 -16  866.22   45.02
  -2   0 -16  847.12   43.97
   2   0  17    7.78    1.36
  -2   0 -17    7.32    1.59
   2   0  18  441.93   23.28
   2   0  18  466.53   24.69
  -2   0 -18  496.08   26.24
  -2   0 -18  423.15   22.42
   2   0  19  250.68   13.55
   2   0  19  272.91   14.82
  -2   0 -19  238.08   12.96
  -2   0 -19  276.19   15.10
   2   0  20   91.58    5.68
   2   0  20   92.85    5.59
  -2   0 -20   93.85    6.00
  -2   0 -20   94.35    5.73
   2   0  21   90.90    5.50
   2   0  21   90.03    5.64
  -2   0 -21   88.53    5.46
   2   0  22   56.79    4.14
   2   0  22   69.93    4.41
  -2   0 -22   73.62    4.68
   2   0  23   10.78    2.00
  -2   0 -23    8.96    2.18
   2   0  24   52.34    3.59
   2   0  24   49.97    3.82
  -2   0 -24   53.52    3.73
  -2   0 -24   47.24    3.87
   2   0  25   20.64    2.46
   2   0  25   26.01    2.32
  -2   0 -25   18.01    2.50
   2   0  26  137.82    7.91
   2   0  26  133.37    7.91
  -2   0 -26  139.00    8.00
  -2   0 -26  132.50    8.18
   2   0  27   19.14    2.46
  -2   0 -27   27.42    2.36
   2   0  28  100.99    6.05
  -2   0 -28  117.81    7.68
   2   0  29   84.62    5.64
   2   0  29   79.26    4.91
  -2   0 -29   86.08    6.18
  -2   0 -29   74.57    4.64
   2   0  30    8.68    1.64
  -2   0 -30    8.55    2.91
   2  -1 -31   70.62    5.68
   2  -1 -31   68.93    4.37
  -2  -1  31   64.66    4.18
  -2  -1  31   67.07    4.68
   2   1 -31   62.66    5.14
   2   1 -31   64.70    4.05
  -2   1  31   67.02    4.87
  -2   1  31   63.11    4.09
   2  -1 -30   15.23    2.96
   2  -1 -30   21.51    2.00
  -2  -1  30   21.23    2.05
  -2  -1  30   17.37    2.46
   2   1 -30   17.14    2.86
   2   1 -30   22.87    2.00
  -2   1  30   22.05    2.23
  -2   1  30   19.01    2.59
   2  -1 -29   31.97    3.77
   2  -1 -29   31.92    2.55
  -2  -1  29   32.97    2.68
   2   1 -29   31.97    2.55
   2   1 -29   32.24    3.50
  -2   1  29   31.42    3.09
   2  -1 -28   23.37    2.09
   2  -1 -28   14.32    2.68
  -2  -1  28   21.14    2.09
  -2  -1  28   16.64    2.36
   2   1 -28   20.37    3.14
   2   1 -28   30.10    2.41
  -2   1  28   21.19    2.59
  -2   1  28   25.55    2.32
   2  -1 -27   21.64    2.96
   2  -1 -27   19.96    1.91
  -2  -1  27   19.28    2.05
  -2  -1  27   20.01    2.46
   2   1 -27   20.05    1.96
   2   1 -27   22.19    3.00
  -2   1  27   21.28    2.14
  -2   1  27   21.87    2.50
   2  -1 -26   36.97    2.77
   2  -1 -26   39.20    3.73
  -2  -1  26   39.24    2.96
  -2  -1  26   35.83    3.09
   2   1 -26   35.51    3.46
   2   1 -26   34.60    2.68
  -2   1  26   35.88    2.86
  -2   1  26   36.47    3.18
   2  -1 -25   70.53    5.14
  -2  -1  25   77.48    4.82
  -2  -1  25   71.43    4.82
   2   1 -25   73.12    4.59
   2   1 -25   60.57    4.64
  -2   1  25   72.66    4.68
  -2  -1  24   87.67    5.32
  -2  -1  24  100.17    6.18
   2   1 -24  112.49    7.09
   2   1 -24   88.08    5.41
  -2   1  24   89.94    5.50
   2  -1 -23  176.84    9.87
  -2  -1  23  178.20    9.91
   2   1 -23  176.74   10.28
  -2   1  23  152.24    8.82
   2  -1 -22   28.42    2.96
   2  -1 -22   24.65    2.27
  -2  -1  22   25.65    2.55
  -2  -1  22   23.87    2.32
   2   1 -22   29.74    3.00
   2   1 -22   24.19    2.23
  -2   1  22   25.83    2.55
  -2   1  22   23.37    2.18
   2  -1 -21  232.45   12.64
   2  -1 -21  222.22   12.41
  -2  -1  21  225.08   12.41
   2   1 -21  206.94   11.46
  -2   1  21  201.30   11.23
  -2   1  21  206.66   11.32
   2  -1 -20  394.91   21.14
   2  -1 -20  436.61   23.05
  -2  -1  20  409.46   21.78
  -2  -1  20  403.73   21.37
   2   1 -20  411.05   21.83
   2   1 -20  400.01   21.46
  -2   1  20  400.96   21.33
  -2   1  20  415.24   21.87
   2  -1 -19  129.50    7.59
   2  -1 -19  139.50    7.91
  -2  -1  19  133.41    7.64
  -2  -1  19  133.32    7.73
   2   1 -19  153.33    8.91
   2   1 -19  159.74    9.00
  -2   1  19  151.28    8.46
  -2   1  19  155.96    8.82
   2  -1 -18  822.56   42.65
   2  -1 -18  747.99   39.01
  -2  -1  18  760.72   39.60
  -2  -1  18  809.38   42.01
   2   1 -18  824.84   42.88
   2   1 -18  789.83   41.20
  -2   1  18  827.11   42.83
  -2   1  18  812.11   42.15
   2  -1 -17  136.00    7.73
   2  -1 -17  136.18    7.87
  -2  -1  17  144.41    8.28
  -2  -1  17  142.32    8.05
   2   1 -17  140.69    8.14
   2   1 -17  137.00    7.82
  -2   1  17  147.51    8.23
   2  -1 -16  181.75   10.05
   2  -1 -16  162.51    9.14
  -2  -1  16  178.11    9.82
  -2  -1  16  172.47    9.64
   2   1 -16  196.84   10.87
   2   1 -16  169.51    9.55
  -2   1  16  189.34   10.32
  -2   1  16  175.88    9.69
   2  -1 -15  540.65   28.28
   2  -1 -15  523.82   27.42
  -2  -1  15  532.46   27.87
  -2  -1  15  545.65   28.56
   2   1 -15  481.08   25.37
   2   1 -15  559.29   29.28
  -2   1  15  505.63   26.42
  -2   1  15  527.46   27.46
   2  -1 -14  278.33   14.82
  -2  -1  14  277.01   14.82
   2   1 -14  308.47   16.55
  -2   1  14  311.43   16.51
  -2   1  14  348.94   18.46
   2  -1 -13  995.35   51.34
   2  -1 -13  938.97   48.47
  -2  -1  13  997.17   51.47
  -2  -1  13  924.42   47.79
   2   1 -13  921.24   47.65
   2   1 -13  955.79   49.47
  -2   1  13  981.26   50.56
   2  -1 -12  213.80   11.50
   2  -1 -12  233.26   12.46
  -2  -1  12  216.80   11.73
  -2  -1  12  241.77   12.96
   2   1 -12  203.07   11.14
   2   1 -12  235.99   12.73
  -2   1  12  227.13   12.10
  -2   1  12  211.62   11.32
   2  -1 -11 1248.62   64.16
   2  -1 -11 1408.68   72.34
  -2  -1  11 1433.69   73.66
   2   1 -11 1277.73   65.80
  -2   1  11 1278.64   65.66
  -2   1  11 1404.59   72.07
   2  -1 -10 1678.78   86.03
   2  -1 -10 1671.05   85.67
  -2  -1  10 1694.24   86.94
  -2  -1  10 1678.32   86.12
   2   1 -10 1547.37   79.48
   2   1 -10 1530.54   78.62
  -2   1  10 1578.74   80.94
  -2   1  10 1616.03   82.80
   2  -1  -9  791.19   40.74
   2  -1  -9  775.73   39.97
  -2  -1   9  768.91   39.74
  -2  -1   9  811.20   41.83
   2   1  -9  771.18   39.88
   2   1  -9  770.73   39.83
  -2   1   9  820.75   42.20
  -2   1   9  759.36   39.10
   2  -1  -8  322.93   16.82
  -2  -1   8  350.31   18.32
   2   1  -8  311.79   16.41
  -2   1   8  340.48   17.69
   2  -1  -7 1426.87   73.07
   2  -1  -7 1388.67   71.12
  -2  -1   7 1404.13   72.07
  -2  -1   7 1349.11   69.16
   2   1  -7 1464.61   75.16
   2   1  -7 1468.25   75.30
  -2   1   7 1498.26   76.66
  -2   1   7 1418.23   72.62
   2  -1  -6  145.60    7.73
   2  -1  -6  161.69    8.55
  -2  -1   6  138.41    7.50
  -2  -1   6  159.51    8.64
   2   1  -6  178.06    9.55
   2   1  -6  202.03   10.78
  -2   1   6  178.75    9.37
  -2   1   6  185.02    9.69
   2  -1  -5 1031.73   52.84
   2  -1  -5  897.14   46.02
  -2  -1   5 1003.54   51.52
   2   1  -5  795.74   40.97
   2   1  -5  958.52   49.24
  -2   1   5  906.69   46.43
  -2   1   5  794.83   40.79
   2  -1  -4 1224.07   62.61
  -2  -1   4 1223.16   62.75
  -2  -1   4 1286.82   65.93
   2   1  -4 1229.53   63.07
   2   1  -4 1306.83   66.93
  -2   1   4 1211.79   62.02
   2  -1  -3 1106.76   56.66
  -2  -1   3 1140.40   58.48
  -2  -1   3 1225.89   62.79
   2   1  -3 1163.14   59.57
   2   1  -3 1139.49   58.43
  -2   1   3 1127.67   57.75
   2  -1  -2  302.43   15.60
   2  -1  -2  278.83   14.37
  -2  -1   2  276.96   14.41
  -2  -1   2  306.52   15.87
   2   1  -2  374.91   19.37
   2   1  -2  361.76   18.73
  -2   1   2  385.27   19.83
  -2   1   2  336.03   17.28
   2  -1  -1   12.10    0.82
  -2  -1   1   11.96    1.14
   2   1  -1   15.41    1.27
  -2   1   1   19.33    1.27
   2  -1   0  804.38   41.20
  -2  -1   0  841.21   43.11
  -2  -1   0  863.94   44.24
   2   1   0  789.83   40.61
   2   1   0  717.07   36.74
  -2   1   0  742.99   38.06
   2  -1   1 2856.47  145.87
   2  -1   1 2557.27  130.68
  -2  -1  -1 2935.59  150.01
  -2  -1  -1 2834.64  144.78
   2   1   1 2652.76  135.50
   2   1   1 2591.83  132.46
  -2   1  -1 2793.26  142.69
  -2   1  -1 2490.43  127.23
   2  -1   2   52.93    3.14
   2  -1   2   60.20    3.36
  -2  -1  -2   55.06    3.05
  -2  -1  -2   54.34    3.23
   2   1   2   75.75    4.09
   2   1   2   66.25    3.73
  -2   1  -2   73.21    4.05
  -2   1  -2   68.98    3.96
   2  -1   3 2633.66  134.64
   2  -1   3 3033.80  155.01
  -2  -1  -3 2832.82  144.73
  -2  -1  -3 2883.75  147.37
   2   1   3 2856.01  145.92
   2   1   3 2897.39  148.05
  -2   1  -3 3036.08  155.15
  -2   1  -3 2805.09  143.37
   2  -1   4 6161.28  314.48
   2  -1   4 6725.11  343.35
  -2  -1  -4 6202.20  316.48
  -2  -1  -4 6588.70  336.30
   2   1   4 7475.38  381.59
   2   1   4 6756.94  344.89
  -2   1  -4 6661.45  340.17
  -2   1  -4 6825.15  348.44
   2  -1   5  566.11   29.33
   2  -1   5  606.58   31.33
  -2  -1  -5  610.67   31.47
  -2  -1  -5  553.83   28.51
   2   1   5  655.23   33.78
   2   1   5  624.77   32.15
  -2   1  -5  588.39   30.47
  -2   1  -5  629.77   32.51
   2  -1   6  122.54    6.73
   2  -1   6  115.13    6.46
  -2  -1  -6  122.50    6.64
  -2  -1  -6  111.63    6.14
   2   1   6  167.20    8.87
   2   1   6  165.01    8.87
  -2   1  -6  180.34    9.69
  -2   1  -6  162.65    8.82
   2  -1   7 1119.49   57.57
   2  -1   7 1193.60   61.39
  -2  -1  -7 1139.04   58.48
  -2  -1  -7 1208.16   61.98
   2   1   7 1159.05   59.52
   2   1   7 1130.86   58.02
  -2   1  -7 1084.93   55.79
  -2   1  -7 1092.66   56.20
   2  -1   8 2297.18  117.72
   2  -1   8 2207.15  113.04
  -2  -1  -8 2275.35  116.45
  -2  -1  -8 2230.34  114.18
   2   1   8 2141.21  109.58
   2   1   8 2344.01  120.00
  -2   1  -8 2157.13  110.58
  -2   1  -8 2182.14  111.81
   2  -1   9  493.36   25.83
  -2  -1  -9  476.99   24.78
   2   1   9  402.23   21.01
   2   1   9  356.13   18.60
  -2   1  -9  340.58   18.01
   2  -1  10  476.99   24.87
   2  -1  10  414.06   21.83
  -2  -1 -10  467.89   24.37
  -2  -1 -10  412.06   21.55
   2   1  10  382.41   20.05
   2   1  10  437.84   22.78
  -2   1 -10  381.32   20.19
  -2   1 -10  445.34   23.37
   2  -1  11  158.24    8.68
  -2  -1 -11  158.56    8.68
   2   1  11  123.68    7.00
  -2   1 -11  121.45    7.05
   2  -1  12   13.05    1.96
   2  -1  12   18.28    1.77
  -2  -1 -12   19.60    1.86
   2   1  12   10.37    1.59
  -2   1 -12    8.96    1.77
   2  -1  13  208.85   11.32
   2  -1  13  220.35   12.14
  -2  -1 -13  218.49   11.82
  -2  -1 -13  213.71   11.55
   2   1  13  213.98   11.69
   2   1  13  205.12   11.05
  -2   1 -13  203.44   11.19
  -2   1 -13  200.53   11.09
   2  -1  14  923.51   47.74
   2  -1  14  846.66   43.97
  -2  -1 -14  873.49   45.24
  -2  -1 -14  922.15   47.70
   2   1  14  934.42   48.24
   2   1  14  907.14   47.02
  -2   1 -14  958.98   49.65
  -2   1 -14  883.50   45.83
   2  -1  15  123.09    7.00
   2  -1  15  120.68    7.05
  -2  -1 -15  131.46    7.59
   2   1  15  114.27    6.50
  -2   1 -15  102.26    6.23
  -2   1 -15  110.81    6.55
   2  -1  16  118.86    6.82
   2  -1  16  137.87    7.96
  -2  -1 -16  119.00    6.91
  -2  -1 -16  142.23    8.09
   2   1  16  118.91    6.78
   2   1  16  139.09    8.05
  -2   1 -16  145.37    8.41
  -2   1 -16  115.54    6.78
   2  -1  17  425.79   22.42
   2  -1  17  445.25   23.55
  -2  -1 -17  433.88   22.92
  -2  -1 -17  444.38   23.46
   2   1  17  449.11   23.55
   2   1  17  461.53   24.46
  -2   1 -17  469.26   24.92
  -2   1 -17  451.57   23.87
   2  -1  18  189.93   10.46
   2  -1  18  175.61    9.91
  -2  -1 -18  173.70    9.82
  -2  -1 -18  185.93   10.32
   2   1  18  181.38   10.19
   2   1  18  196.98   10.78
  -2   1 -18  190.79   10.82
  -2   1 -18  200.84   11.09
   2  -1  19  119.00    6.91
   2  -1  19  115.95    6.91
  -2  -1 -19  116.36    6.78
  -2  -1 -19  119.00    7.14
   2   1  19  111.31    6.64
   2   1  19  116.63    6.73
  -2   1 -19  118.63    7.23
  -2   1 -19  121.09    7.09
   2  -1  20  191.07   10.73
   2  -1  20  171.88    9.59
  -2  -1 -20  186.43   10.55
  -2  -1 -20  176.38    9.87
   2   1  20  177.24    9.82
   2   1  20  187.84   10.50
  -2   1 -20  172.61    9.73
  -2   1 -20  195.98   11.23
   2  -1  21  134.91    7.73
   2  -1  21  127.32    7.59
  -2  -1 -21  144.23    8.28
  -2  -1 -21  121.63    7.37
   2   1  21  130.68    7.78
   2   1  21  137.37    7.96
  -2   1 -21  130.32    7.91
  -2   1 -21  136.14    7.87
   2  -1  22   61.11    4.32
   2  -1  22   57.79    3.87
  -2  -1 -22   56.38    3.87
  -2  -1 -22   64.98    4.73
   2   1  22   61.11    4.00
   2   1  22   67.61    4.73
  -2   1 -22   59.84    4.05
  -2   1 -22   68.30    4.87
   2  -1  23  144.69    8.46
   2  -1  23  153.33    8.59
  -2  -1 -23  163.06    9.37
  -2  -1 -23  138.41    8.41
   2   1  23  165.06    9.28
   2   1  23  152.46    8.91
  -2   1 -23  168.70    9.50
  -2   1 -23  136.59    8.28
   2  -1  24  130.68    7.78
   2  -1  24  136.59    7.78
  -2  -1 -24  111.04    7.14
  -2   1 -24  152.33    8.68
  -2   1 -24  127.55    7.82
   2  -1  25   43.88    3.50
   2  -1  25   43.42    3.14
  -2  -1 -25   44.88    3.32
  -2  -1 -25   44.47    3.87
   2   1  25   40.51    3.05
   2   1  25   42.01    3.50
  -2   1 -25   43.33    3.14
  -2   1 -25   41.88    3.73
   2  -1  26   42.97    3.50
  -2  -1 -26   33.38    2.73
  -2  -1 -26   41.29    3.96
   2   1  26   40.51    3.46
   2   1  26   38.01    3.00
  -2   1 -26   34.69    2.73
   2  -1  27  145.51    8.68
   2  -1  27  132.18    7.59
  -2  -1 -27  152.24    9.41
  -2  -1 -27  133.55    7.68
   2   1  27  127.73    7.37
   2   1  27  138.69    8.28
  -2   1 -27  120.91    7.14
  -2   1 -27  138.87    8.59
   2  -1  28   53.16    3.59
   2  -1  28   53.11    4.05
  -2  -1 -28   48.74    4.68
  -2  -1 -28   54.34    3.68
   2   1  28   55.02    3.73
   2   1  28   54.25    4.14
  -2   1 -28   53.66    3.59
  -2   1 -28   48.38    4.09
   2  -1  29   23.24    2.14
   2  -1  29   26.24    2.77
  -2  -1 -29   25.87    3.82
  -2  -1 -29   27.10    2.32
   2   1  29   24.28    2.27
   2   1  29   17.87    2.73
  -2   1 -29   23.74    3.23
  -2   1 -29   26.69    2.23
   2  -1  30   42.74    3.50
  -2  -1 -30   44.74    5.09
  -2  -1 -30   36.33    2.77
   2   1  30   40.74    3.05
   2   1  30   44.29    3.82
  -2   1 -30   37.70    2.73
   2  -2 -30  106.99    6.32
  -2  -2  30  109.90    6.41
  -2  -2  30  117.91    7.18
   2   2 -30  107.72    6.23
   2   2 -30  128.14    8.18
  -2   2  30  112.18    6.68
  -2   2  30  118.91    7.37
   2  -2 -29   22.51    3.46
   2  -2 -29   21.92    2.00
  -2  -2  29   22.83    2.14
  -2  -2  29   21.19    2.59
   2   2 -29   25.01    2.09
   2   2 -29   24.24    3.09
  -2   2  29   19.14    2.55
  -2   2  29   23.64    2.32
   2  -2 -28   24.69    2.14
   2  -2 -28   23.14    3.14
  -2  -2  28   22.60    2.50
  -2  -2  28   25.01    2.27
   2   2 -28   26.60    2.18
   2   2 -28   20.96    2.91
  -2   2  28   24.10    2.32
  -2   2  28   20.37    2.73
   2  -2 -27   60.07    3.96
   2  -2 -27   63.89    4.96
  -2  -2  27   63.07    4.09
  -2  -2  27   63.16    4.41
   2   2 -27   60.48    3.91
   2   2 -27   67.39    5.05
  -2   2  27   65.02    4.68
  -2   2  27   60.29    4.00
   2  -2 -26   26.15    3.09
  -2  -2  26   29.46    2.82
   2   2 -26   30.47    2.46
  -2   2  26   29.01    2.50
   2  -2 -25   56.25    3.77
   2  -2 -25   54.84    4.32
  -2  -2  25   56.93    4.09
  -2  -2  25   60.11    4.00
   2   2 -25   57.93    3.87
   2   2 -25   49.56    4.18
  -2   2  25   48.38    3.68
  -2   2  25   54.20    3.68
   2  -2 -24   83.17    5.09
  -2  -2  24   75.57    5.05
  -2  -2  24   81.17    5.05
   2   2 -24   85.99    5.32
   2   2 -24   72.07    5.14
  -2   2  24   77.48    5.05
   2  -2 -23   52.93    4.05
   2  -2 -23   58.98    3.87
  -2  -2  23   55.84    4.05
  -2  -2  23   60.16    4.00
   2   2 -23   52.34    4.14
   2   2 -23   57.98    3.91
  -2   2  23   52.38    3.82
  -2   2  23   58.93    3.91
   2  -2 -22  142.10    8.05
   2  -2 -22  153.24    8.96
  -2  -2  22  144.37    8.23
   2   2 -22  134.27    7.91
   2   2 -22  159.47    9.37
  -2   2  22  138.78    7.87
  -2   2  22  146.69    8.41
   2  -2 -21  126.54    7.28
   2  -2 -21  150.69    8.73
  -2  -2  21  142.64    8.23
  -2  -2  21  129.32    7.46
   2   2 -21  158.97    9.32
   2   2 -21  125.23    7.28
  -2   2  21  150.87    8.59
  -2   2  21  142.32    8.05
   2  -2 -20   91.49    5.46
  -2  -2  20   94.90    5.82
  -2  -2  20  108.90    6.55
   2   2 -20   95.35    5.77
  -2   2  20  101.22    5.96
  -2   2  20  117.72    6.96
   2  -2 -19  265.91   14.51
   2  -2 -19  282.24   15.14
  -2  -2  19  267.14   14.46
  -2  -2  19  262.87   14.32
   2   2 -19  281.69   15.19
   2   2 -19  285.01   15.60
  -2   2  19  284.37   15.19
  -2   2  19  281.37   15.19
   2  -2 -18  301.47   16.23
  -2  -2  18  300.15   16.14
  -2  -2  18  291.65   15.69
   2   2 -18  316.98   17.01
   2   2 -18  304.15   16.55
  -2   2  18  321.07   17.01
   2  -2 -17  196.34   10.69
   2  -2 -17  227.72   12.46
  -2  -2  17  218.40   11.96
  -2  -2  17  208.85   11.46
   2   2 -17  178.25    9.96
   2   2 -17  191.89   10.82
  -2   2  17  212.85   11.64
  -2   2  17  186.93   10.19
  -2  -2  16  498.81   26.19
  -2  -2  16  508.82   26.69
   2   2 -16  510.64   26.87
   2   2 -16  481.99   25.46
   2  -2 -15    8.09    1.32
  -2  -2  15    3.14    1.32
  -2  -2  15    7.28    1.46
   2   2 -15    3.05    1.55
  -2   2  15    4.87    1.27
   2  -2 -14  224.85   12.05
   2  -2 -14  266.50   14.23
  -2  -2  14  254.00   13.69
  -2  -2  14  241.09   13.00
   2   2 -14  222.81   12.14
   2   2 -14  241.95   13.23
  -2   2  14  233.04   12.41
  -2   2  14  248.82   13.28
   2  -2 -13  251.68   13.32
   2  -2 -13  242.90   12.96
  -2  -2  13  262.41   14.10
  -2  -2  13  246.95   13.28
   2   2 -13  263.68   14.28
   2   2 -13  273.46   14.73
  -2   2  13  271.37   14.32
  -2   2  13  262.77   13.91
   2  -2 -12  418.56   21.83
   2  -2 -12  383.18   20.01
  -2  -2  12  387.91   20.46
   2   2 -12  384.00   20.37
  -2   2  12  358.13   18.69
  -2   2  12  377.54   19.69
   2  -2 -11  395.28   20.55
   2  -2 -11  410.37   21.37
  -2  -2  11  397.96   20.96
  -2  -2  11  408.46   21.46
   2   2 -11  464.71   24.46
   2   2 -11  453.43   23.87
  -2   2  11  467.89   24.24
  -2   2  11  440.25   22.83
   2  -2 -10   81.53    4.55
  -2  -2  10   86.44    5.09
   2   2 -10   75.62    4.68
   2   2 -10   96.76    5.77
  -2   2  10   80.07    4.41
   2  -2  -9 1370.94   70.25
   2  -2  -9 1482.80   75.94
  -2  -2   9 1420.50   72.98
   2   2  -9 1540.09   79.12
  -2   2   9 1403.68   71.93
  -2   2   9 1461.43   74.84
   2  -2  -8  587.03   30.19
   2  -2  -8  564.29   29.06
  -2  -2   8  587.48   30.51
  -2  -2   8  588.85   30.51
   2   2  -8  597.94   31.06
   2   2  -8  559.74   29.15
  -2   2   8  593.39   30.51
  -2   2   8  592.48   30.47
   2  -2  -7  510.18   26.24
   2  -2  -7  537.92   27.65
  -2  -2   7  529.28   27.46
  -2  -2   7  493.36   25.69
   2   2  -7  537.01   27.87
   2   2  -7  496.99   25.87
  -2   2   7  537.01   27.60
  -2   2   7  508.36   26.15
   2  -2  -6  570.66   29.37
  -2  -2   6  637.50   33.01
  -2  -2   6  591.12   30.56
   2   2  -6  595.67   30.83
   2   2  -6  675.24   34.88
  -2   2   6  600.67   30.87
  -2  -2   5  604.76   31.24
  -2  -2   5  618.86   32.01
   2   2  -5  596.12   30.83
   2   2  -5  641.14   33.10
  -2  -2   4 2295.81  117.45
  -2  -2   4 2070.73  106.04
   2   2  -4 1982.07  101.49
   2   2  -4 2269.44  116.09
  -2  -2   3 2340.38  119.72
  -2  -2   3 2679.59  137.00
   2   2  -3 2253.07  115.27
   2   2  -3 2514.53  128.55
  -2  -2   2   88.12    4.82
  -2  -2   2   75.57    4.23
   2   2  -2   86.71    4.77
  -2   2   2   88.35    4.73
  -2   2   2   98.85    5.27
   2  -2  -1  435.56   22.37
  -2  -2   1  452.34   23.33
  -2  -2   1  424.70   21.92
   2   2  -1  500.63   25.78
  -2   2   1  491.99   25.28
   2  -2   0  124.18    6.50
   2  -2   0  114.31    6.05
  -2  -2   0  117.77    6.23
   2   2   0  113.90    6.05
  -2   2   0  107.45    5.73
   2  -2   1 2228.97  113.95
   2  -2   1 2349.47  120.09
  -2  -2  -1 2214.88  113.22
  -2  -2  -1 2431.32  124.32
   2   2   1 2473.15  126.50
   2   2   1 2290.81  117.09
  -2   2  -1 2103.02  107.58
  -2   2  -1 2499.98  127.82
   2  -2   2  122.73    6.55
  -2  -2  -2  106.54    5.64
   2   2   2   52.84    3.14
  -2   2  -2   61.25    3.55
   2  -2   3  147.69    7.87
  -2  -2  -3  127.95    6.73
   2   2   3  127.05    6.68
   2   2   3  102.26    5.55
  -2   2  -3  106.72    5.87
   2  -2   4  669.33   34.51
   2  -2   4  722.98   37.29
  -2  -2  -4  803.47   41.38
  -2  -2  -4  697.52   35.79
   2   2   4  670.69   34.42
   2   2   4  695.70   35.74
  -2   2  -4  697.97   36.06
  -2   2  -4  647.96   33.47
   2  -2   5  265.82   14.00
   2  -2   5  287.83   15.14
  -2  -2  -5  250.77   13.05
  -2  -2  -5  309.20   16.14
   2   2   5  286.06   14.87
   2   2   5  270.00   14.00
  -2   2  -5  293.88   15.51
  -2   2  -5  261.55   13.82
   2  -2   6  262.23   13.87
   2  -2   6  296.06   15.60
  -2  -2  -6  291.83   15.19
   2   2   6  205.48   10.73
   2   2   6  191.57   10.14
  -2   2  -6  233.54   12.41
  -2   2  -6  186.11   10.09
   2  -2   7 1194.51   61.43
   2  -2   7 1134.95   58.34
  -2  -2  -7 1152.23   59.11
  -2  -2  -7 1199.52   61.61
   2   2   7 1099.48   56.47
   2   2   7 1141.77   58.52
  -2   2  -7 1123.13   57.84
  -2   2  -7 1153.59   59.38
   2  -2   8  513.36   26.74
  -2  -2  -8  468.80   24.28
  -2  -2  -8  526.55   27.33
   2   2   8  489.26   25.37
   2   2   8  455.16   23.55
  -2   2  -8  440.07   23.05
   2  -2   9  430.33   22.51
   2  -2   9  471.08   24.65
  -2  -2  -9  495.63   25.78
  -2  -2  -9  421.47   21.92
   2   2   9  443.75   23.10
   2   2   9  406.14   21.10
  -2   2  -9  390.82   20.60
  -2   2  -9  451.89   23.74
   2  -2  10  744.35   38.51
   2  -2  10  769.36   39.88
  -2  -2 -10  846.66   43.70
  -2  -2 -10  755.72   39.01
   2   2  10  816.20   42.06
   2   2  10  828.93   42.79
  -2   2 -10  807.10   41.83
  -2   2 -10  844.85   43.83
   2  -2  11  795.28   41.15
  -2  -2 -11  696.16   36.06
  -2  -2 -11  795.28   41.06
   2   2  11  710.25   36.79
   2   2  11  771.64   39.79
  -2   2 -11  694.79   36.19
   2  -2  12  486.99   25.55
   2  -2  12  515.18   26.96
  -2  -2 -12  507.45   26.55
  -2  -2 -12  504.72   26.33
   2   2  12  447.80   23.51
  -2   2 -12  486.54   25.55
  -2   2 -12  425.11   22.55
   2  -2  13  444.66   23.46
   2  -2  13  410.24   21.60
  -2  -2 -13  392.87   20.64
   2   2  13  395.73   20.92
   2   2  13  363.13   19.05
  -2   2 -13  357.08   19.05
  -2   2 -13  375.54   20.01
   2  -2  14  185.98   10.37
   2  -2  14  174.29    9.59
  -2  -2 -14  170.38    9.41
  -2  -2 -14  196.48   10.82
   2   2  14  179.97    9.78
   2   2  14  189.61   10.50
  -2   2 -14  179.70   10.00
  -2   2 -14  183.02   10.32
   2  -2  15  248.22   13.55
   2  -2  15  235.67   12.78
  -2  -2 -15  240.27   13.10
   2   2  15  249.45   13.60
   2   2  15  250.18   13.37
  -2   2 -15  249.95   13.60
  -2   2 -15  243.63   13.46
   2  -2  16  198.21   10.87
   2  -2  16  200.43   11.14
  -2   2 -16  188.70   10.69
  -2   2 -16  183.79   10.23
   2  -2  17  173.06    9.64
   2  -2  17  153.42    8.78
  -2  -2 -17  181.20   10.00
   2   2  17  171.83    9.46
   2   2  17  146.37    8.41
  -2   2 -17  141.55    8.37
   2  -2  18   39.92    3.18
  -2  -2 -18   44.70    3.50
  -2  -2 -18   35.51    2.73
   2   2  18   44.97    3.09
   2   2  18   44.74    3.36
  -2   2 -18   41.74    3.14
   2  -2  19   79.16    5.14
   2  -2  19   77.07    4.82
  -2  -2 -19   78.57    5.23
  -2  -2 -19   79.21    4.96
   2   2  19   76.62    4.73
   2   2  19   76.35    4.96
  -2   2 -19   73.62    5.09
  -2   2 -19   73.94    4.73
   2  -2  20  315.07   16.87
  -2  -2 -20  318.70   17.05
  -2  -2 -20  303.20   16.60
   2   2  20  309.93   16.73
   2   2  20  312.47   16.69
  -2   2 -20  312.02   17.10
   2  -2  21  157.78    9.14
   2  -2  21  163.24    9.14
  -2  -2 -21  166.70    9.32
  -2  -2 -21  146.14    8.73
   2   2  21  156.33    8.96
   2   2  21  163.51    9.09
  -2   2 -21  169.92    9.59
  -2   2 -21  156.19    9.23
   2  -2  22   32.56    2.96
   2  -2  22   40.74    3.00
  -2  -2 -22   44.56    3.23
   2   2  22   35.15    3.09
  -2   2 -22   31.01    3.18
   2  -2  23   67.02    4.32
   2  -2  23   74.16    4.96
  -2  -2 -23   63.34    4.18
  -2  -2 -23   85.21    5.96
   2   2  23   71.16    4.87
   2   2  23   64.11    4.18
  -2   2 -23   74.21    5.23
  -2   2 -23   62.61    4.14
   2  -2  24   97.17    6.09
   2  -2  24   91.62    5.50
  -2  -2 -24   97.31    6.64
   2   2  24   93.67    5.68
  -2   2 -24   96.76    5.87
  -2   2 -24   96.26    6.41
   2  -2  25   21.28    2.46
   2  -2  25   21.55    2.14
  -2  -2 -25   22.46    2.23
  -2  -2 -25   24.19    3.23
   2   2  25   17.05    1.91
   2   2  25   16.46    2.36
  -2   2 -25   17.69    1.91
   2  -2  26   62.98    4.09
  -2  -2 -26   60.75    4.09
  -2  -2 -26   74.94    5.91
   2   2  26   72.71    5.09
   2   2  26   69.57    4.50
  -2   2 -26   77.85    5.55
   2  -2  27   16.92    2.27
   2  -2  27   16.46    1.82
  -2  -2 -27   19.37    3.36
  -2  -2 -27   16.64    1.86
   2   2  27   15.05    1.82
   2   2  27   20.73    2.64
  -2   2 -27   18.42    2.73
  -2   2 -27   16.10    1.77
   2  -2  28    5.91    1.82
   2  -2  28    5.18    1.36
  -2  -2 -28    6.18    1.36
   2   2  28    5.91    2.05
  -2   2 -28    6.05    1.23
  -2   2 -28    6.09    2.36
   2  -2  29   26.10    2.82
  -2  -2 -29   26.10    4.55
   2   2  29   25.55    2.41
  -2   2 -29   21.83    2.00
   2  -3 -28   41.70    3.05
   2  -3 -28   41.01    4.91
  -2  -3  28   41.33    3.09
  -2  -3  28   39.65    3.41
   2   3 -28   43.20    4.09
   2   3 -28   36.69    2.68
  -2   3  28   39.97    3.77
  -2   3  28   40.29    3.09
   2  -3 -27    8.41    3.18
  -2  -3  27    7.05    1.96
  -2  -3  27    7.96    1.46
   2   3 -27    6.87    2.36
   2   3 -27    5.37    1.23
  -2   3  27    5.46    1.55
   2  -3 -26   49.84    4.77
   2  -3 -26   48.84    3.46
  -2  -3  26   50.75    3.50
   2   3 -26   38.42    3.77
  -2   3  26   39.88    3.09
  -2   3  26   36.92    3.36
   2  -3 -25  117.22    6.82
   2  -3 -25   94.08    6.68
  -2  -3  25  110.86    6.55
  -2  -3  25   99.13    6.18
   2   3 -25   89.58    6.23
   2   3 -25  110.99    6.50
  -2   3  25   99.76    6.32
   2  -3 -24    4.64    1.18
   2  -3 -24    6.41    2.41
  -2  -3  24    5.96    1.86
  -2  -3  24    5.09    1.36
   2   3 -24    5.73    2.27
   2   3 -24    5.23    1.27
  -2   3  24    4.37    1.32
  -2   3  24    5.23    1.86
   2  -3 -23   28.51    3.18
   2  -3 -23   34.60    2.68
  -2  -3  23   32.38    2.64
  -2  -3  23   28.60    2.77
   2   3 -23   27.33    3.09
   2   3 -23   36.33    2.77
  -2   3  23   29.33    2.46
  -2   3  23   30.56    2.77
   2  -3 -22   25.87    2.91
   2  -3 -22   34.42    2.59
  -2  -3  22   28.60    2.77
  -2  -3  22   33.42    2.73
   2   3 -22   22.05    2.77
   2   3 -22   30.42    2.46
  -2   3  22   26.60    2.27
  -2   3  22   26.78    2.55
   2  -3 -21   13.55    1.59
  -2  -3  21   19.10    2.36
  -2  -3  21   15.82    1.91
   2   3 -21   21.33    2.73
   2   3 -21   13.41    1.68
  -2   3  21   16.37    1.73
  -2   3  21   20.83    2.27
   2  -3 -20   24.10    2.09
   2  -3 -20   18.82    2.46
  -2  -3  20   21.10    2.14
   2   3 -20   13.69    2.36
  -2   3  20   17.01    1.73
  -2   3  20   13.50    1.91
   2  -3 -19  133.46    7.91
  -2  -3  19  110.99    6.55
  -2  -3  19  120.86    7.18
   2   3 -19  116.63    7.18
   2   3 -19  115.40    6.82
  -2   3  19  112.22    6.41
   2  -3 -18  203.94   11.32
  -2  -3  18  177.88   10.00
   2   3 -18  144.92    8.32
  -2   3  18  168.11    9.32
  -2   3  18  152.33    8.37
   2  -3 -17   12.87    1.46
  -2  -3  17   12.69    1.73
  -2  -3  17   18.51    2.09
   2   3 -17   10.28    1.55
   2   3 -17   17.55    2.36
  -2   3  17   13.87    1.73
  -2   3  17   10.37    1.27
   2  -3 -16  265.91   14.10
   2  -3 -16  244.09   13.19
  -2  -3  16  251.82   13.73
  -2  -3  16  267.05   14.46
   2   3 -16  249.04   13.82
   2   3 -16  281.10   15.14
  -2   3  16  256.23   13.69
   2  -3 -15  860.76   44.38
   2  -3 -15  799.37   41.38
  -2  -3  15  865.76   44.93
  -2  -3  15  848.94   44.06
   2   3 -15  899.86   46.65
   2   3 -15  802.10   41.88
  -2   3  15  855.30   44.06
  -2   3  15  853.03   44.02
   2  -3 -14   38.38    2.41
  -2  -3  14   47.33    3.27
   2   3 -14   74.75    4.91
  -2   3  14   69.89    4.09
   2  -3 -13   79.12    4.41
   2  -3 -13   67.21    4.05
  -2  -3  13   78.76    4.82
  -2  -3  13   72.93    4.59
   2   3 -13   66.66    4.46
   2   3 -13   82.98    5.09
  -2   3  13   70.43    4.05
  -2   3  13   73.84    4.18
   2  -3 -12  257.09   13.55
   2  -3 -12  254.77   13.32
  -2  -3  12  262.00   14.10
  -2  -3  12  268.19   14.41
   2   3 -12  232.67   12.73
   2   3 -12  257.27   13.91
  -2   3  12  235.45   12.37
  -2   3  12  252.18   13.19
   2  -3 -11  263.05   13.78
   2  -3 -11  297.61   15.46
  -2  -3  11  294.15   15.69
   2   3 -11  261.32   14.19
  -2   3  11  282.15   14.64
  -2   3  11  267.28   13.91
   2  -3 -10    1.96    0.50
  -2  -3  10    3.36    1.14
   2   3 -10    3.91    1.32
   2   3 -10    8.64    1.68
  -2   3  10    8.14    0.82
  -2   3  10    6.73    0.73
  -2  -3   9   10.78    1.46
  -2  -3   9   10.46    1.46
   2   3  -9    7.82    1.36
   2   3  -9    8.37    1.64
  -2   3   9    7.87    0.59
  -2  -3   8  208.98   11.23
  -2  -3   8  241.04   13.05
   2   3  -8  191.43   10.50
   2   3  -8  177.06    9.69
  -2  -3   7  106.72    6.00
   2   3  -7  108.54    6.18
  -2  -3   5 1428.69   73.30
  -2  -3   5 1365.94   70.16
   2   3  -5 1397.77   71.75
   2   3  -5 1434.14   73.66
  -2  -3   4  442.11   23.01
  -2  -3   4  474.71   24.60
   2   3  -4  429.61   22.37
   2   3  -4  471.08   24.51
  -2  -3   3  284.87   14.91
  -2  -3   3  300.97   15.78
   2   3  -3  255.23   13.46
   2   3  -3  294.88   15.46
  -2  -3   2  881.68   45.33
  -2  -3   2  872.13   44.88
   2   3  -2  931.69   47.88
   2   3  -2  892.13   45.88
   2  -3  -1  775.73   39.92
  -2  -3   1  752.99   38.74
  -2  -3   1  763.45   39.24
   2   3  -1  722.07   37.20
   2   3  -1  831.20   42.74
  -2   3   1  718.89   36.97
  -2   3   1  821.65   42.24
   2  -3   0  119.04    6.32
   2  -3   0  115.63    6.09
  -2  -3   0  115.54    6.23
  -2  -3   0  111.36    5.96
   2   3   0  107.58    5.82
   2   3   0  117.95    6.64
  -2   3   0  108.72    5.82
  -2   3   0  103.04    5.55
   2  -3   1  734.81   37.79
   2  -3   1  714.80   36.74
  -2  -3  -1  680.24   34.97
  -2  -3  -1  707.98   36.38
   2   3   1  724.80   37.24
  -2   3  -1  686.15   35.33
  -2   3  -1  759.36   39.10
   2  -3   2  237.90   12.46
   2  -3   2  242.09   12.69
  -2  -3  -2  226.63   11.78
  -2  -3  -2  228.22   11.87
   2   3   2  249.41   12.96
   2   3   2  286.10   14.96
  -2   3  -2  263.32   13.87
  -2   3  -2  243.00   12.78
   2  -3   3  205.25   10.87
   2  -3   3  232.86   12.23
  -2  -3  -3  239.81   12.46
  -2  -3  -3  228.81   11.87
   2   3   3  183.70    9.69
   2   3   3  199.39   10.41
  -2   3  -3  181.20    9.78
   2  -3   4  237.63   12.55
   2  -3   4  229.31   12.10
  -2  -3  -4  214.49   11.19
  -2  -3  -4  232.36   12.05
   2   3   4  242.27   12.60
   2   3   4  256.86   13.37
  -2   3  -4  235.04   12.55
  -2   3  -4  231.76   12.32
   2  -3   5  242.45   12.82
   2  -3   5  219.35   11.69
   2   3   5  180.34    9.50
  -2   3  -5  176.56    9.64
   2  -3   6 1157.23   59.52
   2  -3   6 1104.94   56.84
  -2   3  -6 1082.66   55.79
  -2   3  -6 1096.30   56.52
   2  -3   7   48.38    3.23
  -2  -3  -7   53.61    3.09
  -2  -3  -7   53.02    3.46
   2   3   7   49.88    3.00
   2   3   7   48.29    2.82
  -2   3  -7   54.97    3.55
   2  -3   8 1124.03   57.93
   2  -3   8 1083.57   55.84
  -2  -3  -8 1069.02   54.88
   2   3   8 1066.29   54.79
   2   3   8 1047.19   53.75
  -2   3  -8 1011.27   52.25
  -2   3  -8 1034.46   53.47
   2  -3   9  881.22   45.61
   2  -3   9  851.21   44.02
  -2  -3  -9  924.87   47.70
  -2  -3  -9  802.56   41.33
   2   3   9  833.02   42.92
   2   3   9  857.12   44.06
  -2   3  -9  827.11   42.88
  -2   3  -9  848.94   44.06
   2  -3  10   99.76    5.77
  -2  -3 -10  102.49    5.64
   2   3  10   89.53    5.14
   2   3  10  101.85    5.59
  -2   3 -10   83.44    5.23
   2  -3  11  508.36   26.60
   2  -3  11  532.46   27.87
  -2  -3 -11  493.36   25.60
  -2  -3 -11  557.93   29.10
   2   3  11  543.37   28.24
   2   3  11  545.19   28.24
  -2   3 -11  517.46   27.24
  -2   3 -11  532.01   27.92
   2  -3  12  323.57   17.19
   2  -3  12  359.54   19.10
  -2  -3 -12  381.59   20.19
  -2  -3 -12  321.30   16.87
   2   3  12  290.74   15.28
   2   3  12  312.97   16.60
  -2   3 -12  275.96   14.91
  -2   3 -12  290.83   15.78
   2  -3  13   68.21    4.41
  -2  -3 -13   70.43    4.55
   2   3  13   65.57    4.18
  -2   3 -13   65.25    4.50
   2  -3  14   73.16    4.55
  -2  -3 -14   70.12    4.18
   2   3  14   80.48    4.77
   2   3  14   88.99    5.32
  -2   3 -14   75.12    4.77
  -2   3 -14   92.81    5.91
   2  -3  15   40.24    2.91
   2  -3  15   49.34    3.59
  -2  -3 -15   38.88    2.68
   2   3  15   36.38    2.55
   2   3  15   41.79    3.00
  -2   3 -15   33.65    2.73
  -2   3 -15   46.70    3.73
   2  -3  16  114.72    6.87
   2  -3  16  120.77    6.96
  -2  -3 -16  121.91    6.96
  -2  -3 -16  106.49    6.64
   2   3  16  120.00    6.78
   2   3  16  107.08    6.32
  -2   3 -16  125.95    7.37
  -2   3 -16  105.31    6.59
   2  -3  17   11.55    1.86
  -2  -3 -17    9.87    2.27
   2   3  17    9.23    1.36
  -2   3 -17    9.32    2.41
  -2   3 -17    8.23    1.50
   2  -3  18  150.05    8.68
   2  -3  18  155.10    8.73
  -2  -3 -18  162.28    9.05
  -2  -3 -18  150.87    9.05
   2   3  18  152.46    8.46
   2   3  18  150.74    8.59
  -2   3 -18  160.47    9.09
  -2   3 -18  143.78    8.64
   2  -3  19  209.26   11.50
  -2  -3 -19  213.39   11.69
  -2  -3 -19  189.34   11.05
   2   3  19  206.44   11.50
   2   3  19  192.30   10.50
  -2   3 -19  189.93   10.96
   2  -3  20   23.28    2.55
   2  -3  20   28.65    2.41
  -2  -3 -20   19.42    3.00
  -2  -3 -20   28.15    2.36
   2   3  20   23.10    2.09
   2   3  20   22.42    2.46
  -2   3 -20   27.15    2.36
  -2   3 -20   18.92    2.73
   2  -3  21   74.34    4.64
   2  -3  21   77.35    5.14
  -2  -3 -21   82.26    6.05
  -2  -3 -21   71.53    4.55
   2   3  21   82.57    5.37
   2   3  21   73.25    4.59
  -2   3 -21   77.53    4.87
  -2   3 -21   83.98    5.82
   2  -3  22  228.81   12.73
   2  -3  22  219.49   12.00
  -2  -3 -22  220.26   12.05
  -2  -3 -22  244.91   14.19
   2   3  22  235.77   13.05
   2   3  22  227.26   12.41
  -2   3 -22  217.44   11.91
  -2   3 -22  246.77   14.10
   2  -3  23   59.61    4.23
  -2  -3 -23   58.79    3.91
   2   3  23   62.02    4.50
  -2   3 -23   60.39    4.00
   2  -3  24   54.06    3.96
   2  -3  24   48.11    3.36
  -2  -3 -24   57.20    5.32
  -2  -3 -24   49.02    3.46
   2   3  24   50.29    3.59
   2   3  24   58.20    4.32
  -2   3 -24   57.47    4.64
  -2   3 -24   50.20    3.50
   2  -3  25   65.89    4.23
   2  -3  25   68.57    4.73
  -2  -3 -25   69.75    4.59
  -2  -3 -25   73.66    6.73
   2   3  25   68.98    5.09
   2   3  25   62.11    4.18
  -2   3 -25   58.20    3.87
  -2   3 -25   71.53    5.32
   2  -3  26    2.82    1.18
   2  -3  26    3.09    1.77
  -2  -3 -26    2.64    1.23
  -2  -3 -26    3.64    3.68
   2   3  26    1.55    1.91
   2   3  26    2.14    1.32
  -2   3 -26    2.09    1.09
  -2   3 -26    2.96    2.55
   2  -3  27    0.77    1.14
   2  -3  27    1.96    1.77
  -2  -3 -27   -1.46    3.91
  -2  -3 -27    1.46    1.05
   2   3  27    2.77    2.00
   2   3  27    0.45    1.27
  -2   3 -27    2.68    2.41
  -2   3 -27    1.18    1.05
  -2  -4  26   41.61    3.09
  -2  -4  26   39.79    3.32
   2   4 -26   41.33    2.91
   2   4 -26   39.88    4.05
  -2   4  26   38.56    3.09
  -2   4  26   37.01    3.50
   2  -4 -25   24.65    2.27
   2  -4 -25   20.69    4.59
  -2  -4  25   24.69    2.59
  -2  -4  25   22.92    2.14
   2   4 -25   22.05    3.18
   2   4 -25   22.83    2.09
  -2   4  25   22.83    2.64
  -2   4  25   21.73    2.23
   2  -4 -24   63.93    4.09
   2  -4 -24   69.34    6.14
  -2  -4  24   67.07    4.37
   2   4 -24   64.52    5.05
  -2   4  24   62.84    4.46
  -2   4  24   59.84    3.96
   2  -4 -23   15.37    3.77
   2  -4 -23   20.73    1.91
  -2  -4  23   20.05    2.09
  -2  -4  23   19.55    2.32
   2   4 -23   22.01    2.05
   2   4 -23   20.92    3.18
  -2   4  23   20.28    1.96
  -2   4  23   18.78    2.32
   2  -4 -22   26.10    3.64
  -2  -4  22   31.06    2.55
  -2  -4  22   29.97    2.77
   2   4 -22   30.97    2.50
   2   4 -22   24.96    3.27
  -2   4  22   29.28    2.36
   2  -4 -21   20.01    3.14
   2  -4 -21   24.87    2.00
  -2  -4  21   23.24    2.18
  -2  -4  21   21.92    2.36
   2   4 -21   25.10    2.14
   2   4 -21   21.73    2.91
  -2   4  21   22.05    2.27
  -2   4  21   24.87    2.27
   2  -4 -20   16.46    1.55
  -2  -4  20   18.37    1.96
  -2  -4  20   23.64    2.46
   2   4 -20   28.69    3.18
  -2   4  20   20.19    1.91
  -2   4  20   22.33    2.18
   2  -4 -19   27.01    2.00
   2  -4 -19   30.69    3.23
  -2  -4  19   29.24    2.82
  -2  -4  19   27.15    2.36
   2   4 -19   29.65    2.46
   2   4 -19   35.97    3.46
  -2   4  19   30.42    2.36
   2  -4 -18   29.97    2.91
   2  -4 -18   38.38    2.46
  -2  -4  18   36.47    2.82
   2   4 -18   41.38    3.68
  -2   4  18   37.74    2.64
  -2   4  18   40.01    2.64
   2  -4 -17  204.98   10.82
   2  -4 -17  241.13   13.14
  -2  -4  17  206.39   11.37
  -2  -4  17  220.53   12.23
   2   4 -17  181.29   10.09
   2   4 -17  222.12   12.60
  -2   4  17  208.71   11.14
  -2   4  17  205.03   10.91
   2  -4 -16   71.12    4.37
  -2  -4  16   59.75    4.14
  -2   4  16   52.20    3.14
  -2   4  16   46.93    2.82
   2  -4 -15    7.05    1.41
   2  -4 -15    4.64    0.59
  -2  -4  15    4.59    1.32
  -2  -4  15    4.87    1.64
   2   4 -15    4.77    1.27
   2   4 -15    5.68    1.96
  -2   4  15    4.73    0.82
  -2   4  15    3.77    0.73
  -2  -4  14  436.70   23.10
  -2  -4  14  423.56   22.37
   2   4 -14  405.10   21.73
   2   4 -14  376.95   20.01
  -2  -4  13  192.66   10.64
  -2  -4  13  217.03   11.91
   2   4 -13  209.62   11.78
   2   4 -13  173.15    9.59
  -2  -4  12   64.39    4.14
  -2  -4  12   64.61    4.18
   2   4 -12   66.57    4.55
   2   4 -12   64.52    4.09
  -2  -4  11   76.71    4.73
  -2  -4  11   94.03    5.68
  -2  -4  10   10.23    1.59
  -2  -4  10   11.73    1.55
   2   4 -10   15.87    1.64
   2   4 -10   11.00    1.96
  -2  -4   9  137.82    7.78
   2   4  -9  130.05    7.59
  -2  -4   8  127.68    7.23
  -2  -4   8  130.50    7.37
   2   4  -8  134.32    7.50
   2   4  -8  125.50    7.32
  -2  -4   7  118.86    6.73
  -2  -4   7  127.64    7.14
   2   4  -7  145.82    8.05
   2   4  -7  128.50    7.41
  -2  -4   6  149.37    8.23
   2   4  -6  138.00    7.59
  -2  -4   5  112.68    6.32
  -2  -4   5  120.50    6.68
  -2  -4   4  826.20   42.61
  -2  -4   4  862.58   44.47
   2   4  -4  764.82   39.47
   2   4  -4  825.75   42.74
  -2  -4   3  636.13   32.88
  -2  -4   3  672.97   34.74
  -2  -4   2   56.79    3.32
  -2  -4   2   63.20    3.64
  -2  -4   1  142.73    7.64
  -2  -4   1  170.29    9.00
   2   4  -1  190.89   10.23
   2   4  -1  225.99   12.28
  -2   4   1  206.35   10.87
   2  -4   0  109.45    5.82
   2  -4   0  107.99    5.73
  -2  -4   0  101.58    5.46
  -2  -4   0   98.94    5.37
   2   4   0  112.49    6.18
  -2   4   0  115.09    6.18
   2  -4   1   93.40    5.09
   2  -4   1   88.94    4.82
  -2  -4  -1   89.85    4.82
  -2  -4  -1   85.03    4.59
   2   4   1   86.53    4.87
   2   4   1   80.21    4.46
  -2   4  -1   81.12    4.55
   2  -4   2   52.66    3.09
   2  -4   2   43.61    2.59
  -2  -4  -2   44.11    2.41
  -2  -4  -2   40.51    2.27
   2   4   2   61.66    3.46
   2   4   2   76.48    4.27
  -2   4  -2   69.12    4.09
   2  -4   3   86.44    4.87
   2  -4   3   93.12    5.14
  -2  -4  -3   95.94    5.09
   2   4   3   74.34    4.05
   2   4   3   70.71    3.82
  -2   4  -3   72.93    4.32
   2  -4   4  173.70    9.28
   2  -4   4  160.51    8.68
   2   4   4  136.23    7.18
  -2   4  -4  146.51    8.14
  -2   4  -4  152.10    8.28
   2  -4   5  205.75   11.05
   2  -4   5  192.70   10.32
   2   4   5  203.71   10.78
  -2   4  -5  180.75    9.78
   2  -4   6  162.78    8.91
   2   4   6  164.15    8.68
  -2   4  -6  183.84   10.00
  -2   4  -6  170.97    9.50
   2  -4   7  453.02   23.64
   2  -4   7  474.71   24.83
   2   4   7  437.56   22.78
  -2   4  -7  395.91   20.83
  -2   4  -7  468.35   24.69
   2  -4   8  147.55    8.14
  -2  -4  -8  167.47    8.96
   2   4   8  126.45    6.68
   2   4   8  120.72    6.41
  -2   4  -8  133.32    7.73
   2  -4   9  115.72    6.59
   2  -4   9  100.63    5.91
  -2  -4  -9  124.41    6.55
  -2  -4  -9  121.68    6.46
   2   4   9  102.81    5.50
   2   4   9   95.03    5.14
  -2   4  -9   96.40    5.96
  -2   4  -9  121.41    6.91
   2  -4  10  285.06   15.32
   2  -4  10  278.46   14.87
  -2  -4 -10  273.55   14.28
  -2  -4 -10  266.87   13.87
   2   4  10  321.48   16.73
   2   4  10  312.79   16.32
  -2   4 -10  315.88   17.05
  -2   4 -10  283.96   15.23
   2  -4  11  206.57   11.37
   2  -4  11  212.35   11.55
  -2  -4 -11  202.39   10.64
  -2  -4 -11  192.98   10.19
   2   4  11  198.98   10.50
   2   4  11  193.43   10.28
  -2   4 -11  188.16   10.41
  -2   4 -11  193.71   10.91
   2  -4  12    6.27    1.50
   2  -4  12    7.87    1.36
  -2  -4 -12    6.37    0.91
   2   4  12    3.41    1.00
   2   4  12    3.50    0.91
  -2   4 -12    4.59    1.27
  -2   4 -12    4.91    1.91
   2  -4  13   33.65    2.55
  -2  -4 -13   29.69    2.00
   2   4  13   40.70    2.59
   2   4  13   47.20    3.05
  -2   4 -13   52.61    4.05
   2  -4  14   35.47    2.68
   2  -4  14   42.74    3.27
  -2  -4 -14   32.92    2.23
   2   4  14   39.29    2.73
   2   4  14   35.88    2.46
  -2   4 -14   43.24    3.64
   2  -4  15   56.11    3.91
  -2  -4 -15   56.57    3.46
  -2  -4 -15   62.66    4.55
   2   4  15   55.79    3.59
   2   4  15   52.97    3.36
  -2   4 -15   51.06    3.59
   2  -4  16   11.09    1.82
   2  -4  16   12.96    1.68
  -2  -4 -16   12.19    1.36
   2   4  16    9.50    1.64
  -2   4 -16   13.55    1.73
  -2   4 -16    9.55    2.27
   2  -4  17   50.75    3.50
  -2  -4 -17   41.51    4.05
  -2  -4 -17   52.06    3.36
   2   4  17   51.43    3.32
   2   4  17   50.88    3.50
  -2   4 -17   50.20    4.14
   2  -4  18  127.77    7.55
   2  -4  18  130.00    7.50
  -2  -4 -18  131.59    8.37
  -2  -4 -18  131.05    7.37
   2   4  18  117.72    6.91
   2   4  18  119.59    6.82
  -2   4 -18  118.50    7.50
  -2   4 -18  119.77    7.05
   2  -4  19   11.50    2.00
   2  -4  19    9.50    1.50
  -2  -4 -19    8.78    2.68
   2   4  19    8.50    1.41
   2   4  19    7.50    1.77
  -2   4 -19    7.55    2.18
  -2   4 -19    7.73    1.41
   2  -4  20  106.31    6.50
   2  -4  20  103.40    6.14
  -2  -4 -20  105.81    7.37
  -2  -4 -20  104.67    6.14
   2   4  20  107.90    6.32
   2   4  20  109.81    6.64
  -2   4 -20  109.54    7.18
  -2   4 -20   95.99    5.77
   2  -4  21   91.58    5.77
   2  -4  21   88.26    5.37
  -2  -4 -21   98.58    5.91
  -2  -4 -21   93.58    7.23
   2   4  21   90.08    5.46
   2   4  21   88.94    5.73
  -2   4 -21   87.99    5.41
  -2   4 -21   87.53    6.23
   2  -4  22    2.23    1.14
   2  -4  22    1.91    1.46
  -2  -4 -22    1.27    3.18
  -2  -4 -22    0.50    0.86
   2   4  22    0.41    1.09
   2   4  22    1.32    1.64
  -2   4 -22    1.00    2.27
  -2   4 -22    1.82    1.09
   2  -4  23   48.34    3.68
   2  -4  23   44.61    3.18
  -2  -4 -23   45.65    5.87
  -2  -4 -23   40.65    2.96
   2   4  23   49.34    3.96
   2   4  23   42.79    3.23
  -2   4 -23   42.74    3.09
  -2   4 -23   49.34    4.37
   2  -4  24   15.10    1.73
   2  -4  24   19.10    2.23
  -2  -4 -24   11.50    1.59
  -2  -4 -24   14.46    5.18
   2   4  24   22.55    2.82
  -2   4 -24   22.55    3.27
  -2   4 -24   18.01    1.96
  -2  -5  22    7.64    2.00
  -2  -5  22   10.00    1.64
   2   5 -22   10.23    2.59
   2   5 -22    7.18    1.32
  -2  -5  21   10.64    1.96
  -2  -5  21   11.14    1.68
   2   5 -21    7.18    1.36
   2   5 -21    6.27    2.50
  -2  -5  20   22.96    2.55
  -2  -5  20   24.92    2.27
   2   5 -20   18.78    3.27
   2   5 -20   25.19    2.18
  -2  -5  19   13.73    2.00
  -2  -5  19   12.50    1.73
   2   5 -19   11.41    1.50
   2   5 -19   14.10    2.77
  -2  -5  18   69.43    4.73
  -2  -5  18   77.35    4.82
   2   5 -18   66.43    4.23
   2   5 -18   59.70    4.77
  -2  -5  17    8.46    1.46
  -2  -5  17    7.55    1.82
   2   5 -17    8.28    1.41
   2   5 -17    6.14    2.36
  -2  -5  16   83.58    5.14
   2   5 -16   78.48    5.55
  -2  -5  15  117.95    7.05
  -2  -5  15  116.86    6.82
  -2  -5  14   15.69    2.09
   2   5 -14   16.37    1.77
  -2  -5  13   73.03    4.64
  -2  -5  13   58.02    4.05
   2   5 -13   69.84    5.00
   2   5 -13   82.53    5.00
  -2  -5  12  203.80   11.32
  -2  -5  12  203.75   11.19
   2   5 -12  229.22   12.91
   2   5 -12  195.39   10.69
  -2  -5  11  117.72    6.82
  -2  -5  11  111.59    6.64
   2   5 -11   85.21    5.14
   2   5 -11  105.81    6.68
  -2  -5  10  160.97    9.14
  -2  -5  10  143.37    8.09
  -2  -5   9   31.51    2.68
  -2  -5   9   37.42    2.73
   2   5  -9   28.28    2.77
   2   5  -9   34.83    2.55
  -2  -5   8   12.14    1.55
  -2  -5   8   10.55    1.68
   2   5  -8   15.37    1.59
   2   5  -8   10.09    1.96
  -2  -5   7   55.02    3.73
  -2  -5   7   54.88    3.55
   2   5  -7   51.47    3.73
  -2  -5   6   48.29    3.09
  -2  -5   6   49.93    3.27
  -2  -5   5  139.41    7.73
   2   5  -5  134.27    7.41
  -2  -5   4  180.75    9.73
  -2  -5   4  190.89   10.23
   2   5  -4  181.61   10.00
   2   5  -4  194.66   10.41
  -2  -5   3   32.92    2.18
  -2  -5   3   32.33    2.14
   2   5  -3   29.33    2.50
  -2  -5   2   44.56    2.64
  -2  -5   2   49.24    2.91
   2   5  -2   73.30    4.41
   2   5  -2   84.67    5.59
  -2  -5   1  194.16   10.19
  -2  -5   1  179.65    9.46
   2   5  -1  153.55    8.32
   2   5  -1  153.10    8.59
   2   5   0   30.69    2.23
   2   5   0   29.37    2.00
  -2   5  -1  380.00   19.83
   2  -5   2   64.75    3.68
   2  -5   2   62.11    3.46
   2  -5   3  214.26   11.37
   2  -5   3  204.62   10.82
  -2   5  -3  180.25    9.59
  -2   5  -3  175.93    9.59
   2  -5   4   54.93    3.27
   2  -5   4   49.88    3.14
   2  -5   5   17.05    1.64
  -2   5  -5   19.60    1.82
   2  -5   6  302.24   16.05
   2  -5   6  317.16   16.73
  -2   5  -6  298.29   15.82
  -2   5  -6  289.60   15.60
   2  -5   7   54.97    3.46
  -2   5  -7   47.38    3.55
   2  -5   8  112.49    6.41
   2  -5   8  111.90    6.50
  -2   5  -8   97.53    5.68
  -2   5  -8  114.95    6.91
   2  -5   9  149.01    8.28
   2  -5   9  149.28    8.46
  -2   5  -9  155.24    8.96
  -2   5  -9  131.59    7.46
   2  -5  10   11.64    1.46
   2  -5  10    8.37    1.73
  -2   5 -10   11.64    1.55
  -2   5 -10    9.00    1.96
   2  -5  11   34.79    2.86
   2  -5  11   31.60    2.46
  -2   5 -11   34.42    3.18
  -2   5 -11   25.51    2.14
   2  -5  12   60.93    4.14
   2  -5  12   63.98    4.05
  -2   5 -12   48.79    3.32
  -2   5 -12   51.29    4.14
   2  -5  13   45.74    3.46
  -2   5 -13   38.56    2.86
   2  -5  14   67.66    4.32
   2  -5  14   58.34    4.09
   2  -5  15   10.59    1.55
  -2   5 -15   13.55    2.55
   2  -5  16   58.16    4.14
   2  -5  16   64.61    4.14
  -2   5 -16   63.93    4.87
  -2   5 -16   68.25    4.37
   2  -5  17   51.11    3.46
   2  -5  17   53.06    3.96
  -2   5 -17   53.84    4.50
  -2   5 -17   54.16    3.64
   2  -5  18   36.97    3.14
   2  -5  18   38.56    2.86
   2   5  18   29.37    2.05
   2   5  18   30.10    2.00
  -2   5 -18   31.51    3.50
  -2   5 -18   35.92    2.68
   2  -5  19   72.03    4.55
   2  -5  19   68.07    4.68
  -2   5 -19   64.93    4.18
   2  -5  20   48.47    3.77
   2  -5  20   45.02    3.23
  -2   5 -20   42.42    3.05
  -2   5 -20   51.61    4.64
   2  -5  21   15.05    2.32
   2  -5  21   15.46    1.82
  -2   5 -21   16.78    1.91
  -2   5 -21    9.87    2.68
  -2  -6  16    2.59    2.00
  -2  -6  16    3.87    1.27
   2   6 -16    2.96    1.09
   2   6 -16    2.46    2.41
  -2  -6  15   10.91    2.23
  -2  -6  15   13.82    1.77
   2   6 -15   10.23    2.64
   2   6 -15   15.69    1.73
  -2  -6  14   17.01    1.96
   2   6 -14    7.59    2.68
  -2  -6  13   10.09    2.05
  -2  -6  13   12.60    1.73
   2   6 -13    8.91    2.59
   2   6 -13   10.64    1.46
  -2  -6  12   38.38    2.96
  -2  -6  12   37.79    3.27
   2   6 -12   22.78    2.00
  -2  -6  11   99.99    6.00
  -2  -6  11  111.45    6.82
   2   6 -11   91.99    6.32
   2   6 -11   76.53    4.68
  -2  -6  10   11.87    1.55
  -2  -6  10   10.46    1.82
   2   6 -10   10.59    1.36
   2   6 -10    6.68    2.27
  -2  -6   9   62.61    4.00
  -2  -6   9   60.02    4.09
   2   6  -9   43.06    2.96
   2   6  -9   46.56    3.91
  -2  -6   8   84.85    5.05
  -2  -6   8   87.58    5.41
  -2  -6   7   15.32    1.50
   2   6  -7   10.28    2.27
  -2  -6   6   38.29    2.73
   2   6  -6   43.92    3.05
   2   6  -6   35.56    3.32
  -2  -6   5   43.83    2.86
  -2  -6   5   48.56    3.00
   2   6  -5   30.56    4.96
  -2  -6   4    6.46    0.82
  -2  -6   4    5.55    0.86
   2   6  -4    4.00    2.64
   2   6  -4    5.14    1.59
  -2  -6   3   15.51    1.05
  -2  -6   3   12.55    0.95
   2   6  -3   10.37    2.05
   2   6  -3   10.55    1.50
   2   6  -2    9.05    1.05
  -2   6  -3    6.09    1.55
  -2   6  -3    5.96    2.00
   2  -6   4   44.56    2.73
   2  -6   4   43.42    2.55
  -2   6  -4   39.01    2.41
  -2   6  -4   47.88    3.59
   2  -6   5   80.16    4.68
   2  -6   5   82.89    4.73
  -2   6  -5   78.98    4.55
   2  -6   6    6.05    1.23
  -2   6  -6    2.86    2.09
  -2   6  -6    7.05    1.23
   2  -6   7   22.42    1.86
  -2   6  -7   17.32    2.59
   2  -6   8    6.41    1.50
   2  -6   8    5.05    1.05
  -2   6  -8    2.77    1.18
  -2   6  -8    3.55    1.96
   2  -6   9    3.46    1.05
   2  -6   9    2.59    1.36
  -2   6  -9    0.36    1.91
  -2   6  -9    2.09    1.18
   2  -6  10    7.14    1.68
   2  -6  10    6.09    1.23
  -2   6 -10    3.09    1.05
  -2   6 -10    7.23    2.27
   2  -6  11   33.92    3.00
   2  -6  11   35.69    2.73
  -2   6 -11   20.87    1.96
  -2   6 -11   22.69    3.09
   2  -6  12   53.16    4.00
  -2   6 -12   34.92    2.68
  -2   6 -12   44.11    4.14
   2  -6  13    5.82    1.46
   2  -6  13    3.41    1.86
  -2   6 -13    6.50    2.59
   2  -6  14    9.46    2.05
   2  -6  14    7.37    1.50
  -2   6 -14    7.64    2.73
  -2   6 -14    4.73    1.23
   2  -6  15   57.34    4.37
   2  -6  15   52.06    3.64
  -2   6 -15   45.33    4.50
  -2   6 -15   46.70    3.23
   3   0 -32   73.75    4.55
   3   0 -32   72.21    5.68
  -3   0  32   73.03    5.18
  -3   0  32   71.39    4.55
   3   0 -31  129.18    7.37
   3   0 -31  126.00    8.14
  -3   0  31  127.55    7.78
  -3   0  30    2.00    1.27
   3   0 -29   35.47    2.68
  -3   0  29   31.51    3.05
   3   0 -28  103.13    6.87
   3   0 -28  104.81    6.18
  -3   0  28  100.85    6.27
  -3   0  28  108.13    6.41
   3   0 -27   42.92    3.09
   3   0 -27   49.74    4.18
  -3   0  27   47.47    3.68
  -3   0  27   40.61    3.09
   3   0 -26    8.87    1.55
   3   0 -26    5.68    2.32
  -3   0  26    7.28    1.55
  -3   0  26    8.59    2.00
   3   0 -25   16.78    1.91
  -3   0  25   19.60    2.09
   3   0 -24  125.41    7.82
   3   0 -24  109.86    6.50
  -3   0  24  122.54    7.32
  -3   0  24  108.17    6.37
   3   0 -23   39.42    3.68
  -3   0  23   41.83    3.32
   3   0 -22  312.20   16.78
   3   0 -22  304.29   16.64
  -3   0  22  298.29   16.14
  -3   0  22  314.52   16.87
   3   0 -21  449.16   23.92
   3   0 -21  382.54   20.33
  -3   0  21  418.65   22.19
  -3   0  21  384.73   20.42
   3   0 -20  557.47   29.42
   3   0 -20  542.47   28.46
  -3   0  20  537.46   28.24
  -3   0  20  522.46   27.42
   3   0 -19   87.12    5.37
   3   0 -19   74.30    4.87
  -3   0  19   71.98    4.64
  -3   0  19   85.53    5.18
   3   0 -18  788.46   41.06
   3   0 -18  807.56   41.97
  -3   0  18  814.38   42.24
  -3   0  18  795.74   41.33
   3   0 -17  238.40   13.05
   3   0 -17  291.33   15.64
  -3   0  17  248.50   13.46
  -3   0  17  272.78   14.64
   3   0 -16   13.60    1.96
  -3   0  16   20.28    1.96
   3   0 -15  665.24   34.69
   3   0 -15  781.19   40.56
  -3   0  15  741.17   38.47
  -3   0  15  656.14   34.15
   3   0 -14    6.23    1.36
  -3   0  14    7.18    1.41
  -3   0  14   11.60    1.59
   3   0 -13    5.05    1.41
  -3   0  13    5.14    1.36
  -3   0  13    6.59    1.27
   3   0 -12  472.89   24.74
  -3   0  12  440.52   23.01
   3   0 -11  652.96   33.88
   3   0 -11  641.59   33.24
  -3   0  11  659.78   34.15
  -3   0  11  652.50   33.78
   3   0 -10    9.32    1.41
  -3   0  10   12.91    1.50
   3   0  -9 1253.63   64.39
   3   0  -9 1119.49   57.57
  -3   0   9 1193.60   61.25
  -3   0   9 1133.58   58.29
   3   0  -8 2155.31  110.31
   3   0  -8 1819.28   93.21
  -3   0   8 1976.61  101.13
  -3   0   8 1857.93   95.17
   3   0  -7 4141.92  211.58
   3   0  -7 4606.18  235.27
  -3   0   7 4122.37  210.57
  -3   0   7 4556.16  232.90
   3   0  -6  390.14   20.23
   3   0  -6  417.42   21.69
  -3   0   6  392.87   20.37
  -3   0   6  403.01   20.96
   3   0  -5    6.50    1.23
  -3   0   5   10.41    1.18
  -3   0   5    6.05    1.18
   3   0  -4    8.50    1.00
   3   0  -4   12.10    1.27
  -3   0   4   11.23    1.27
  -3   0   4    8.05    1.00
   3   0  -3    1.82    0.86
   3   0  -3    1.00    0.77
  -3   0   3    1.18    0.82
  -3   0   3    1.18    0.91
   3   0  -2  462.44   23.78
   3   0  -2  412.24   21.28
  -3   0   2  435.61   22.42
  -3   0   2  429.15   22.10
   3   0  -1  438.70   22.55
  -3   0   1  425.56   21.87
  -3   0   1  377.82   19.55
   3   0   0   29.15    1.77
   3   0   0   23.33    1.77
  -3   0   0   27.46    1.68
   3   0   1 1180.42   60.43
   3   0   1 1425.51   72.89
  -3   0  -1 1325.92   67.84
   3   0   2  813.02   41.70
   3   0   2  896.68   45.97
  -3   0  -2  844.85   43.33
  -3   0  -2  865.31   44.38
   3   0   3 3856.82  197.02
   3   0   3 3317.54  169.47
  -3   0  -3 3667.21  187.29
  -3   0  -3 3365.74  171.92
   3   0   4    2.23    1.14
   3   0   4    3.68    0.95
  -3   0  -4    0.86    1.14
  -3   0  -4    4.64    1.00
   3   0   5   55.16    3.27
  -3   0  -5   52.88    3.18
   3   0   6 1622.39   83.12
   3   0   6 1604.66   82.30
  -3   0  -6 1651.49   84.62
  -3   0  -6 1621.48   83.07
   3   0   7  278.60   14.64
   3   0   7  273.19   14.46
  -3   0  -7  266.00   14.05
  -3   0  -7  283.01   14.91
   3   0   8  225.81   12.00
  -3   0  -8  217.12   11.60
   3   0   9  271.60   14.37
  -3   0  -9  274.28   14.60
   3   0  11   75.21    4.77
   3   0  11   81.44    4.77
  -3   0 -11   88.26    5.23
  -3   0 -11   74.71    4.64
   3   0  12  251.59   13.41
   3   0  12  228.08   12.46
  -3   0 -12  216.35   11.78
  -3   0 -12  263.32   14.10
   3   0  13  297.92   15.78
  -3   0 -13  256.82   13.87
   3   0  14   48.47    3.55
   3   0  14   54.06    3.50
  -3   0 -14   43.56    3.27
  -3   0 -14   58.16    3.82
   3   0  15  255.86   13.73
   3   0  15  290.47   15.78
  -3   0 -15  282.01   15.23
  -3   0 -15  258.23   13.96
   3   0  16 1570.56   80.98
   3   0  16 1646.04   84.58
  -3   0 -16 1704.70   87.71
  -3   0 -16 1571.47   80.94
   3   0  17  419.24   22.37
   3   0  17  429.88   22.64
  -3   0 -17  434.93   23.01
  -3   0 -17  423.06   22.51
   3   0  18    0.95    1.09
   3   0  18    1.46    1.59
  -3   0 -18    3.14    1.68
  -3   0 -18    0.68    1.09
   3   0  19  384.50   20.37
   3   0  19  395.00   21.05
  -3   0 -19  372.63   19.83
  -3   0 -19  416.51   22.24
   3   0  20   95.81    5.96
  -3   0 -20   86.58    5.37
   3   0  21    5.50    1.68
   3   0  21    6.78    1.41
  -3   0 -21    8.28    1.59
  -3   0 -21    2.82    1.73
   3   0  23   40.74    3.36
  -3   0 -23   38.83    3.55
   3   0  24    1.41    1.14
   3   0  24    0.55    1.55
  -3   0 -24    1.55    1.86
  -3   0 -24    0.77    1.05
   3   0  25    1.36    1.59
   3   0  25    2.05    1.23
  -3   0 -25    0.50    1.91
  -3   0 -25    2.18    1.14
   3   0  26  200.53   11.09
   3   0  26  190.20   10.82
  -3   0 -26  202.25   11.19
  -3   0 -26  191.07   11.19
   3   0  27  129.41    7.78
   3   0  27  140.46    8.05
  -3   0 -27  122.00    7.82
  -3   0 -27  142.00    8.14
   3   0  28    1.59    1.18
   3   0  28   -0.91    1.77
  -3   0 -28    0.64    1.23
  -3   0 -28    0.05    2.09
   3   0  29   99.13    5.91
   3   0  29  113.27    7.09
  -3   0 -29  100.81    6.00
  -3   0 -29  109.40    7.50
  -3   0 -30   30.15    2.64
  -3   0 -30   34.06    4.41
   3  -1 -31   13.73    3.05
   3  -1 -31   17.14    1.91
  -3  -1  31   15.32    2.36
  -3  -1  31   13.82    1.82
   3   1 -31   13.41    2.86
   3   1 -31   16.05    1.68
  -3   1  31   15.32    1.91
   3  -1 -30   69.75    4.41
   3  -1 -30   61.89    5.14
  -3  -1  30   68.43    4.37
  -3  -1  30   63.61    4.55
   3   1 -30   69.25    4.27
   3   1 -30   65.11    4.96
  -3   1  30   72.43    4.64
  -3   1  30   66.75    4.77
   3  -1 -29   56.75    4.77
   3  -1 -29   55.06    3.64
  -3  -1  29   55.66    3.82
   3   1 -29   55.79    4.55
  -3   1  29   59.70    4.32
  -3   1  29   63.11    4.18
   3  -1 -28   27.42    2.27
   3  -1 -28   24.46    3.27
  -3  -1  28   26.05    2.73
   3   1 -28   27.28    2.23
  -3   1  28   27.37    2.41
  -3   1  28   27.69    2.86
   3  -1 -27   90.80    5.50
   3  -1 -27   92.90    6.32
  -3  -1  27   90.76    5.55
  -3  -1  27   89.44    5.73
   3   1 -27   85.30    5.18
   3   1 -27   83.80    5.91
  -3   1  27   81.89    5.37
  -3   1  27   84.94    5.23
   3  -1 -26    8.14    2.41
   3  -1 -26    7.09    1.41
  -3  -1  26    7.00    1.50
  -3  -1  26    7.96    1.86
   3   1 -26    9.37    1.41
   3   1 -26   10.28    2.32
  -3   1  26    7.32    1.91
  -3   1  26    9.55    1.73
   3  -1 -25   48.74    4.05
   3  -1 -25   56.02    3.73
  -3  -1  25   50.75    3.82
  -3  -1  25   55.61    3.77
   3   1 -25   39.10    3.55
   3   1 -25   49.02    3.41
  -3   1  25   42.42    3.41
  -3   1  25   48.88    3.50
  -3  -1  24   85.58    5.46
  -3  -1  24   88.30    5.41
   3   1 -24  103.72    6.18
   3   1 -24   92.53    6.09
  -3   1  24   94.53    5.73
   3  -1 -23  263.50   14.28
   3  -1 -23  287.42   15.87
  -3  -1  23  267.87   14.46
  -3  -1  23  267.96   14.64
   3   1 -23  267.87   14.60
   3   1 -23  302.97   16.64
  -3   1  23  275.55   15.01
  -3   1  23  276.05   14.87
   3  -1 -22  299.92   16.14
   3  -1 -22  305.29   16.73
  -3  -1  22  302.06   16.32
  -3  -1  22  291.10   15.64
   3   1 -22  297.51   16.01
   3   1 -22  325.80   17.73
  -3   1  22  296.79   15.91
  -3   1  22  294.65   15.91
   3  -1 -21    8.05    1.32
   3  -1 -21    5.82    1.82
  -3  -1  21    6.78    1.68
   3   1 -21   10.82    1.59
  -3   1  21    8.55    1.82
  -3   1  21   10.28    1.64
   3  -1 -20  475.17   25.19
   3  -1 -20  524.73   27.51
  -3  -1  20  478.35   25.24
  -3  -1  20  520.18   27.33
   3   1 -20  517.00   27.37
   3   1 -20  540.65   28.42
  -3   1  20  508.82   26.78
  -3   1  20  530.19   27.74
   3  -1 -19  463.80   24.55
   3  -1 -19  424.06   22.37
  -3  -1  19  433.34   22.92
  -3  -1  19  426.92   22.60
   3   1 -19  393.00   20.87
   3   1 -19  426.65   22.78
  -3   1  19  438.06   23.14
  -3   1  19  393.96   20.78
   3  -1 -18  289.65   15.64
   3  -1 -18  262.46   14.14
  -3  -1  18  261.14   14.14
  -3  -1  18  263.64   14.23
   3   1 -18  251.95   13.69
   3   1 -18  263.28   14.41
  -3   1  18  251.91   13.50
  -3   1  18  264.41   14.23
   3  -1 -17  414.06   21.92
  -3  -1  17  398.91   21.10
  -3  -1  17  386.41   20.46
   3   1 -17  407.69   21.60
   3   1 -17  380.13   20.28
  -3   1  17  400.05   21.05
   3  -1 -16  220.03   12.00
  -3  -1  16  215.67   11.73
  -3  -1  16  254.41   13.69
   3   1 -16  224.22   12.32
  -3   1  16  278.10   14.82
  -3   1  16  230.49   12.46
   3  -1 -15  419.74   22.05
   3  -1 -15  426.97   22.51
  -3  -1  15  412.06   21.69
  -3  -1  15  419.19   22.10
   3   1 -15  393.50   20.83
   3   1 -15  390.05   20.73
  -3   1  15  379.13   19.96
  -3   1  15  382.23   20.10
   3  -1 -14  508.36   26.55
  -3  -1  14  485.63   25.42
   3   1 -14  554.29   29.06
  -3   1  14  550.65   28.65
   3  -1 -13  509.73   26.60
   3  -1 -13  501.54   26.15
  -3  -1  13  517.00   26.96
  -3  -1  13  495.18   25.87
   3   1 -13  502.00   26.28
   3   1 -13  543.37   28.46
  -3   1  13  481.53   25.10
  -3   1  13  512.91   26.69
   3  -1 -12  668.87   34.60
   3  -1 -12  624.77   32.42
  -3  -1  12  622.04   32.28
  -3  -1  12  662.51   34.38
   3   1 -12  679.79   35.33
   3   1 -12  706.16   36.65
  -3   1  12  663.87   34.33
  -3   1  12  695.70   35.97
   3  -1 -11  196.52   10.59
   3  -1 -11  179.52    9.64
  -3  -1  11  195.71   10.59
   3   1 -11  171.56    9.41
  -3   1  11  179.79    9.69
  -3   1  11  175.93    9.41
   3  -1 -10 1882.94   96.44
   3  -1 -10 1929.78   98.90
  -3  -1  10 1877.94   96.31
  -3  -1  10 1891.12   96.94
   3   1 -10 1793.82   91.99
   3   1 -10 1992.07  102.17
  -3   1  10 1911.13   97.90
  -3   1  10 1851.11   94.76
   3  -1  -9  920.78   47.33
   3  -1  -9  799.83   41.20
  -3  -1   9  878.49   45.24
  -3  -1   9  787.55   40.70
   3   1  -9  855.30   44.11
  -3   1   9  732.08   37.70
  -3   1   9  833.48   42.83
   3  -1  -8  654.32   33.74
   3  -1  -8  692.52   35.65
  -3  -1   8  629.31   32.60
  -3  -1   8  654.32   33.83
   3   1  -8  718.89   37.20
   3   1  -8  726.62   37.56
  -3   1   8  682.97   35.10
  -3   1   8  682.97   35.15
   3  -1  -7 1906.13   97.53
   3  -1  -7 1989.80  101.76
  -3  -1   7 1897.04   97.22
  -3  -1   7 2094.38  107.22
   3   1  -7 1888.40   96.76
   3   1  -7 2016.17  103.26
  -3   1   7 1860.20   95.17
  -3   1   7 2039.36  104.26
   3  -1  -6 5388.27  275.05
   3  -1  -6 5683.83  290.15
  -3  -1   6 5652.00  288.69
  -3  -1   6 5720.21  292.19
   3   1  -6 5838.43  298.15
   3   1  -6 5670.19  289.60
  -3   1   6 5943.02  303.33
  -3   1   6 5829.34  297.70
   3  -1  -5 4409.29  225.22
   3  -1  -5 4484.32  229.04
  -3  -1   5 4086.45  208.76
  -3  -1   5 4578.90  234.04
   3   1  -5 4352.00  222.35
   3   1  -5 3842.73  196.30
  -3   1   5 4159.66  212.44
  -3   1   5 4373.82  223.40
   3  -1  -4  747.08   38.29
  -3  -1   4  782.10   40.24
  -3  -1   4  724.80   37.29
   3   1  -4  704.80   36.29
   3   1  -4  692.52   35.65
  -3   1   4  777.09   39.83
   3  -1  -3  244.13   12.60
  -3  -1   3  271.32   14.19
  -3  -1   3  264.68   13.82
   3   1  -3  319.02   16.60
   3   1  -3  294.33   15.32
  -3   1   3  318.07   16.37
   3  -1  -2  282.83   14.55
  -3  -1   2  321.70   16.69
   3   1  -2  328.48   17.01
  -3   1   2  348.81   18.01
   3  -1  -1 2705.96  138.23
   3  -1  -1 2806.90  143.37
  -3  -1   1 2765.07  141.32
  -3  -1   1 2579.10  131.77
   3   1  -1 2608.20  133.32
   3   1  -1 2592.74  132.46
  -3   1   1 2855.56  145.92
  -3   1   1 2651.39  135.41
   3  -1   0 2839.19  145.01
   3  -1   0 2781.44  142.10
  -3  -1   0 2943.32  150.42
  -3  -1   0 2556.82  130.64
   3   1   0 2762.34  141.23
   3   1   0 2575.46  131.59
  -3   1   0 2645.94  135.18
  -3   1   0 2557.73  130.68
   3  -1   1 6038.50  308.15
   3  -1   1 5952.11  303.83
  -3  -1  -1 5993.03  306.11
  -3  -1  -1 5351.90  273.23
   3   1   1 5388.27  275.23
   3   1   1 5442.84  277.78
  -3   1  -1 5633.82  287.65
  -3   1  -1 5333.71  272.23
   3  -1   2 5906.64  301.47
   3  -1   2 6174.92  315.34
  -3  -1  -2 6770.58  345.58
  -3  -1  -2 5838.43  298.06
   3   1   2 6406.82  326.98
   3   1   2 5524.69  282.15
  -3   1  -2 5897.55  301.06
  -3   1  -2 6247.67  318.93
   3  -1   3 1397.77   71.57
   3  -1   3 1637.40   83.85
  -3  -1  -3 1608.75   82.39
  -3  -1  -3 1405.04   71.93
   3   1   3 1404.13   71.89
   3   1   3 1335.47   68.39
  -3   1  -3 1476.43   75.66
  -3   1  -3 1283.18   65.75
   3  -1   4 7097.97  362.22
   3  -1   4 7575.41  386.68
  -3  -1  -4 7266.21  371.04
  -3  -1  -4 6861.52  350.26
   3   1   4 7520.85  383.91
   3   1   4 6806.96  347.35
  -3   1  -4 7475.38  381.73
  -3   1  -4 7188.91  366.99
   3  -1   5  248.54   13.14
   3  -1   5  211.48   11.19
  -3  -1  -5  249.18   13.14
  -3  -1  -5  210.89   11.09
   3   1   5  294.51   15.32
  -3   1  -5  295.70   15.51
  -3   1  -5  359.45   18.82
   3  -1   6   75.21    4.37
  -3  -1  -6   74.62    4.23
   3   1   6   89.44    4.96
  -3   1  -6   83.98    4.87
   3  -1   7 1402.32   71.98
   3  -1   7 1219.52   62.75
  -3  -1  -7 1226.34   62.98
  -3  -1  -7 1421.87   72.89
   3   1   7 1175.42   60.39
   3   1   7 1276.36   65.48
  -3   1  -7 1207.25   62.11
  -3   1  -7 1380.49   70.89
   3  -1   8 1403.68   72.16
   3  -1   8 1239.99   63.70
  -3  -1  -8 1292.73   66.34
  -3  -1  -8 1426.41   73.21
   3   1   8 1187.69   60.98
   3   1   8 1277.27   65.66
  -3   1  -8 1165.41   60.02
  -3   1  -8 1293.64   66.57
   3  -1   9  628.86   32.74
  -3  -1  -9  704.34   36.42
  -3  -1  -9  615.67   31.92
   3   1   9  687.52   35.51
   3   1   9  664.33   34.42
  -3   1  -9  708.89   36.79
   3  -1  10  558.83   29.06
   3  -1  10  561.11   29.33
  -3  -1 -10  548.83   28.56
  -3  -1 -10  545.65   28.42
   3   1  10  520.64   27.01
   3   1  10  522.46   27.24
  -3   1 -10  544.28   28.42
  -3   1 -10  537.46   28.15
   3  -1  11   72.93    4.41
   3  -1  11   78.53    4.96
  -3  -1 -11   76.39    4.59
   3   1  11   79.98    4.87
  -3   1 -11   73.71    4.59
  -3   1 -11   80.16    5.00
   3  -1  12  309.43   16.41
  -3  -1 -12  310.88   16.51
  -3  -1 -12  314.48   16.69
   3   1  12  300.92   15.91
   3   1  12  288.15   15.41
  -3   1 -12  308.25   16.51
   3  -1  13  146.10    8.37
   3  -1  13  131.36    7.41
  -3  -1 -13  131.82    7.46
  -3  -1 -13  143.60    8.09
   3   1  13  142.05    8.09
   3   1  13  131.86    7.32
  -3   1 -13  131.46    7.50
  -3   1 -13  144.28    8.28
   3  -1  14  824.84   42.92
   3  -1  14  857.12   44.33
  -3  -1 -14  810.29   42.06
   3   1  14  840.75   43.47
  -3   1 -14  819.38   42.61
  -3   1 -14  870.76   45.20
   3  -1  15  496.54   25.96
   3  -1  15  485.63   25.65
  -3  -1 -15  503.82   26.46
  -3  -1 -15  514.73   27.06
   3   1  15  496.99   26.24
   3   1  15  481.08   25.15
  -3   1 -15  492.90   26.01
  -3   1 -15  488.35   25.74
   3  -1  16  115.86    6.68
   3  -1  16  126.77    7.50
  -3  -1 -16  145.32    8.32
  -3  -1 -16  117.72    6.87
   3   1  16  101.90    5.91
   3   1  16  121.04    7.18
  -3   1 -16   98.35    5.96
   3  -1  17  344.39   18.28
   3  -1  17  362.45   19.42
  -3  -1 -17  350.90   18.69
  -3  -1 -17  382.68   20.37
   3   1  17  351.94   18.60
   3   1  17  381.09   20.37
  -3   1 -17  389.09   20.83
  -3   1 -17  359.90   19.19
   3  -1  18  759.36   39.47
   3  -1  18  784.37   40.88
  -3  -1 -18  738.90   38.47
  -3  -1 -18  805.74   42.01
   3   1  18  717.07   37.29
   3   1  18  767.54   40.06
  -3   1 -18  709.80   37.06
  -3   1 -18  786.19   41.11
   3  -1  19  128.91    7.64
  -3  -1 -19  123.36    7.41
  -3  -1 -19  144.73    8.23
   3   1  19  135.50    7.73
   3   1  19  113.22    6.82
  -3   1 -19  136.37    7.87
   3  -1  20  135.23    7.96
   3  -1  20  121.54    7.00
  -3  -1 -20  119.00    7.00
  -3  -1 -20  137.59    8.14
   3   1  20  146.60    8.50
   3   1  20  135.64    7.73
  -3   1 -20  152.05    8.96
  -3   1 -20  127.95    7.41
   3  -1  21   92.49    5.59
  -3  -1 -21   89.30    5.50
   3   1  21   99.76    6.23
  -3   1 -21  105.99    6.78
   3  -1  22   31.24    2.91
   3  -1  22   31.15    2.55
  -3  -1 -22   35.10    2.82
  -3  -1 -22   33.24    3.27
   3   1  22   35.60    3.09
   3   1  22   32.33    2.64
  -3   1 -22   37.24    2.91
  -3   1 -22   36.79    3.36
   3  -1  23   62.98    4.05
   3  -1  23   64.07    4.50
  -3  -1 -23   56.57    4.64
   3   1  23   65.39    4.27
  -3   1 -23   66.30    4.32
  -3   1 -23   61.84    4.50
   3  -1  24   21.33    2.05
   3  -1  24   15.73    2.18
  -3  -1 -24   25.46    2.46
  -3  -1 -24   16.82    2.73
   3   1  24   12.87    2.46
  -3   1 -24    8.96    2.27
   3  -1  25   82.17    5.37
   3  -1  25   86.62    5.27
  -3  -1 -25   91.67    5.64
  -3  -1 -25   81.30    5.82
   3   1  25   94.94    6.09
   3   1  25   97.13    5.82
  -3   1 -25  103.90    6.18
  -3   1 -25   92.76    6.18
   3  -1  26   43.83    3.59
   3  -1  26   42.47    3.09
  -3  -1 -26   42.83    4.09
  -3  -1 -26   43.20    3.14
   3   1  26   39.20    3.41
   3   1  26   38.10    2.96
  -3   1 -26   37.01    2.86
  -3   1 -26   39.42    3.68
   3  -1  27   26.37    2.32
  -3  -1 -27   27.15    2.36
   3   1  27   30.74    3.09
  -3   1 -27   33.19    3.73
  -3   1 -27   30.69    2.59
   3  -1  28   61.07    4.50
   3  -1  28   58.66    3.87
  -3  -1 -28   67.98    5.64
   3   1  28   62.70    4.14
   3   1  28   65.34    4.82
  -3   1 -28   63.02    4.09
  -3   1 -28   56.97    4.68
   3  -1  29   22.14    2.09
   3  -1  29   23.37    2.59
  -3  -1 -29   24.28    2.18
  -3  -1 -29   20.64    3.77
   3   1  29   20.51    2.73
   3   1  29   22.01    2.09
  -3   1 -29   22.42    2.05
  -3   1 -29   17.28    3.14
   3  -2 -30   30.10    3.96
   3  -2 -30   30.42    2.46
  -3  -2  30   30.47    2.50
  -3  -2  30   34.74    3.18
   3   2 -30   32.74    2.46
   3   2 -30   32.42    3.59
  -3   2  30   31.28    3.27
   3  -2 -29   57.79    3.82
   3  -2 -29   59.38    4.87
  -3  -2  29   58.75    3.87
  -3  -2  29   55.66    4.14
   3   2 -29   60.70    4.68
   3   2 -29   55.97    3.64
  -3   2  29   60.43    4.05
  -3   2  29   61.52    4.59
   3  -2 -28   15.51    1.73
   3  -2 -28   13.69    2.68
  -3  -2  28   15.60    1.82
   3   2 -28   17.01    1.96
   3   2 -28   14.41    2.73
  -3   2  28   13.50    2.36
  -3   2  28   15.28    1.82
   3  -2 -27   47.93    3.32
   3  -2 -27   41.20    3.91
  -3  -2  27   44.97    3.23
  -3  -2  27   44.24    3.55
   3   2 -27   48.56    3.32
   3   2 -27   38.06    3.64
  -3   2  27   41.47    3.50
  -3   2  27   44.02    3.23
   3  -2 -26  143.10    8.23
   3  -2 -26  131.73    8.09
  -3  -2  26  135.91    7.78
  -3  -2  26  140.73    8.28
   3   2 -26  141.37    8.05
   3   2 -26  139.55    8.59
  -3   2  26  142.91    8.50
  -3   2  26  142.46    8.14
   3  -2 -25    3.41    1.14
  -3  -2  25    2.36    1.32
  -3  -2  25    3.68    1.59
   3   2 -25    5.68    2.14
   3   2 -25    2.36    1.18
  -3   2  25    1.32    1.27
  -3   2  25    3.68    1.64
   3  -2 -24   30.74    3.09
   3  -2 -24   30.19    2.46
  -3  -2  24   29.60    2.55
  -3  -2  24   30.42    2.91
   3   2 -24   29.24    2.46
   3   2 -24   30.24    3.09
  -3   2  24   29.42    2.59
  -3   2  24   29.33    2.82
   3  -2 -23  131.77    8.00
   3  -2 -23  159.87    8.96
  -3  -2  23  149.42    8.46
  -3  -2  23  129.23    7.68
   3   2 -23  156.10    8.87
   3   2 -23  127.18    7.78
  -3   2  23  123.04    7.23
  -3   2  23  141.37    8.00
   3  -2 -22    8.59    1.96
   3  -2 -22    6.55    1.23
  -3  -2  22    7.46    1.50
   3   2 -22    7.46    1.96
  -3   2  22    7.96    1.50
  -3   2  22    8.68    1.73
   3  -2 -21  164.83    9.46
   3  -2 -21  158.33    8.87
  -3  -2  21  153.83    8.73
  -3  -2  21  161.38    9.23
   3   2 -21  179.06   10.00
   3   2 -21  175.52   10.14
  -3   2  21  174.47    9.64
  -3   2  21  167.65    9.41
   3  -2 -20   33.51    2.50
   3  -2 -20   41.06    3.32
  -3  -2  20   37.56    3.05
   3   2 -20   39.15    2.96
  -3   2  20   43.02    3.23
  -3   2  20   40.83    2.91
   3  -2 -19   51.25    3.73
   3  -2 -19   54.79    3.55
  -3  -2  19   58.02    3.96
  -3  -2  19   50.11    3.64
   3   2 -19   61.29    4.37
   3   2 -19   71.30    4.55
  -3   2  19   58.66    3.91
  -3   2  19   66.21    4.14
   3  -2 -18  375.31   20.01
  -3  -2  18  353.58   18.87
  -3  -2  18  377.36   20.05
   3   2 -18  320.70   17.19
   3   2 -18  318.02   17.23
  -3   2  18  332.39   17.60
   3  -2 -17  180.06    9.87
   3  -2 -17  196.16   10.87
  -3  -2  17  179.93   10.00
  -3  -2  17  194.52   10.78
   3   2 -17  185.38   10.50
   3   2 -17  186.52   10.37
  -3   2  17  184.61   10.05
  -3   2  17  182.25   10.00
  -3  -2  16  707.52   36.83
  -3  -2  16  774.37   40.24
   3   2 -16  676.15   35.29
   3   2 -16  769.82   40.15
   3  -2 -15  586.12   30.47
  -3  -2  15  577.48   30.19
  -3  -2  15  587.94   30.74
   3   2 -15  624.31   32.69
   3   2 -15  595.67   31.15
  -3   2  15  613.40   31.87
   3  -2 -14   63.02    3.82
   3  -2 -14   51.97    3.41
  -3  -2  14   58.61    3.82
  -3  -2  14   51.25    3.50
   3   2 -14   58.34    3.87
   3   2 -14   45.52    3.41
  -3   2  14   54.75    3.36
  -3   2  14   46.47    3.00
   3  -2 -13  862.12   44.56
   3  -2 -13  926.24   47.70
  -3  -2  13  935.33   48.38
  -3  -2  13  985.35   51.02
   3   2 -13  871.22   45.20
  -3   2  13  881.22   45.38
  -3   2  13  948.06   48.79
   3  -2 -12  146.46    7.91
   3  -2 -12  141.50    7.78
  -3  -2  12  151.92    8.46
   3   2 -12  127.18    7.37
  -3   2  12  126.68    6.91
  -3   2  12  123.41    6.73
   3  -2 -11  196.80   10.50
  -3  -2  11  209.48   11.32
  -3  -2  11  233.76   12.60
   3   2 -11  191.84   10.55
  -3   2  11  224.44   11.82
  -3   2  11  195.43   10.37
   3  -2 -10  434.88   22.51
  -3  -2  10  526.55   27.46
  -3  -2  10  442.29   23.19
   3   2 -10  508.82   26.60
  -3   2  10  439.88   22.74
  -3   2  10  519.28   26.78
   3  -2  -9  802.56   41.24
   3  -2  -9  784.37   40.29
  -3  -2   9  824.38   42.61
   3   2  -9  791.19   40.92
  -3   2   9  817.56   41.97
  -3   2   9  793.46   40.74
   3  -2  -8 1069.92   54.88
   3  -2  -8  979.89   50.25
  -3  -2   8  998.08   51.43
  -3  -2   8 1087.66   55.97
   3   2  -8  993.99   51.25
   3   2  -8 1057.65   54.47
  -3   2   8 1028.09   52.70
  -3   2   8 1059.01   54.29
   3  -2  -7  296.56   15.32
   3  -2  -7  315.75   16.32
  -3  -2   7  290.01   15.28
  -3  -2   7  310.38   16.37
   3   2  -7  374.68   19.64
   3   2  -7  336.80   17.69
  -3   2   7  347.85   17.92
  -3   2   7  363.58   18.73
   3  -2  -6   95.85    5.05
  -3  -2   6   88.85    5.05
   3   2  -6   82.80    4.82
  -3   2   6   87.26    4.59
  -3  -2   5 1685.60   86.39
  -3  -2   5 1691.05   86.62
   3   2  -5 1667.86   85.44
   3   2  -5 1615.12   82.80
  -3  -2   4 1106.30   56.84
  -3  -2   4 1057.19   54.25
   3   2  -4  935.33   48.06
   3   2  -4  992.17   50.97
  -3  -2   3 1763.81   90.30
  -3  -2   3 1555.55   79.66
   3   2  -3 1839.29   94.17
   3   2  -3 1539.18   78.80
   3  -2  -2 1591.93   81.76
  -3  -2   2 1798.36   92.08
  -3  -2   2 1702.42   87.12
   3   2  -2 1814.73   92.85
   3   2  -2 1827.01   93.49
  -3   2   2 1757.44   90.17
   3  -2  -1  794.37   40.70
   3  -2  -1  767.09   39.38
  -3  -2   1  799.37   41.06
  -3  -2   1  786.64   40.38
   3   2  -1  810.74   41.70
   3   2  -1  813.47   41.74
  -3   2   1  763.91   39.20
  -3   2   1  830.29   42.61
   3  -2   0 1611.94   82.48
   3  -2   0 1477.34   75.57
  -3  -2   0 1546.91   79.16
  -3  -2   0 1515.54   77.57
   3   2   0 1903.40   97.53
   3   2   0 1681.05   85.99
  -3   2   0 1656.50   84.76
  -3   2   0 1614.21   82.62
   3  -2   1  714.34   36.65
   3  -2   1  727.99   37.42
  -3  -2  -1  682.51   35.06
  -3  -2  -1  637.50   32.78
   3   2   1  708.43   36.38
   3   2   1  773.46   39.79
  -3   2  -1  647.96   33.33
  -3   2  -1  720.26   37.01
   3  -2   2 1378.22   70.66
   3  -2   2 1414.14   72.43
  -3  -2  -2 1316.38   67.43
  -3  -2  -2 1332.75   68.21
   3   2   2 1358.66   69.57
   3   2   2 1548.73   79.35
  -3   2  -2 1374.58   70.43
  -3   2  -2 1402.77   71.89
   3  -2   3  620.67   32.06
   3  -2   3  656.14   33.78
  -3  -2  -3  632.95   32.51
  -3  -2  -3  668.87   34.60
   3   2   3  616.13   31.69
   3   2   3  602.03   31.06
  -3   2  -3  601.12   31.06
  -3   2  -3  644.77   33.28
   3  -2   4  823.93   42.38
   3  -2   4  823.47   42.47
  -3  -2  -4  814.38   41.92
  -3  -2  -4  838.93   43.06
   3   2   4  812.11   41.70
   3   2   4  812.56   41.79
  -3   2  -4  818.02   42.20
  -3   2  -4  842.57   43.38
   3  -2   5  537.46   27.92
   3  -2   5  565.20   29.24
  -3  -2  -5  552.01   28.56
  -3  -2  -5  578.84   29.83
   3   2   5  605.67   31.15
   3   2   5  603.85   31.15
  -3   2  -5  625.68   32.47
  -3   2  -5  634.32   32.83
   3  -2   6  245.72   13.14
   3  -2   6  241.45   12.78
  -3  -2  -6  237.49   12.60
  -3  -2  -6  234.86   12.32
   3   2   6  214.89   11.32
   3   2   6  217.49   11.41
  -3   2  -6  213.53   11.50
  -3   2  -6  215.03   11.50
   3  -2   7  543.37   28.33
   3  -2   7  543.83   28.24
  -3  -2  -7  563.38   29.24
  -3  -2  -7  550.65   28.42
   3   2   7  515.64   26.65
   3   2   7  536.10   27.78
  -3   2  -7  509.27   26.65
  -3   2  -7  520.64   27.10
   3  -2   8 1825.19   93.72
  -3  -2  -8 1878.39   96.17
  -3  -2  -8 1858.39   95.31
   3   2   8 1871.57   95.81
   3   2   8 1768.35   90.67
  -3   2  -8 1885.67   96.76
   3  -2   9  412.46   21.73
   3  -2   9  407.37   21.33
  -3  -2  -9  440.25   23.05
  -3  -2  -9  402.19   20.96
   3   2   9  433.06   22.51
   3   2   9  452.16   23.55
  -3   2  -9  447.57   23.55
  -3   2  -9  426.24   22.42
   3  -2  10  375.59   19.87
   3  -2  10  397.64   20.87
  -3  -2 -10  411.28   21.60
  -3  -2 -10  392.59   20.51
   3   2  10  414.06   21.64
   3   2  10  407.14   21.19
  -3   2 -10  410.65   21.64
  -3   2 -10  404.83   21.46
   3  -2  11  651.14   33.83
  -3  -2 -11  644.32   33.42
  -3  -2 -11  678.88   35.29
   3   2  11  637.50   33.15
  -3   2 -11  632.04   33.06
   3  -2  12  722.07   37.60
   3  -2  12  785.73   40.74
  -3  -2 -12  768.00   39.74
   3   2  12  699.34   36.33
  -3   2 -12  771.64   40.11
  -3   2 -12  723.44   37.70
   3  -2  13  259.50   14.10
   3  -2  13  267.14   14.32
  -3  -2 -13  269.00   14.51
  -3  -2 -13  262.87   14.05
   3   2  13  241.63   13.10
   3   2  13  253.41   13.50
  -3   2 -13  263.50   14.28
  -3   2 -13  246.59   13.46
   3  -2  14  280.42   15.01
   3  -2  14  273.10   14.82
  -3  -2 -14  266.14   14.37
  -3  -2 -14  280.46   15.01
   3   2  14  292.19   15.51
   3   2  14  288.15   15.51
  -3   2 -14  295.29   15.91
  -3   2 -14  289.19   15.69
   3  -2  15   57.16    3.96
   3  -2  15   50.02    3.41
  -3  -2 -15   66.48    4.46
   3   2  15   58.66    3.73
  -3   2 -15   71.03    4.82
  -3   2 -15   55.16    3.77
   3  -2  16  196.66   10.91
   3  -2  16  182.06   10.05
  -3   2 -16  188.70   10.73
  -3   2 -16  160.60    9.05
   3  -2  17  128.86    7.37
   3  -2  17  125.77    7.41
  -3  -2 -17  122.82    7.37
  -3  -2 -17  130.96    7.50
   3   2  17  133.09    7.50
   3   2  17  135.55    7.96
  -3   2 -17  140.41    8.32
  -3   2 -17  132.64    7.68
   3  -2  18  129.00    7.64
  -3  -2 -18  116.81    7.14
   3   2  18  136.78    7.73
   3   2  18  117.59    7.09
  -3   2 -18  149.55    8.55
   3  -2  19   81.89    5.27
   3  -2  19   77.80    4.87
  -3  -2 -19   78.80    4.91
  -3  -2 -19   74.44    5.09
   3   2  19   64.98    4.14
   3   2  19   61.75    4.27
  -3   2 -19   63.34    4.59
  -3   2 -19   65.71    4.37
   3  -2  20   32.33    2.59
  -3  -2 -20   28.46    3.00
  -3  -2 -20   33.33    2.64
   3   2  20   28.37    2.68
   3   2  20   31.37    2.50
  -3   2 -20   27.19    2.86
   3  -2  21   63.16    4.09
   3  -2  21   65.34    4.50
  -3  -2 -21   66.07    4.82
  -3  -2 -21   67.48    4.37
   3   2  21   66.43    4.27
   3   2  21   64.34    4.41
  -3   2 -21   66.21    4.32
  -3   2 -21   64.84    4.68
   3  -2  22   48.65    3.36
   3  -2  22   45.11    3.59
  -3  -2 -22   50.93    3.55
   3   2  22   44.06    3.18
   3   2  22   43.29    3.41
  -3   2 -22   35.15    3.23
   3  -2  23   27.69    2.77
   3  -2  23   22.69    2.14
  -3  -2 -23   29.92    3.41
  -3  -2 -23   23.33    2.23
   3   2  23   21.23    2.14
   3   2  23   25.05    2.73
  -3   2 -23   24.55    2.96
  -3   2 -23   19.78    2.05
   3  -2  24  233.63   12.73
   3  -2  24  247.91   13.69
  -3  -2 -24  234.49   12.82
  -3  -2 -24  246.09   14.05
   3   2  24  228.63   12.50
   3   2  24  241.59   13.41
  -3   2 -24  228.44   12.55
  -3   2 -24  240.27   13.60
   3  -2  25   35.29    2.68
   3  -2  25   38.97    3.36
  -3  -2 -25   42.20    4.05
  -3  -2 -25   36.33    2.91
   3   2  25   39.20    3.41
   3   2  25   31.87    2.59
  -3   2 -25   38.15    3.64
  -3   2 -25   32.38    2.59
   3  -2  26   68.16    4.32
   3  -2  26   64.34    4.59
  -3  -2 -26   70.16    4.55
  -3  -2 -26   62.89    5.27
   3   2  26   72.71    4.64
   3   2  26   71.21    4.96
  -3   2 -26   65.61    5.05
  -3   2 -26   74.57    4.73
   3  -2  27   64.48    4.14
   3  -2  27   70.75    4.91
  -3  -2 -27   65.80    4.27
  -3  -2 -27   65.34    5.50
   3   2  27   68.98    4.96
   3   2  27   63.48    4.23
  -3   2 -27   62.89    4.09
  -3   2 -27   70.66    5.23
   3  -2  28   17.51    1.86
   3  -2  28   22.42    2.59
  -3  -2 -28   18.32    1.96
  -3  -2 -28   22.69    4.32
   3   2  28   19.51    2.14
   3   2  28   24.28    3.00
  -3   2 -28   22.14    3.23
  -3   2 -28   19.05    1.86
   3  -3 -29    5.46    1.36
   3  -3 -29    5.37    3.50
  -3  -3  29    8.46    2.09
   3   3 -29    7.09    1.18
  -3   3  29    6.37    1.55
  -3   3  29    7.68    2.36
   3  -3 -28   69.66    6.05
   3  -3 -28   55.38    3.77
  -3  -3  28   58.20    3.87
  -3  -3  28   64.52    4.55
   3   3 -28   48.29    3.27
   3   3 -28   52.66    4.64
  -3   3  28   58.75    4.55
  -3   3  28   51.38    3.68
   3  -3 -27   51.02    4.96
   3  -3 -27   38.74    2.96
  -3  -3  27   49.20    3.82
  -3  -3  27   47.56    3.32
   3   3 -27   43.70    3.05
   3   3 -27   45.52    4.09
  -3   3  27   44.47    3.27
  -3   3  27   44.06    4.05
   3  -3 -26   12.19    1.64
  -3  -3  26   11.32    1.68
   3   3 -26    5.32    2.32
  -3   3  26    7.59    2.05
  -3   3  26   10.14    1.73
   3  -3 -25  198.93   10.96
   3  -3 -25  206.35   12.14
  -3  -3  25  190.75   10.78
   3   3 -25  204.85   11.28
  -3   3  25  209.30   11.82
  -3   3  25  217.44   11.96
   3  -3 -24   81.21    4.91
   3  -3 -24   79.35    5.68
  -3  -3  24   84.21    5.18
  -3  -3  24   77.89    5.14
   3   3 -24   76.03    5.46
   3   3 -24   82.85    5.09
  -3   3  24   81.26    5.00
  -3   3  24   77.35    5.09
   3  -3 -23    2.05    1.09
   3  -3 -23    0.32    1.91
  -3  -3  23    0.77    1.59
  -3  -3  23    0.50    1.18
   3   3 -23    1.73    1.09
   3   3 -23    1.09    1.91
  -3   3  23    0.91    1.18
  -3   3  23    1.00    1.50
   3  -3 -22   86.85    5.77
   3  -3 -22  108.99    6.32
  -3  -3  22   94.72    6.00
  -3  -3  22  105.36    6.27
   3   3 -22   99.35    6.46
   3   3 -22  108.90    6.41
  -3   3  22  101.90    6.23
  -3   3  22  104.26    6.05
   3  -3 -21   11.50    2.14
  -3  -3  21   18.01    2.05
  -3  -3  21   13.46    2.14
   3   3 -21   14.19    2.36
  -3   3  21   12.73    2.00
  -3   3  21   17.69    1.73
   3  -3 -20    3.14    1.73
  -3  -3  20    8.37    1.64
   3   3 -20    6.18    2.00
  -3   3  20   10.00    1.41
   3  -3 -19    1.41    1.50
   3  -3 -19    0.82    0.86
  -3  -3  19    1.36    1.50
  -3  -3  19    1.96    1.36
   3   3 -19    1.55    1.14
   3   3 -19    0.95    1.68
  -3   3  19    0.45    1.27
  -3   3  19    0.05    1.00
   3  -3 -18  266.87   14.46
   3  -3 -18  238.58   12.73
  -3  -3  18  247.77   13.55
   3   3 -18  236.54   12.96
  -3   3  18  242.59   13.05
  -3   3  18  235.72   12.60
   3  -3 -17  141.05    7.73
  -3  -3  17  157.60    8.96
   3   3 -17  182.93   10.46
  -3   3  17  193.30   10.50
   3  -3 -16   34.60    2.68
   3  -3 -16   38.97    2.55
  -3  -3  16   39.29    3.00
  -3  -3  16   33.56    2.77
   3   3 -16   43.47    3.14
   3   3 -16   33.01    3.14
  -3   3  16   39.29    2.59
  -3   3  16   38.10    2.73
   3  -3 -15  510.18   26.60
   3  -3 -15  436.52   22.69
  -3  -3  15  489.72   25.78
  -3  -3  15  467.44   24.65
   3   3 -15  489.26   25.96
   3   3 -15  446.57   23.55
  -3   3  15  488.81   25.42
  -3   3  15  449.75   23.37
   3  -3 -14  553.83   28.65
   3  -3 -14  602.94   31.28
  -3  -3  14  593.39   31.06
  -3  -3  14  557.47   29.19
   3   3 -14  595.67   31.19
   3   3 -14  578.84   30.42
  -3   3  14  598.39   30.92
  -3   3  14  582.48   30.10
   3  -3 -13   21.14    1.73
   3  -3 -13   20.78    1.50
  -3  -3  13   21.69    2.00
  -3  -3  13   22.05    2.18
   3   3 -13   14.14    1.82
   3   3 -13   14.55    2.05
  -3   3  13   13.10    1.23
  -3   3  13   13.73    1.32
   3  -3 -12  351.17   18.19
   3  -3 -12  322.34   16.82
  -3  -3  12  343.53   18.23
  -3  -3  12  352.90   18.73
   3   3 -12  335.44   18.01
   3   3 -12  363.08   19.23
  -3   3  12  355.67   18.42
  -3   3  12  339.85   17.64
   3  -3 -11  639.77   33.01
   3  -3 -11  679.33   34.97
  -3  -3  11  697.52   36.24
   3   3 -11  598.85   31.37
  -3   3  11  637.04   32.78
  -3   3  11  599.76   30.87
   3  -3 -10  255.32   13.37
  -3  -3  10  251.45   13.50
  -3  -3  10  255.82   13.73
   3   3 -10  262.77   14.10
   3   3 -10  250.95   13.60
  -3   3  10  250.50   13.00
  -3   3  10  254.91   13.23
  -3  -3   9  195.48   10.64
  -3  -3   9  175.06    9.55
   3   3  -9  151.37    8.50
   3   3  -9  182.79   10.00
  -3  -3   8  189.66   10.32
  -3  -3   8  220.35   11.82
   3   3  -8  210.89   11.41
   3   3  -8  199.62   10.82
  -3  -3   7   39.56    2.68
   3   3  -7   65.61    4.00
  -3  -3   6   59.02    3.59
  -3  -3   6   64.20    3.91
   3   3  -6   55.84    3.50
   3   3  -6   65.52    3.96
  -3  -3   5  211.53   11.32
  -3  -3   5  223.76   11.87
   3   3  -5  167.24    9.05
   3   3  -5  169.06    9.14
  -3  -3   4  688.88   35.60
  -3  -3   4  671.60   34.69
   3   3  -4  674.78   34.88
   3   3  -4  722.98   37.33
  -3  -3   3  363.77   19.01
  -3  -3   3  349.67   18.19
   3   3  -3  359.13   18.73
   3   3  -3  353.17   18.42
  -3  -3   2  168.97    9.05
  -3  -3   2  165.51    8.82
   3   3  -2  163.88    8.78
   3   3  -2  158.60    8.50
  -3   3   2  194.75   10.28
   3  -3  -1 1179.51   60.52
   3  -3  -1 1126.31   57.79
  -3  -3   1 1137.22   58.34
  -3  -3   1 1092.21   56.07
   3   3  -1 1242.71   63.80
   3   3  -1 1147.22   58.88
  -3   3   1 1142.22   58.61
  -3   3   1 1126.76   57.84
   3  -3   0  372.31   19.23
   3  -3   0  351.76   18.19
  -3  -3   0  349.12   18.10
  -3  -3   0  357.49   18.55
   3   3   0  371.40   19.55
   3   3   0  322.16   16.78
  -3   3   0  312.20   16.19
  -3   3   0  323.48   16.78
   3  -3   1  227.81   11.91
   3  -3   1  221.76   11.60
  -3  -3  -1  217.76   11.37
  -3  -3  -1  227.90   11.96
   3   3   1  209.85   11.00
   3   3   1  229.08   12.19
  -3   3  -1  207.48   10.91
  -3   3  -1  196.75   10.41
   3  -3   2  554.29   28.60
   3  -3   2  592.94   30.60
  -3  -3  -2  538.83   27.74
  -3  -3  -2  504.72   26.05
   3   3   2  591.12   30.42
   3   3   2  671.15   34.65
  -3   3  -2  600.67   31.06
   3  -3   3  193.52   10.32
   3  -3   3  169.20    9.00
  -3  -3  -3  166.65    8.78
  -3  -3  -3  172.61    9.05
   3   3   3  227.08   11.96
   3   3   3  196.21   10.32
  -3   3  -3  183.29    9.82
  -3   3  -3  209.12   11.14
   3  -3   4  155.69    8.41
   3  -3   4  159.15    8.55
  -3  -3  -4  151.96    8.05
  -3  -3  -4  160.78    8.46
   3   3   4  162.38    8.64
   3   3   4  164.60    8.68
  -3   3  -4  160.69    8.78
  -3   3  -4  167.60    9.09
   3  -3   5  100.26    5.59
   3  -3   5   83.07    4.77
   3   3   5   78.16    4.37
  -3   3  -5   71.12    4.37
   3  -3   6  115.90    6.55
  -3   3  -6  129.59    7.28
   3  -3   7  137.50    7.55
   3  -3   7  120.91    6.87
  -3  -3  -7  139.09    7.46
   3   3   7  115.27    6.23
   3   3   7  100.04    5.59
  -3   3  -7  110.04    6.41
   3  -3   8  187.66   10.28
   3  -3   8  157.78    8.64
  -3  -3  -8  155.24    8.32
   3   3   8  143.41    7.68
   3   3   8  160.10    8.68
  -3   3  -8  168.42    9.37
   3  -3   9  417.56   21.87
  -3  -3  -9  404.78   21.05
  -3  -3  -9  440.16   23.10
   3   3   9  438.29   22.83
   3   3   9  421.06   21.87
  -3   3  -9  444.29   23.42
   3  -3  10  485.63   25.37
   3  -3  10  483.81   25.42
  -3  -3 -10  497.90   26.10
  -3  -3 -10  481.08   25.01
   3   3  10  471.08   24.46
   3   3  10  470.62   24.55
  -3   3 -10  482.90   25.37
  -3   3 -10  470.62   24.83
   3  -3  11   57.52    3.82
   3  -3  11   56.84    3.64
  -3  -3 -11   60.98    4.00
  -3  -3 -11   55.43    3.36
   3   3  11   54.11    3.27
   3   3  11   55.16    3.55
  -3   3 -11   57.16    3.77
  -3   3 -11   57.98    4.05
   3  -3  12  264.68   14.19
  -3  -3 -12  248.18   13.19
   3   3  12  270.05   14.46
  -3   3 -12  280.69   15.23
   3  -3  13  466.98   24.65
   3  -3  13  446.43   23.46
  -3  -3 -13  427.24   22.37
   3   3  13  495.63   26.01
  -3   3 -13  444.07   23.46
  -3   3 -13  498.81   26.42
   3  -3  14   41.74    3.14
   3  -3  14   48.02    3.27
  -3  -3 -14   36.79    3.18
  -3  -3 -14   45.61    3.00
   3   3  14   44.52    2.91
   3   3  14   38.47    2.96
  -3   3 -14   41.51    3.46
  -3   3 -14   47.84    3.41
   3  -3  15  205.07   11.23
   3  -3  15  221.99   12.23
  -3  -3 -15  240.99   13.41
  -3  -3 -15  204.85   11.14
   3   3  15  223.40   12.28
   3   3  15  209.30   11.28
  -3   3 -15  238.58   13.28
  -3   3 -15  211.17   11.64
   3  -3  16   90.85    5.68
  -3  -3 -16   99.17    6.37
   3   3  16   65.07    4.00
  -3   3 -16   63.07    4.23
   3  -3  17   70.25    4.64
   3  -3  17   70.53    4.46
  -3  -3 -17   62.20    4.68
  -3  -3 -17   79.98    4.91
   3   3  17   60.84    4.14
   3   3  17   65.93    4.09
  -3   3 -17   60.29    4.50
  -3   3 -17   76.03    4.91
   3  -3  18   32.83    2.59
  -3  -3 -18   36.47    2.73
  -3  -3 -18   38.29    3.68
   3   3  18   36.42    3.00
   3   3  18   35.88    2.64
  -3   3 -18   35.10    3.32
   3  -3  19  102.04    6.32
   3  -3  19  119.27    6.96
  -3  -3 -19  120.50    6.96
  -3  -3 -19   94.76    6.46
   3   3  19  109.90    6.68
   3   3  19  113.99    6.59
  -3   3 -19  105.04    6.78
  -3   3 -19  130.41    7.59
   3  -3  20  122.91    7.41
   3  -3  20  121.13    7.00
  -3  -3 -20  110.72    7.41
  -3  -3 -20  124.18    7.18
   3   3  20  120.50    6.96
   3   3  20  120.50    7.23
  -3   3 -20  124.64    7.28
  -3   3 -20  113.09    7.09
   3  -3  21   33.60    2.64
   3  -3  21   29.74    2.86
  -3  -3 -21   34.92    2.68
  -3  -3 -21   21.55    3.36
   3   3  21   31.60    2.96
   3   3  21   35.69    2.73
  -3   3 -21   39.97    3.00
   3  -3  22   37.70    2.86
   3  -3  22   40.33    3.32
  -3  -3 -22   45.65    4.59
  -3  -3 -22   35.69    2.77
   3   3  22   46.02    3.64
  -3   3 -22   50.88    4.37
  -3   3 -22   38.15    2.91
   3  -3  23  204.98   11.50
  -3  -3 -23  206.12   12.46
  -3  -3 -23  216.62   11.96
   3   3  23  211.17   11.91
   3   3  23  210.94   11.64
  -3   3 -23  205.98   11.37
   3  -3  24   30.74    2.50
  -3  -3 -24   23.83    4.09
   3   3  24   28.33    2.55
  -3   3 -24   26.10    3.18
   3  -3  25   31.56    2.50
   3  -3  25   36.33    3.18
  -3  -3 -25   40.88    5.37
  -3  -3 -25   36.38    2.91
   3   3  25   36.97    2.96
   3   3  25   38.83    3.55
  -3   3 -25   32.83    2.59
  -3   3 -25   43.20    4.05
   3  -3  26   35.33    3.18
   3  -3  26   33.28    2.64
  -3  -3 -26   46.38    5.73
  -3  -3 -26   30.87    2.64
   3   3  26   39.06    3.09
   3   3  26   42.38    3.82
  -3   3 -26   44.56    4.23
  -3   3 -26   37.60    2.77
   3  -3  27    3.46    1.96
  -3  -3 -27    2.27    4.23
  -3  -3 -27    2.91    1.23
   3   3  27    3.91    2.23
   3   3  27    3.77    1.46
  -3   3 -27    2.86    1.14
   3  -4 -26   60.20    4.09
  -3  -4  26   67.71    4.68
  -3  -4  26   66.61    4.32
   3   4 -26   68.21    5.32
   3   4 -26   59.70    3.87
  -3   4  26   65.80    4.41
  -3   4  26   68.52    4.87
   3  -4 -25    6.91    1.36
   3  -4 -25    8.82    4.27
  -3  -4  25    8.59    1.91
  -3  -4  25    6.73    1.41
   3   4 -25    6.78    2.36
   3   4 -25    6.23    1.23
  -3   4  25    7.14    1.86
  -3   4  25    6.05    1.46
   3  -4 -24   43.52    3.00
   3  -4 -24   34.19    4.82
  -3  -4  24   37.60    2.91
   3   4 -24   28.51    3.46
  -3   4  24   33.65    2.64
  -3   4  24   33.01    2.96
   3  -4 -23   68.16    5.68
  -3  -4  23   75.44    5.05
   3   4 -23   79.66    4.91
  -3   4  23   72.48    4.77
  -3   4  23   70.53    4.41
   3  -4 -22   15.41    1.55
   3  -4 -22   11.50    2.86
  -3  -4  22   14.46    1.77
  -3  -4  22   14.64    2.23
   3   4 -22   18.55    1.86
   3   4 -22   14.87    2.86
  -3   4  22   14.78    1.86
  -3  -4  21   13.32    1.73
  -3  -4  21   10.41    2.05
   3   4 -21   18.23    1.86
   3   4 -21   11.23    2.55
  -3   4  21   12.41    1.64
  -3   4  21   10.69    1.68
   3  -4 -20   66.16    4.82
   3  -4 -20   70.57    4.14
  -3  -4  20   68.75    4.64
  -3  -4  20   72.66    4.64
   3   4 -20   72.75    4.59
   3   4 -20   70.66    5.18
  -3   4  20   66.34    4.14
   3  -4 -19   10.69    1.14
  -3  -4  19   15.82    2.14
  -3  -4  19   11.28    1.68
   3   4 -19   13.50    1.73
   3   4 -19   19.83    2.77
  -3   4  19   15.73    1.68
  -3   4  19   15.14    1.50
   3  -4 -18   12.69    1.14
   3  -4 -18   11.05    2.05
  -3  -4  18   12.37    1.73
   3   4 -18   10.59    2.41
  -3   4  18   12.91    1.32
  -3   4  18   11.46    1.32
   3  -4 -17   57.11    3.23
   3  -4 -17   52.20    3.50
  -3  -4  17   49.61    3.68
  -3  -4  17   50.20    3.50
   3   4 -17   48.34    3.96
   3   4 -17   55.84    3.73
  -3   4  17   49.06    3.00
  -3   4  17   51.34    3.05
   3  -4 -16  230.95   12.32
   3  -4 -16  220.67   11.55
  -3  -4  16  220.26   12.14
   3   4 -16  228.35   12.46
  -3   4  16  231.85   12.14
  -3   4  16  229.81   12.10
  -3  -4  15   97.17    5.91
  -3  -4  15   98.31    5.91
   3   4 -15   94.62    6.09
   3   4 -15  100.94    6.00
  -3   4  15  102.95    5.50
  -3   4  15  101.22    5.41
  -3  -4  14   27.01    2.41
  -3  -4  14   24.51    2.23
   3   4 -14   21.55    2.55
   3   4 -14   17.55    1.77
  -3  -4  13  486.99   25.65
  -3  -4  13  469.26   24.74
   3   4 -13  459.71   24.19
   3   4 -13  436.56   23.28
  -3  -4  12  392.87   20.83
  -3  -4  12  385.96   20.46
   3   4 -12  352.26   18.69
   3   4 -12  369.63   19.87
  -3  -4  11   60.16    4.00
  -3  -4  11   55.88    3.68
   3   4 -11   71.03    4.73
   3   4 -11   58.61    3.77
  -3  -4  10  227.26   12.37
  -3  -4  10  213.44   11.64
   3   4 -10  208.39   11.32
   3   4 -10  209.21   11.64
  -3  -4   9   90.17    5.37
   3   4  -9   97.99    6.00
  -3  -4   8   25.28    2.14
  -3  -4   8   24.65    2.14
   3   4  -8   35.74    2.55
   3   4  -8   32.88    2.77
  -3  -4   7   54.02    3.55
  -3  -4   7   49.65    3.23
   3   4  -7   49.65    3.50
   3   4  -7   45.43    3.00
  -3  -4   6  173.06    9.46
   3   4  -6  169.61    9.46
   3   4  -6  173.79    9.41
  -3  -4   5  204.75   11.00
  -3  -4   5  212.21   11.37
   3   4  -5  221.67   11.82
   3   4  -4    2.00    0.95
   3   4  -4    6.18    1.32
  -3  -4   3  415.19   21.60
  -3  -4   3  424.51   22.10
   3   4  -3  432.74   22.51
   3   4  -3  433.97   22.69
  -3  -4   2  861.21   44.33
  -3  -4   2  918.96   47.29
   3   4  -2  865.76   44.65
  -3  -4   1  123.91    6.73
  -3  -4   1  128.09    6.87
   3   4  -1  175.15    9.78
   3   4  -1  151.33    8.18
  -3   4   1  160.28    8.50
   3  -4   0  348.31   18.01
   3  -4   0  380.09   19.64
  -3  -4   0  340.98   17.69
  -3  -4   0  326.16   16.96
   3   4   0  445.02   23.28
   3   4   0  416.56   21.64
  -3   4   0  407.74   21.14
   3  -4   1  443.16   22.92
   3  -4   1  466.98   24.10
  -3  -4  -1  445.57   23.01
  -3  -4  -1  471.08   24.37
   3   4   1  427.79   22.19
   3   4   1  398.91   20.83
  -3   4  -1  400.64   20.83
  -3   4  -1  431.61   22.37
   3  -4   2   60.48    3.50
   3  -4   2   65.30    3.68
  -3  -4  -2   65.11    3.64
  -3  -4  -2   59.88    3.27
   3   4   2   74.71    4.18
   3   4   2   70.53    4.09
  -3   4  -2   73.84    4.32
  -3   4  -2   77.57    4.37
   3  -4   3  120.41    6.55
   3  -4   3  119.77    6.55
  -3  -4  -3  127.18    6.73
  -3  -4  -3  120.50    6.37
   3   4   3  115.59    6.18
   3   4   3  124.59    6.73
  -3   4  -3  122.00    6.68
  -3   4  -3  120.86    6.78
   3  -4   4    6.96    0.95
   3  -4   4    7.23    1.18
  -3  -4  -4    6.27    0.64
  -3  -4  -4    6.37    0.68
   3   4   4    5.37    0.91
   3   4   4    5.32    0.82
  -3   4  -4    7.37    1.23
  -3   4  -4    5.82    1.27
   3  -4   5   62.16    3.82
  -3  -4  -5   61.48    3.41
  -3  -4  -5   55.57    3.05
   3   4   5   53.61    3.05
   3   4   5   57.38    3.27
  -3   4  -5   52.15    3.27
   3  -4   6   59.02    3.59
  -3  -4  -6   55.75    3.09
  -3  -4  -6   50.47    2.82
   3   4   6   64.02    3.64
   3   4   6   59.34    3.32
  -3   4  -6   69.89    4.41
   3  -4   7  264.00   14.10
   3  -4   7  249.72   13.32
  -3  -4  -7  237.08   12.37
  -3  -4  -7  251.91   13.14
   3   4   7  241.77   12.69
   3   4   7  225.81   11.82
  -3   4  -7  236.04   12.82
  -3   4  -7  206.66   11.23
   3  -4   8  321.11   16.96
  -3  -4  -8  323.61   16.82
  -3  -4  -8  318.89   16.55
   3   4   8  302.97   15.78
   3   4   8  295.20   15.46
  -3   4  -8  319.02   17.14
   3  -4   9   47.84    3.27
   3  -4   9   46.20    3.09
  -3  -4  -9   47.20    2.77
  -3  -4  -9   52.06    2.96
   3   4   9   48.20    2.86
   3   4   9   49.06    3.05
  -3   4  -9   51.61    3.46
  -3   4  -9   55.79    3.96
   3  -4  10  251.09   13.60
   3  -4  10  244.22   13.14
  -3  -4 -10  247.72   13.00
  -3  -4 -10  245.68   12.91
   3   4  10  263.55   13.87
   3   4  10  272.60   14.41
  -3   4 -10  234.99   12.78
  -3   4 -10  269.55   14.73
   3  -4  11  373.31   19.83
   3  -4  11  408.37   21.51
  -3  -4 -11  409.69   21.33
  -3  -4 -11  405.28   21.10
   3   4  11  397.82   20.83
   3   4  11  418.56   21.83
  -3   4 -11  407.19   21.60
  -3   4 -11  405.69   21.69
   3  -4  12  144.46    8.23
   3  -4  12  160.83    8.96
  -3  -4 -12  131.82    7.87
  -3  -4 -12  162.24    8.73
   3   4  12  154.28    8.37
   3   4  12  144.28    7.96
  -3   4 -12  164.06    9.19
  -3   4 -12  149.05    8.78
   3  -4  13   18.37    2.09
   3  -4  13   18.96    1.86
  -3  -4 -13   19.46    2.73
  -3  -4 -13   19.87    1.59
   3   4  13   15.55    1.55
   3   4  13   15.23    1.73
  -3   4 -13   17.23    1.86
  -3   4 -13   16.46    2.41
   3  -4  14  101.04    5.96
   3  -4  14  110.63    6.64
  -3  -4 -14   99.90    5.68
   3   4  14  109.68    6.32
  -3   4 -14   93.49    5.68
  -3   4 -14  117.45    7.37
   3  -4  15   20.96    2.27
   3  -4  15   20.55    1.96
  -3  -4 -15   19.73    1.73
   3   4  15   25.65    2.00
   3   4  15   28.19    2.41
  -3   4 -15   25.33    2.27
  -3   4 -15   27.56    2.96
   3  -4  16    3.82    1.50
   3  -4  16    5.27    1.23
  -3  -4 -16    6.41    1.18
  -3  -4 -16    2.41    2.23
   3   4  16    2.18    0.95
   3   4  16    2.14    1.46
  -3   4 -16    1.59    1.86
  -3   4 -16    4.32    1.23
   3  -4  17   28.24    2.36
   3  -4  17   27.78    2.59
  -3  -4 -17   25.92    2.14
  -3  -4 -17   24.87    3.14
   3   4  17   26.65    2.14
   3   4  17   25.83    2.55
  -3   4 -17   25.51    2.36
  -3   4 -17   27.83    3.14
   3  -4  18   49.43    3.64
   3  -4  18   52.52    3.55
  -3  -4 -18   43.02    4.14
   3   4  18   48.24    3.27
   3   4  18   51.84    3.91
  -3   4 -18   46.93    3.32
  -3   4 -18   46.38    4.00
   3  -4  19   16.69    2.09
   3  -4  19   20.69    2.00
  -3  -4 -19   20.73    2.00
  -3  -4 -19   15.01    3.32
   3   4  19   17.46    2.23
   3   4  19   16.55    1.82
  -3   4 -19   19.14    1.96
  -3   4 -19   19.05    2.82
   3  -4  20   27.69    2.32
   3  -4  20   28.96    2.77
  -3  -4 -20   24.55    3.91
  -3  -4 -20   29.78    2.41
   3   4  20   29.42    2.82
   3   4  20   28.19    2.36
  -3   4 -20   31.83    3.46
  -3   4 -20   28.15    2.36
   3  -4  21  100.81    6.23
  -3  -4 -21  105.04    7.96
  -3  -4 -21  109.58    6.41
   3   4  21   99.49    5.96
   3   4  21  106.31    6.59
  -3   4 -21   97.53    5.82
   3  -4  22   63.61    4.55
   3  -4  22   72.34    4.55
  -3  -4 -22   75.94    7.00
  -3  -4 -22   67.66    4.32
   3   4  22   69.93    4.91
   3   4  22   71.30    4.59
  -3   4 -22   70.93    4.59
  -3   4 -22   71.93    5.32
   3  -4  23    6.27    1.77
   3  -4  23    6.09    1.27
  -3  -4 -23    1.82    4.00
  -3  -4 -23    5.09    1.23
   3   4  23    7.37    2.18
  -3   4 -23    4.00    1.23
  -3   4 -23    8.55    2.59
   3  -4  24   34.97    2.68
   3  -4  24   37.20    3.09
  -3  -4 -24   32.65    2.64
   3   4  24   36.10    3.41
   3   4  24   35.10    2.91
  -3   4 -24   38.15    3.91
  -3   4 -24   35.60    2.73
  -3  -5  22   19.55    2.05
   3   5 -22   18.69    3.05
  -3  -5  21   63.70    4.18
  -3  -5  21   55.20    4.00
   3   5 -21   64.25    4.09
   3   5 -21   51.25    4.59
  -3  -5  20   12.37    2.09
  -3  -5  20   14.00    1.77
   3   5 -20   12.10    1.50
   3   5 -20    9.96    2.55
  -3  -5  19   80.44    5.27
  -3  -5  19   82.62    5.14
   3   5 -19   75.12    4.64
   3   5 -19   87.03    6.09
  -3  -5  18   15.73    2.32
  -3  -5  18   16.69    1.91
   3   5 -18   13.05    2.64
   3   5 -18   12.32    1.55
  -3  -5  17   12.73    1.68
  -3  -5  17   16.41    2.09
   3   5 -17   14.37    2.64
   3   5 -17   11.14    1.50
  -3  -5  16   16.82    1.91
   3   5 -16   16.64    2.64
  -3  -5  15   34.60    2.96
  -3  -5  15   32.69    2.64
  -3  -5  14    3.14    1.55
   3   5 -14    0.86    1.00
  -3  -5  13   12.32    1.68
  -3  -5  13   11.09    1.86
   3   5 -13   11.87    2.32
   3   5 -13   14.23    1.55
  -3  -5  12  117.36    6.87
  -3  -5  12  121.68    7.14
  -3  -5  11   81.21    5.14
  -3  -5  11   74.21    4.64
  -3  -5  10   37.38    2.96
  -3  -5  10   38.88    2.86
   3   5 -10   37.42    2.68
   3   5 -10   39.15    3.32
  -3  -5   9  160.83    9.09
  -3  -5   9  160.24    8.91
  -3  -5   8   27.96    2.46
  -3  -5   8   29.65    2.41
   3   5  -8   25.51    2.68
   3   5  -8   27.06    2.09
  -3  -5   7   36.06    2.64
   3   5  -7   25.15    2.50
  -3  -5   6  385.45   20.33
  -3  -5   6  356.76   18.82
   3   5  -6  282.69   15.01
   3   5  -6  334.71   17.92
  -3  -5   5   73.71    4.41
   3   5  -5   67.57    4.09
   3   5  -5   70.30    4.55
  -3  -5   4   41.38    2.68
  -3  -5   4   42.79    2.77
   3   5  -4   52.47    3.27
  -3  -5   3   32.65    2.18
  -3  -5   3   31.28    2.09
   3   5  -3   30.56    3.68
   3   5  -3   26.60    2.36
  -3  -5   2   52.29    3.09
  -3  -5   2   53.20    3.14
   3   5  -2   55.25    4.14
   3   5  -2   52.66    3.46
  -3  -5   1  104.36    5.64
  -3  -5   1  107.63    5.82
   3   5  -1  143.96    8.18
   3   5  -1  125.18    6.96
  -3  -5   0  111.40    5.96
  -3  -5   0  110.45    5.87
   3   5   0  114.09    6.46
   3   5   0  101.40    5.64
   3  -5   1  138.09    7.32
   3  -5   1  136.32    7.18
  -3  -5  -1  137.55    7.32
   3   5   1  162.74    8.68
   3   5   1  162.69    8.73
  -3   5  -1  161.19    8.68
   3  -5   2   32.10    2.05
   3  -5   2   30.47    1.86
  -3   5  -2   21.64    1.55
  -3   5  -2   24.37    2.09
   3  -5   3    8.00    1.09
   3  -5   3   11.05    1.05
   3  -5   4  248.86   13.14
   3  -5   4  264.23   14.00
  -3   5  -4  267.14   14.14
  -3   5  -4  272.37   14.64
   3  -5   5   73.25    4.37
   3  -5   6   53.93    3.50
   3  -5   6   47.65    3.00
   3  -5   7  136.59    7.59
  -3   5  -7  146.55    8.46
   3  -5   8   27.33    2.41
   3  -5   8   24.55    2.00
   3  -5   9   74.30    4.50
   3  -5   9   80.66    5.05
  -3   5  -9   85.58    5.46
  -3   5  -9   69.34    4.32
   3  -5  10   84.94    5.32
   3  -5  10   77.57    4.68
  -3   5 -10   67.30    4.27
  -3   5 -10   79.62    5.23
   3  -5  11    2.73    1.05
   3  -5  11    2.68    1.41
  -3   5 -11    3.87    1.91
  -3   5 -11    1.27    1.05
   3  -5  12   37.92    2.77
   3  -5  12   38.20    3.05
  -3   5 -12   42.92    3.68
  -3   5 -12   35.88    2.77
   3  -5  13   20.10    2.23
  -3   5 -13   19.05    1.91
  -3   5 -13   18.92    3.05
   3  -5  14   60.93    4.23
   3  -5  14   65.43    4.18
  -3   5 -14   51.38    4.23
  -3   5 -14   51.93    3.59
   3  -5  15   53.16    3.55
   3  -5  15   52.61    3.91
  -3   5 -15   41.65    3.09
  -3   5 -15   50.70    4.23
   3  -5  16    1.36    1.09
   3  -5  16    2.73    1.59
   3   5  16    1.23    0.73
   3   5  16    0.50    0.68
  -3   5 -16    2.05    1.18
  -3   5 -16    1.55    2.00
   3  -5  17   84.39    5.46
   3  -5  17   94.35    5.64
   3   5  17   84.98    4.91
   3   5  17   86.44    4.96
  -3   5 -17   82.80    5.87
  -3   5 -17  101.22    6.00
   3  -5  18   60.34    4.27
   3  -5  18   62.70    4.09
  -3  -5 -18   62.34    3.55
  -3  -5 -18   51.79    3.00
   3   5  18   58.66    3.68
   3   5  18   60.61    3.82
  -3   5 -18   57.34    3.77
  -3   5 -18   65.07    5.00
   3  -5  19    6.55    1.77
  -3   5 -19    4.91    1.32
   3  -5  20   56.43    3.77
  -3   5 -20   62.02    5.18
  -3  -6  17    7.05    1.46
  -3  -6  17    7.23    2.00
   3   6 -17    5.59    2.59
   3   6 -17    5.73    1.27
  -3  -6  16   11.55    1.64
  -3  -6  16   10.28    2.18
   3   6 -16    7.37    1.36
   3   6 -16    9.05    2.77
  -3  -6  15    6.05    1.96
  -3  -6  15    6.41    1.41
   3   6 -15    6.05    2.64
   3   6 -15    4.77    1.18
  -3  -6  14    5.68    1.50
   3   6 -14    5.87    2.50
  -3  -6  13   38.33    3.41
  -3  -6  13   34.51    2.82
   3   6 -13   25.78    3.32
   3   6 -13   23.37    2.09
  -3  -6  12    7.78    1.55
  -3  -6  12    7.23    2.00
   3   6 -12    4.46    1.18
  -3  -6  11   47.15    3.36
  -3  -6  11   47.33    3.64
   3   6 -11   34.69    2.55
   3   6 -11   38.42    3.77
  -3  -6  10   22.51    2.09
  -3  -6  10   22.05    2.36
   3   6 -10   18.73    1.77
   3   6 -10   16.96    2.68
  -3  -6   9    1.09    1.05
  -3  -6   9    0.59    1.23
   3   6  -9    0.27    1.91
   3   6  -9    0.32    0.86
  -3  -6   8   67.07    4.37
  -3  -6   8   71.80    4.41
   3   6  -8   57.16    4.37
   3   6  -8   63.16    3.96
  -3  -6   7   68.48    4.18
   3   6  -7   69.84    4.96
  -3  -6   6    1.77    0.82
  -3  -6   6    1.82    1.00
   3   6  -6    0.91    4.09
   3   6  -6   -0.27    1.91
  -3  -6   5   39.10    2.64
  -3  -6   5   38.29    2.50
   3   6  -5   23.19    4.46
  -3  -6   4   29.78    2.05
  -3  -6   4   33.15    2.14
   3   6  -4   31.78    2.86
   3   6  -4   31.74    3.87
  -3  -6   3   11.46    1.00
  -3  -6   3   14.14    1.05
   3   6  -3    8.46    1.55
   3   6  -3    7.32    2.00
   3   6  -2   11.60    1.36
   3   6  -2   12.19    1.36
  -3   6  -3   53.47    3.73
   3  -6   4    9.23    1.05
   3  -6   4    8.59    0.86
  -3   6  -4    8.00    2.05
  -3   6  -4    2.91    0.73
   3  -6   5   70.71    4.09
   3  -6   5   73.39    4.37
  -3   6  -5   58.57    3.55
   3  -6   6   39.88    2.82
  -3   6  -6   25.10    2.05
  -3   6  -6   34.01    3.23
   3  -6   7   75.03    4.50
  -3   6  -7   64.25    4.91
   3  -6   8   39.06    3.00
   3  -6   8   37.42    2.68
  -3   6  -8   25.60    3.05
  -3   6  -8   25.51    2.18
   3  -6   9    9.96    1.36
   3  -6   9   12.00    1.91
   3  -6  10    5.68    1.18
   3  -6  10    7.28    1.64
  -3   6 -10    6.23    2.41
  -3   6 -10    1.73    1.05
   3  -6  11    3.36    1.68
   3  -6  11    3.32    1.14
  -3   6 -11    2.09    1.09
   3  -6  12   45.33    3.68
   3  -6  12   41.92    3.14
  -3   6 -12   33.65    2.64
  -3   6 -12   29.24    3.64
   3  -6  13   20.92    2.14
  -3   6 -13   13.87    3.05
   3  -6  14   51.06    3.59
   3  -6  14   47.38    3.87
  -3   6 -14   42.52    4.37
  -3   6 -14   37.38    2.82
   4   0 -32    1.32    2.36
   4   0 -32   -0.05    0.91
  -4   0  32   -0.09    1.14
  -4   0  32    0.95    1.86
   4   0 -31  138.09    8.73
   4   0 -31  142.10    8.05
  -4   0  31  131.82    8.00
   4   0 -30   86.35    5.23
  -4   0  30   87.62    5.41
  -4   0  30   93.17    6.09
   4   0 -29    6.41    1.32
  -4   0  29    6.78    2.00
   4   0 -28  201.94   11.09
   4   0 -28  186.25   11.00
  -4   0  28  193.48   10.91
  -4   0  28  201.94   11.19
   4   0 -27  121.82    7.05
  -4   0  27  116.04    6.82
   4   0 -26   13.00    2.46
   4   0 -26   18.10    1.91
  -4   0  26   15.78    1.91
  -4   0  26   15.51    2.32
   4   0 -25   25.65    2.96
  -4   0  25   29.87    2.55
   4   0 -24    1.82    1.32
   4   0 -24    8.00    2.14
  -4   0  24    2.77    1.27
  -4   0  24    3.50    1.82
   4   0 -23  120.63    7.05
  -4   0  23  136.68    8.00
   4   0 -22    7.41    1.41
   4   0 -22    4.82    1.77
  -4   0  22    6.59    1.50
  -4   0  22    4.59    1.77
   4   0 -21  413.69   21.87
   4   0 -21  376.95   20.28
  -4   0  21  366.31   19.51
  -4   0  21  401.64   21.28
   4   0 -20  471.53   25.05
   4   0 -20  372.63   19.83
  -4   0  20  424.79   22.46
  -4   0  20  392.46   20.78
   4   0 -19  199.39   11.09
   4   0 -19  174.74    9.78
  -4   0  19  192.48   10.64
  -4   0  19  176.47    9.78
   4   0 -18  466.07   24.65
   4   0 -18  543.83   28.51
  -4   0  18  482.44   25.37
  -4   0  18  516.55   27.06
   4   0 -17 1972.97  101.35
   4   0 -17 1761.08   90.67
  -4   0  17 1868.84   95.99
  -4   0  17 1784.72   91.71
   4   0 -16  704.34   36.69
  -4   0  16  670.69   34.88
   4   0 -15    9.19    1.55
   4   0 -15    9.87    1.73
  -4   0  15   10.73    1.59
  -4   0  15   10.14    1.50
   4   0 -14  398.32   21.01
   4   0 -14  344.71   18.32
  -4   0  14  329.66   17.46
  -4   0  14  373.00   19.64
   4   0 -13   52.47    3.50
  -4   0  13   56.61    3.59
   4   0 -12   47.74    3.27
  -4   0  12   46.61    3.09
   4   0 -11  133.18    7.41
  -4   0  11  128.86    7.18
   4   0 -10  543.37   28.19
   4   0 -10  478.81   24.92
  -4   0  10  528.82   27.42
  -4   0  10  472.44   24.60
   4   0  -9  926.69   47.70
   4   0  -9 1104.03   56.75
  -4   0   9 1057.19   54.38
  -4   0   9  924.42   47.56
   4   0  -8 2660.03  136.05
   4   0  -8 2863.29  146.46
  -4   0   8 2671.40  136.59
  -4   0   8 2755.07  140.96
   4   0  -7 1167.23   59.93
   4   0  -7 1027.64   52.75
  -4   0   7 1054.01   54.16
  -4   0   7 1086.75   55.75
   4   0  -6 1479.16   75.85
   4   0  -6 1657.86   84.85
  -4   0   6 1617.85   82.80
  -4   0   6 1531.91   78.53
   4   0  -5  518.82   26.78
   4   0  -5  485.17   25.10
  -4   0   5  477.44   24.74
  -4   0   5  558.38   28.78
   4   0  -4 1560.10   79.85
   4   0  -4 1714.70   87.71
  -4   0   4 1689.69   86.49
  -4   0   4 1686.96   86.26
   4   0  -3 2644.12  135.18
   4   0  -3 2847.83  145.46
  -4   0   3 2610.47  133.37
  -4   0   3 2604.56  133.09
   4   0  -2 1225.89   62.89
   4   0  -2 1148.59   58.79
  -4   0   2 1118.12   57.25
  -4   0   2 1172.23   60.07
   4   0  -1  847.12   43.52
   4   0  -1  831.66   42.61
  -4   0   1  758.91   38.92
  -4   0   1  813.47   41.83
   4   0   0  650.23   33.47
   4   0   0  656.14   33.69
  -4   0   0  662.96   34.10
  -4   0   0  687.52   35.29
   4   0   1 2658.22  135.82
   4   0   1 2514.98  128.55
  -4   0  -1 2514.53  128.50
  -4   0  -1 2486.34  127.14
   4   0   2  902.59   46.33
   4   0   2  743.45   38.24
  -4   0  -2  810.74   41.70
  -4   0  -2  898.96   46.11
   4   0   3 2721.42  139.14
   4   0   3 3319.36  169.61
  -4   0  -3 3271.61  167.15
  -4   0  -3 3113.38  159.15
   4   0   4 4478.41  228.76
   4   0   4 3635.83  185.79
  -4   0  -4 4337.90  221.53
  -4   0  -4 4205.13  214.85
   4   0   5  535.64   27.69
   4   0   5  497.90   25.83
  -4   0  -5  543.37   28.10
  -4   0  -5  440.66   22.92
   4   0   6 2962.41  151.46
   4   0   6 2772.35  141.82
  -4   0  -6 3085.18  157.74
  -4   0  -6 2968.33  151.83
   4   0   7 6229.48  318.07
   4   0   7 5761.13  294.38
  -4   0  -7 6161.28  314.61
  -4   0  -7 5583.80  285.37
   4   0   8  429.11   22.37
   4   0   8  404.28   21.23
  -4   0  -8  383.18   20.10
  -4   0  -8  440.25   23.01
   4   0  10  437.84   23.01
   4   0  10  377.63   19.78
  -4   0 -10  417.51   21.92
  -4   0 -10  366.99   19.33
   4   0  11    2.91    1.09
   4   0  11    2.36    1.41
  -4   0 -11    2.46    1.46
  -4   0 -11    3.96    1.23
   4   0  12  114.13    6.46
  -4   0 -12   98.44    5.82
   4   0  13   82.26    5.18
   4   0  13   83.71    4.96
  -4   0 -13   81.67    5.05
  -4   0 -13   83.89    5.09
   4   0  14  229.08   12.32
  -4   0 -14  231.13   12.55
   4   0  15  237.81   12.82
   4   0  15  213.62   11.87
  -4   0 -15  244.31   13.28
  -4   0 -15  211.94   11.69
   4   0  16   32.10    2.96
   4   0  16   36.74    2.68
  -4   0 -16   38.47    3.00
  -4   0 -16   31.74    2.73
   4   0  17 1485.07   76.66
   4   0  17 1469.16   75.62
  -4   0 -17 1491.44   76.94
  -4   0 -17 1474.16   75.98
   4   0  18  524.73   27.74
   4   0  18  587.03   30.69
  -4   0 -18  500.63   26.51
  -4   0 -18  609.31   31.92
   4   0  19   53.66    3.64
   4   0  19   62.07    4.37
  -4   0 -19   49.29    3.50
   4   0  20  255.55   13.82
   4   0  20  258.23   14.19
  -4   0 -20  287.92   15.78
  -4   0 -20  249.54   13.60
   4   0  21  194.61   10.73
   4   0  21  190.11   10.78
  -4   0 -21  200.25   11.41
  -4   0 -21  187.16   10.46
   4   0  22    6.78    1.41
   4   0  22   11.05    2.00
  -4   0 -22    5.50    1.36
   4   0  23   55.61    3.73
   4   0  23   61.79    4.37
  -4   0 -23   64.93    4.73
  -4   0 -23   52.43    3.64
   4   0  24    6.68    1.86
   4   0  24    4.14    1.27
  -4   0 -24    9.19    2.27
   4   0  25   42.11    3.09
   4   0  25   38.97    3.32
  -4   0 -25   40.47    3.68
  -4   0 -25   42.29    3.09
   4   0  26   -0.05    1.59
  -4   0 -26   -0.27    1.09
   4   0  27   68.39    4.41
  -4   0 -27   60.57    4.96
   4   0  28   48.47    3.96
   4   0  28   47.56    3.32
  -4   0 -28   46.20    4.46
  -4   0 -28   53.38    3.64
   4   0  29   16.69    1.86
   4   0  29   18.96    2.59
  -4   0 -29   21.14    2.09
   4  -1 -32   53.20    3.55
   4  -1 -32   57.98    5.05
  -4  -1  32   58.98    4.37
   4   1 -32   50.84    3.36
   4   1 -32   49.79    4.77
  -4   1  32   55.47    4.41
  -4   1  32   52.52    3.64
   4  -1 -31   16.19    3.09
  -4  -1  31   14.10    2.32
  -4  -1  31   10.37    1.64
   4   1 -31   12.28    1.46
   4   1 -31   18.64    3.05
  -4   1  31   12.23    1.77
   4  -1 -30   12.50    1.59
  -4  -1  30   10.28    1.64
  -4  -1  30   11.41    2.23
   4   1 -30    9.82    2.36
   4   1 -30   14.78    1.59
  -4   1  30   10.73    2.36
   4  -1 -29  135.59    7.68
   4  -1 -29  132.23    8.46
  -4  -1  29  132.09    7.91
  -4  -1  29  141.69    8.09
   4   1 -29  111.63    7.28
   4   1 -29  122.91    7.05
  -4   1  29  120.72    7.05
  -4   1  29  114.04    7.00
   4  -1 -28   40.79    3.96
   4  -1 -28   36.65    2.82
  -4  -1  28   37.38    3.23
   4   1 -28   37.74    2.77
  -4   1  28   35.33    2.82
  -4   1  28   33.69    3.09
   4  -1 -27   57.70    3.82
   4  -1 -27   51.75    4.37
  -4  -1  27   52.97    3.68
  -4  -1  27   50.97    3.87
   4   1 -27   64.75    4.18
   4   1 -27   57.79    4.50
  -4   1  27   58.11    4.18
  -4   1  27   61.79    4.09
   4  -1 -26   52.29    4.27
  -4  -1  26   59.57    4.00
  -4  -1  26   51.43    3.87
   4   1 -26   71.21    4.50
   4   1 -26   54.88    4.37
  -4   1  26   63.93    4.18
   4  -1 -25    7.46    2.27
   4  -1 -25   12.19    1.59
  -4  -1  25    7.18    1.82
  -4  -1  25    9.41    1.59
   4   1 -25   10.50    1.50
   4   1 -25    3.18    1.96
  -4   1  25    7.68    1.91
  -4   1  25    8.68    1.68
  -4  -1  24  123.04    7.14
  -4  -1  24  132.00    7.87
   4   1 -24  132.55    7.64
   4   1 -24  139.82    8.41
   4  -1 -23    5.23    1.96
   4  -1 -23    5.77    1.32
  -4  -1  23    6.37    1.77
  -4  -1  23    3.59    1.36
   4   1 -23    6.27    1.32
   4   1 -23    5.68    1.91
  -4   1  23    4.77    1.68
  -4   1  23    4.05    1.36
   4  -1 -22  489.26   25.78
   4  -1 -22  505.63   26.87
  -4  -1  22  478.81   25.24
  -4  -1  22  493.36   26.05
   4   1 -22  508.36   26.74
   4   1 -22  540.19   28.69
  -4   1  22  498.81   26.24
  -4   1  22  506.09   26.69
   4  -1 -21   49.65    3.77
   4  -1 -21   43.15    3.05
  -4  -1  21   45.97    3.36
  -4  -1  21   50.52    3.68
   4   1 -21   38.20    2.86
   4   1 -21   43.29    3.55
  -4   1  21   37.97    2.91
  -4   1  21   43.15    3.32
   4  -1 -20  293.19   15.73
   4  -1 -20  295.74   16.01
  -4  -1  20  282.37   15.28
  -4  -1  20  296.83   16.01
   4   1 -20  313.47   16.82
   4   1 -20  285.33   15.64
  -4   1  20  286.37   15.41
  -4   1  20  295.88   15.78
   4  -1 -19  427.65   22.69
   4  -1 -19  415.65   21.92
  -4  -1  19  404.46   21.46
  -4  -1  19  409.10   21.69
   4   1 -19  403.19   21.42
   4   1 -19  394.23   21.14
  -4   1  19  393.32   20.73
  -4   1  19  391.46   20.73
   4  -1 -18  542.92   28.56
   4  -1 -18  479.72   25.19
  -4  -1  18  486.08   25.55
  -4  -1  18  510.18   26.83
   4   1 -18  495.18   26.19
   4   1 -18  461.07   24.33
  -4   1  18  477.90   25.10
  -4   1  18  459.25   24.10
   4  -1 -17   71.66    4.64
  -4  -1  17   64.02    4.18
   4   1 -17   50.88    3.55
   4   1 -17   60.02    4.14
  -4   1  17   52.84    3.50
   4  -1 -16  283.92   15.28
   4  -1 -16  294.47   15.69
  -4  -1  16  298.01   15.91
  -4  -1  16  287.74   15.41
   4   1 -16  305.34   16.37
   4   1 -16  305.20   16.41
  -4   1  16  297.79   15.82
  -4   1  16  307.52   16.32
   4  -1 -15  810.29   42.01
   4  -1 -15  847.57   43.88
  -4  -1  15  823.93   42.70
  -4  -1  15  841.66   43.56
   4   1 -15  829.38   43.11
   4   1 -15  896.68   46.47
  -4   1  15  894.86   46.24
  -4   1  15  825.75   42.70
   4  -1 -14  504.27   26.33
  -4  -1  14  493.81   25.83
   4   1 -14  424.56   22.42
  -4   1  14  417.83   21.87
   4  -1 -13  371.68   19.51
   4  -1 -13  372.54   19.64
  -4  -1  13  351.35   18.55
  -4  -1  13  366.31   19.33
   4   1 -13  419.29   22.10
   4   1 -13  385.14   20.37
  -4   1  13  388.36   20.33
  -4   1  13  391.28   20.51
   4  -1 -12  658.42   34.06
   4  -1 -12  674.78   34.97
  -4  -1  12  677.06   35.10
  -4  -1  12  650.69   33.78
   4   1 -12  638.41   33.15
   4   1 -12  652.96   33.97
  -4   1  12  672.51   34.74
  -4   1  12  652.05   33.78
   4  -1 -11 1192.70   61.29
   4  -1 -11 1130.40   58.16
  -4  -1  11 1178.60   60.66
   4   1 -11 1228.62   63.25
  -4   1  11 1203.61   61.79
  -4   1  11 1196.79   61.48
   4  -1 -10 1624.21   83.26
   4  -1 -10 1688.33   86.49
  -4  -1  10 1648.31   84.58
  -4  -1  10 1648.31   84.62
   4   1 -10 1659.22   85.12
   4   1 -10 1678.32   86.12
  -4   1  10 1658.77   84.98
  -4   1  10 1695.60   86.89
   4  -1  -9  502.45   26.01
   4  -1  -9  533.83   27.60
  -4  -1   9  526.10   27.28
  -4  -1   9  515.18   26.83
   4   1  -9  529.73   27.56
   4   1  -9  552.92   28.69
  -4   1   9  525.19   27.15
  -4   1   9  544.28   28.10
   4  -1  -8 2537.26  129.73
   4  -1  -8 2396.76  122.54
  -4  -1   8 2443.59  125.04
  -4  -1   8 2472.69  126.64
   4   1  -8 2478.61  126.86
   4   1  -8 2434.95  124.68
  -4   1   8 2432.23  124.41
  -4   1   8 2534.99  129.59
   4  -1  -7  620.67   31.92
   4  -1  -7  515.64   26.60
  -4  -1   7  555.20   28.83
  -4  -1   7  624.77   32.28
   4   1  -7  587.48   30.47
   4   1  -7  636.59   32.88
  -4   1   7  646.59   33.24
  -4   1   7  585.66   30.19
   4  -1  -6 1002.63   51.38
   4  -1  -6  901.23   46.20
  -4  -1   6 1048.55   53.93
  -4  -1   6  976.71   50.20
   4   1  -6  825.75   42.56
   4   1  -6  809.83   41.70
  -4   1   6  833.02   42.74
  -4   1   6  911.23   46.74
   4  -1  -5  898.05   46.02
   4  -1  -5  831.20   42.65
  -4  -1   5  845.75   43.56
  -4  -1   5  933.06   47.93
   4   1  -5  890.77   45.79
   4   1  -5  847.57   43.65
  -4   1   5  820.29   42.06
  -4   1   5  881.22   45.15
   4  -1  -4  283.28   14.64
  -4  -1   4  280.92   14.69
  -4  -1   4  250.82   13.23
   4   1  -4  336.39   17.55
   4   1  -4  346.12   18.01
  -4   1   4  336.66   17.42
  -4   1   4  328.03   16.92
   4  -1  -3  909.41   46.56
   4  -1  -3  985.80   50.56
  -4  -1   3  922.60   47.38
  -4  -1   3  898.50   46.15
   4   1  -3  855.30   43.97
   4   1  -3  940.33   48.24
  -4   1   3  865.76   44.33
  -4   1   3  875.77   44.93
   4  -1  -2 2858.74  146.05
   4  -1  -2 3044.72  155.56
  -4  -1   2 2495.43  127.59
  -4  -1   2 2750.07  140.55
   4   1  -2 2931.49  149.78
   4   1  -2 2574.55  131.64
  -4   1   2 3179.76  162.47
  -4   1   2 2781.90  142.10
   4  -1  -1 2382.21  121.72
   4  -1  -1 2275.35  116.27
  -4  -1   1 2252.62  115.13
  -4  -1   1 2009.35  102.85
   4   1  -1 2232.16  114.13
   4   1  -1 2355.84  120.59
  -4   1   1 2393.58  122.36
  -4   1   1 2132.12  108.99
   4  -1   0 3738.60  190.93
   4  -1   0 4029.16  205.75
  -4  -1   0 3854.55  197.02
  -4  -1   0 3711.32  189.52
   4   1   0 3617.65  184.79
   4   1   0 3862.28  197.34
  -4   1   0 3800.89  194.16
  -4   1   0 3503.51  178.93
   4  -1   1 1359.12   69.62
   4  -1   1 1320.92   67.61
  -4  -1  -1 1351.39   69.21
  -4  -1  -1 1551.46   79.53
   4   1   1 1302.28   66.66
   4   1   1 1425.96   73.12
  -4   1  -1 1383.67   70.84
  -4   1  -1 1296.37   66.39
   4  -1   2 1551.46   79.48
   4  -1   2 1790.63   91.62
  -4  -1  -2 1661.50   84.98
  -4  -1  -2 1501.44   76.98
   4   1   2 1656.95   84.76
   4   1   2 1504.17   77.07
  -4   1  -2 1701.06   87.03
  -4   1  -2 1491.89   76.39
   4  -1   3 1051.74   53.97
   4  -1   3  963.52   49.56
  -4  -1  -3 1069.47   54.84
  -4  -1  -3 1076.29   55.29
   4   1   3 1156.32   59.34
   4   1   3 1164.50   59.66
  -4   1  -3 1190.42   61.07
  -4   1  -3 1102.66   56.61
   4  -1   4 1319.56   67.75
  -4  -1  -4 1160.87   59.52
  -4  -1  -4 1344.11   68.98
   4   1   4 1044.46   53.56
   4   1   4 1244.99   63.84
  -4   1  -4 1008.08   51.79
  -4   1  -4 1184.51   60.84
   4  -1   5 3437.58  175.74
   4  -1   5 3348.46  171.15
  -4  -1  -5 3281.62  167.79
  -4  -1  -5 3290.26  168.15
   4   1   5 3227.51  165.01
   4   1   5 3271.61  167.20
  -4   1  -5 3317.09  169.61
  -4   1  -5 3183.40  162.78
   4  -1   6  122.82    6.78
  -4  -1  -6  125.09    6.82
   4   1   6  162.06    8.78
  -4   1  -6  155.51    8.50
   4  -1   7  508.36   26.37
   4  -1   7  446.34   23.37
  -4  -1  -7  511.55   26.51
   4   1   7  386.00   20.19
  -4   1  -7  376.36   19.73
   4  -1   8  988.53   51.06
  -4  -1  -8 1086.29   55.93
  -4  -1  -8  889.86   45.83
   4   1   8 1027.18   52.93
   4   1   8  930.78   47.93
  -4   1  -8  917.60   47.38
   4  -1   9  269.32   14.46
   4  -1   9  287.60   15.23
  -4  -1  -9  293.70   15.51
  -4  -1  -9  261.59   13.96
   4   1   9  266.28   14.23
   4   1   9  270.46   14.28
  -4   1  -9  296.06   15.78
  -4   1  -9  248.45   13.37
   4  -1  10  371.54   19.73
   4  -1  10  352.53   18.55
  -4  -1 -10  361.49   18.96
   4   1  10  365.72   19.28
  -4   1 -10  346.35   18.37
  -4   1 -10  340.71   18.05
   4  -1  11  157.60    8.68
  -4  -1 -11  166.70    9.23
  -4  -1 -11  156.06    8.59
   4   1  11  177.43    9.78
   4   1  11  169.83    9.23
  -4   1 -11  166.24    9.23
   4  -1  12   68.48    4.23
   4  -1  12   83.67    5.27
  -4  -1 -12   71.39    4.41
   4   1  12   86.58    5.27
   4   1  12   71.16    4.27
  -4   1 -12   69.52    4.41
  -4   1 -12   79.03    4.91
   4  -1  13  299.06   16.14
   4  -1  13  291.60   15.51
  -4  -1 -13  309.47   16.55
   4   1  13  275.55   14.64
  -4   1 -13  276.42   14.87
  -4   1 -13  285.56   15.37
   4  -1  14   65.89    4.50
   4  -1  14   65.66    4.09
  -4  -1 -14   69.43    4.41
  -4  -1 -14   66.66    4.37
   4   1  14   84.30    5.00
   4   1  14   78.03    4.96
  -4   1 -14   93.62    5.64
  -4   1 -14   83.80    5.23
   4  -1  15  721.62   37.47
   4  -1  15  705.25   36.92
  -4  -1 -15  760.27   39.56
  -4  -1 -15  695.25   36.29
   4   1  15  719.80   37.33
   4   1  15  683.42   35.74
  -4   1 -15  763.00   39.70
  -4   1 -15  637.50   33.38
   4  -1  16  244.72   13.19
   4  -1  16  250.45   13.78
  -4  -1 -16  252.86   13.82
  -4  -1 -16  261.09   14.14
   4   1  16  258.36   14.14
   4   1  16  256.14   13.73
  -4   1 -16  251.04   13.78
  -4   1 -16  268.14   14.55
   4  -1  17   88.62    5.64
  -4  -1 -17   86.26    5.55
   4   1  17  100.49    6.23
   4   1  17  120.63    6.91
  -4   1 -17   94.62    5.96
   4  -1  18  251.91   13.60
   4  -1  18  247.77   13.60
  -4  -1 -18  263.32   14.46
  -4  -1 -18  258.36   14.00
   4   1  18  272.01   14.91
   4   1  18  261.82   14.10
  -4   1 -18  260.32   14.14
  -4   1 -18  266.23   14.60
   4  -1  19  364.54   19.37
   4  -1  19  343.89   18.51
  -4  -1 -19  354.35   19.14
  -4  -1 -19  378.23   20.10
   4   1  19  402.23   21.23
   4   1  19  400.46   21.42
  -4   1 -19  393.14   21.10
  -4   1 -19  406.78   21.64
   4  -1  20    9.37    1.55
   4  -1  20    6.18    1.77
  -4  -1 -20    9.37    1.55
   4   1  20    7.73    1.91
  -4   1 -20    4.59    1.86
   4  -1  21  157.10    9.09
   4  -1  21  151.92    8.59
  -4  -1 -21  152.78    8.73
  -4  -1 -21  161.92    9.55
   4   1  21  140.19    8.00
   4   1  21  143.51    8.46
  -4   1 -21  145.87    8.68
  -4   1 -21  138.55    8.00
   4  -1  22  136.46    7.78
   4  -1  22  154.74    8.96
  -4  -1 -22  167.06    9.96
   4   1  22  158.56    8.96
  -4   1 -22  166.88    9.73
  -4   1 -22  152.24    8.68
   4  -1  23   64.48    4.14
   4  -1  23   67.11    4.68
  -4  -1 -23   68.02    4.46
   4   1  23   62.29    4.50
   4   1  23   67.16    4.37
  -4   1 -23   66.93    4.37
  -4   1 -23   66.93    4.82
   4  -1  24   22.55    2.55
   4  -1  24   21.01    2.05
  -4  -1 -24   21.87    3.14
  -4  -1 -24   23.33    2.27
   4   1  24   23.33    2.64
  -4   1 -24   27.10    2.36
  -4   1 -24   19.01    2.73
   4  -1  25   50.93    3.87
  -4  -1 -25   46.06    4.27
   4   1  25   58.70    3.91
   4   1  25   47.33    3.77
  -4   1 -25   60.98    4.00
   4  -1  26   18.32    2.50
   4  -1  26   21.33    2.05
  -4  -1 -26   17.46    3.14
  -4  -1 -26   21.46    2.05
   4   1  26   24.83    2.32
   4   1  26   24.60    2.77
  -4   1 -26   20.96    2.96
  -4   1 -26   26.15    2.32
   4  -1  27   14.55    2.32
   4  -1  27   11.78    1.59
  -4  -1 -27   12.23    2.96
  -4  -1 -27   12.64    1.68
   4   1  27   11.82    1.77
   4   1  27   12.14    2.32
  -4   1 -27    9.73    2.59
  -4   1 -27   12.28    1.59
   4  -1  28   28.28    2.41
   4  -1  28   26.10    2.86
  -4  -1 -28   20.83    3.68
  -4  -1 -28   29.83    2.55
   4   1  28   28.96    3.18
   4   1  28   31.97    2.59
  -4   1 -28   26.37    3.36
  -4   1 -28   32.88    2.59
   4  -1  29   47.88    3.77
  -4  -1 -29   50.79    3.55
  -4  -1 -29   50.20    5.18
   4   1  29   39.51    2.91
   4   1  29   37.65    3.50
  -4   1 -29   42.56    3.05
   4  -2 -31   15.78    3.23
   4  -2 -31   12.55    1.55
  -4  -2  31   17.64    2.50
   4   2 -31   14.32    1.55
  -4   2  31   15.87    2.59
  -4   2  31   15.69    2.00
   4  -2 -30   32.47    2.55
   4  -2 -30   34.38    4.09
  -4  -2  30   30.47    2.96
  -4  -2  30   30.42    2.50
   4   2 -30   31.74    3.55
   4   2 -30   28.96    2.27
  -4   2  30   29.46    3.14
  -4   2  30   31.28    2.68
   4  -2 -29   29.01    2.36
   4  -2 -29   36.74    3.91
  -4  -2  29   32.56    2.59
  -4  -2  29   36.65    3.23
   4   2 -29   31.65    3.41
   4   2 -29   32.60    2.46
  -4   2  29   38.65    3.46
  -4   2  29   31.33    2.64
   4  -2 -28  107.31    7.09
   4  -2 -28  100.40    5.96
  -4  -2  28   99.04    5.91
   4   2 -28   95.31    6.46
  -4   2  28  102.35    6.55
  -4   2  28   95.81    5.77
   4  -2 -27   28.74    3.32
   4  -2 -27   28.28    2.32
  -4  -2  27   29.19    2.50
  -4  -2  27   30.92    2.91
   4   2 -27   34.56    2.64
  -4   2  27   32.19    3.41
  -4   2  27   34.10    2.77
   4  -2 -26   86.49    5.91
   4  -2 -26   79.53    4.91
  -4  -2  26   80.16    5.23
  -4  -2  26   82.30    5.14
   4   2 -26   88.76    6.00
   4   2 -26   84.17    5.14
  -4   2  26   80.89    5.05
  -4   2  26   88.17    5.73
   4  -2 -25  204.35   11.23
  -4  -2  25  196.30   10.87
  -4  -2  25  189.61   10.69
   4   2 -25  197.52   11.41
   4   2 -25  202.89   11.19
  -4   2  25  184.16   10.41
   4  -2 -24   48.79    3.91
   4  -2 -24   47.79    3.32
  -4  -2  24   46.15    3.68
  -4  -2  24   43.65    3.23
   4   2 -24   49.20    3.46
   4   2 -24   48.61    3.91
  -4   2  24   46.97    3.36
  -4   2  24   47.70    3.68
   4  -2 -23   89.08    5.87
   4  -2 -23  103.31    6.09
  -4  -2  23   89.67    5.68
  -4  -2  23   94.58    5.73
   4   2 -23   79.71    5.41
   4   2 -23   97.49    5.87
  -4   2  23   91.12    5.50
  -4   2  23   80.39    5.14
   4  -2 -22  187.02   10.32
   4  -2 -22  165.79    9.59
  -4  -2  22  179.70   10.05
   4   2 -22  154.83    9.14
  -4   2  22  155.37    8.87
  -4   2  22  164.15    9.14
   4  -2 -21  101.54    6.32
   4  -2 -21  110.90    6.46
  -4  -2  21  103.04    6.27
  -4  -2  21  108.17    6.46
   4   2 -21  100.13    6.37
   4   2 -21  115.54    6.82
  -4   2  21  112.68    6.50
  -4   2  21  104.26    6.23
   4  -2 -20  114.77    6.59
   4  -2 -20  131.59    7.78
  -4  -2  20  129.73    7.59
   4   2 -20  118.45    6.91
  -4   2  20  129.77    7.37
  -4   2  20  139.32    7.96
   4  -2 -19   66.61    4.50
   4  -2 -19   76.16    4.64
  -4  -2  19   77.57    4.91
  -4  -2  19   74.62    4.82
   4   2 -19   68.43    4.73
   4   2 -19   78.16    4.87
  -4   2  19   67.11    4.41
  -4   2  19   72.98    4.50
   4  -2 -18  263.28   14.32
  -4  -2  18  263.82   14.28
  -4  -2  18  248.32   13.50
   4   2 -18  230.76   12.60
   4   2 -18  242.77   13.46
  -4   2  18  256.41   13.91
  -4   2  18  225.26   12.14
   4  -2 -17  363.54   19.33
   4  -2 -17  409.74   21.55
  -4  -2  17  400.41   21.23
  -4  -2  17  387.96   20.60
   4   2 -17  406.92   21.55
   4   2 -17  354.40   19.05
  -4   2  17  372.04   19.64
  -4   2  17  385.14   20.23
  -4  -2  16  361.49   19.23
  -4  -2  16  373.54   19.83
   4   2 -16  347.49   18.64
   4   2 -16  374.63   19.92
   4  -2 -15  802.56   41.51
   4  -2 -15  769.36   39.88
  -4  -2  15  809.83   42.01
  -4  -2  15  788.92   40.97
   4   2 -15  834.84   43.42
   4   2 -15  872.58   45.24
  -4   2  15  864.85   44.65
   4  -2 -14  111.36    6.37
   4  -2 -14  106.04    5.96
  -4  -2  14  106.72    6.23
  -4  -2  14  112.68    6.55
   4   2 -14  140.78    8.09
   4   2 -14  130.41    7.46
  -4   2  14  135.73    7.46
  -4   2  14  127.82    7.05
   4  -2 -13  338.39   17.73
   4  -2 -13  363.77   19.10
  -4  -2  13  346.58   18.37
   4   2 -13  352.49   18.78
  -4   2  13  359.81   18.82
  -4   2  13  346.99   18.14
   4  -2 -12 1158.14   59.52
   4  -2 -12 1109.94   57.02
  -4  -2  12 1162.23   59.93
   4   2 -12 1302.28   67.30
   4   2 -12 1116.30   57.61
  -4   2  12 1131.76   58.11
  -4   2  12 1149.50   59.07
   4  -2 -11  510.18   26.42
   4  -2 -11  605.67   31.28
  -4  -2  11  587.03   30.60
  -4  -2  11  511.09   26.69
   4   2 -11  587.48   30.60
   4   2 -11  721.16   37.47
  -4   2  11  658.42   33.92
  -4   2  11  593.85   30.65
   4  -2 -10  327.48   17.05
  -4  -2  10  324.02   17.14
  -4  -2  10  269.46   14.37
   4   2 -10  257.23   13.82
   4   2 -10  306.43   16.28
  -4   2  10  265.91   13.87
  -4   2  10  296.92   15.46
   4  -2  -9  823.47   42.29
   4  -2  -9  944.43   48.47
  -4  -2   9  861.21   44.47
   4   2  -9  975.35   50.34
  -4   2   9  870.76   44.70
  -4   2   9  928.97   47.70
   4  -2  -8 1046.73   53.70
   4  -2  -8 1191.79   61.07
  -4  -2   8 1203.15   61.93
  -4  -2   8 1096.30   56.38
   4   2  -8 1092.21   56.20
   4   2  -8 1247.72   64.20
  -4   2   8 1123.58   57.57
  -4   2   8 1158.59   59.34
   4  -2  -7 2595.01  132.87
   4  -2  -7 2143.49  109.77
  -4  -2   7 2326.73  119.13
  -4  -2   7 2505.43  128.32
   4   2  -7 2541.81  130.14
   4   2  -7 2556.36  130.86
  -4   2   7 2618.66  134.00
  -4   2   7 2475.88  126.68
   4  -2  -6  448.11   23.10
  -4  -2   6  454.71   23.60
  -4  -2   6  439.56   22.92
   4   2  -6  498.81   25.92
   4   2  -6  488.81   25.37
  -4   2   6  505.18   26.01
  -4  -2   5 1003.54   51.56
  -4  -2   5 1039.46   53.47
   4   2  -5  914.42   47.06
   4   2  -5 1000.35   51.43
  -4   2   5 1003.08   51.65
   4   2  -4  138.00    7.50
  -4   2   4  138.14    7.18
   4  -2  -3  913.96   46.93
  -4  -2   3  923.05   47.43
  -4  -2   3 1035.37   53.20
   4   2  -3  889.86   45.74
   4   2  -3 1033.55   53.11
   4  -2  -2 1314.56   67.34
   4  -2  -2 1194.97   61.16
  -4  -2   2 1293.64   66.30
  -4  -2   2 1237.26   63.48
   4   2  -2 1205.43   61.89
   4   2  -2 1260.45   64.61
  -4   2   2 1230.44   63.02
  -4   2   2 1323.20   67.80
   4  -2  -1  797.56   40.97
   4  -2  -1  724.35   37.15
  -4  -2   1  703.43   36.24
  -4  -2   1  786.19   40.42
   4   2  -1  745.72   38.33
  -4   2   1  728.89   37.42
  -4   2   1  785.73   40.33
   4  -2   0  264.00   13.78
   4  -2   0  279.83   14.51
  -4  -2   0  305.97   15.91
  -4  -2   0  275.78   14.37
   4   2   0  288.56   15.23
   4   2   0  274.87   14.32
  -4   2   0  284.37   14.78
  -4   2   0  246.77   12.87
   4  -2   1  800.74   41.20
   4  -2   1  894.41   45.88
  -4  -2  -1  838.93   43.06
   4   2   1  984.89   50.65
   4   2   1  948.97   48.70
  -4   2  -1 1039.46   53.34
  -4   2  -1  936.70   48.06
   4  -2   2 1782.45   91.21
   4  -2   2 1797.46   92.08
  -4  -2  -2 1730.16   88.53
  -4  -2  -2 1810.19   92.67
   4   2   2 1777.90   90.99
   4   2   2 1888.40   96.72
  -4   2  -2 1837.01   94.03
  -4   2  -2 1784.27   91.35
   4  -2   3  307.97   16.10
   4  -2   3  319.16   16.73
  -4  -2  -3  330.39   17.42
  -4  -2  -3  310.34   16.14
   4   2   3  309.93   16.23
   4   2   3  299.92   15.60
  -4   2  -3  308.43   16.14
  -4   2  -3  287.78   15.10
   4  -2   4  985.80   50.65
   4  -2   4  987.62   50.84
  -4  -2  -4 1101.30   56.66
  -4  -2  -4  993.99   51.02
   4   2   4  917.60   47.11
   4   2   4 1001.72   51.47
  -4   2  -4  978.53   50.34
  -4   2  -4  932.15   47.97
   4  -2   5  286.87   15.10
   4  -2   5  348.44   18.32
  -4  -2  -5  295.56   15.41
   4   2   5  301.02   15.73
   4   2   5  265.55   13.87
  -4   2  -5  296.47   15.64
   4  -2   6  207.07   11.05
   4  -2   6  211.12   11.41
  -4  -2  -6  205.80   10.87
  -4  -2  -6  210.80   11.32
   4   2   6  198.84   10.55
   4   2   6  194.84   10.32
  -4   2  -6  201.98   10.91
  -4   2  -6  206.57   11.09
   4  -2   7  922.15   47.65
  -4  -2  -7  982.17   50.65
  -4  -2  -7  863.03   44.38
   4   2   7  863.94   44.42
   4   2   7  907.59   46.74
  -4   2  -7  864.85   44.70
   4  -2   8  677.97   35.29
   4  -2   8  730.71   37.79
  -4  -2  -8  602.03   31.28
  -4  -2  -8  730.71   37.65
   4   2   8  703.89   36.42
   4   2   8  737.53   38.01
  -4   2  -8  679.33   35.29
  -4   2  -8  788.01   40.79
   4  -2   9  143.60    7.91
   4  -2   9  137.64    7.87
  -4  -2  -9  124.86    7.14
  -4  -2  -9  141.46    7.68
   4   2   9  157.51    8.50
   4   2   9  146.37    8.14
  -4   2  -9  174.56    9.64
  -4   2  -9  148.55    8.37
   4  -2  10   36.38    2.59
  -4  -2 -10   33.78    2.36
  -4  -2 -10   34.65    2.82
   4   2  10   40.33    2.86
  -4   2 -10   37.38    2.91
   4  -2  11  291.47   15.51
   4  -2  11  298.88   16.10
  -4  -2 -11  283.60   15.05
   4   2  11  316.43   16.78
  -4   2 -11  317.16   17.01
  -4   2 -11  300.74   16.10
   4  -2  12  981.71   50.88
   4  -2  12 1011.72   52.20
  -4  -2 -12 1032.18   53.29
  -4  -2 -12 1037.64   53.70
   4   2  12  993.53   51.20
   4   2  12  972.62   50.29
  -4   2 -12 1018.54   52.70
  -4   2 -12  998.99   51.75
   4  -2  13  190.43   10.41
   4  -2  13  200.25   11.19
  -4  -2 -13  185.52   10.14
  -4  -2 -13  211.44   11.69
   4   2  13  174.43    9.73
   4   2  13  179.65    9.78
  -4   2 -13  175.33    9.82
  -4   2 -13  193.20   10.82
   4  -2  14  132.64    7.55
   4  -2  14  128.32    7.55
  -4  -2 -14  125.64    7.41
   4   2  14  145.05    8.05
  -4   2 -14  137.00    8.00
  -4   2 -14  151.92    8.64
   4  -2  15  835.30   43.47
   4  -2  15  823.93   42.74
  -4  -2 -15  891.68   46.38
  -4  -2 -15  818.93   42.52
   4   2  15  783.91   40.61
   4   2  15  835.30   43.47
  -4   2 -15  775.27   40.33
  -4   2 -15  839.84   43.79
   4  -2  16  187.25   10.32
   4  -2  16  189.70   10.59
  -4   2 -16  168.83    9.69
  -4   2 -16  169.06    9.46
   4  -2  17  276.87   15.10
  -4  -2 -17  275.28   15.10
  -4  -2 -17  276.64   14.91
   4   2  17  267.28   14.64
   4   2  17  260.14   13.96
  -4   2 -17  264.50   14.37
   4  -2  18   71.03    4.73
   4  -2  18   74.48    4.64
  -4  -2 -18   66.43    4.82
  -4  -2 -18   76.62    4.77
   4   2  18   71.16    4.82
   4   2  18   73.84    4.55
  -4   2 -18   75.71    4.77
  -4   2 -18   63.80    4.50
   4  -2  19   88.39    5.37
  -4  -2 -19   91.90    5.55
  -4  -2 -19   78.94    5.37
   4   2  19   83.67    5.46
   4   2  19   86.17    5.23
  -4   2 -19   83.12    5.50
   4  -2  20  174.97   10.00
   4  -2  20  180.43   10.00
  -4  -2 -20  166.56    9.78
  -4  -2 -20  183.79   10.23
   4   2  20  156.15    9.05
   4   2  20  165.60    9.23
  -4   2 -20  162.97    9.55
  -4   2 -20  168.61    9.50
   4  -2  21   28.46    2.41
   4  -2  21   34.97    3.09
  -4  -2 -21   26.19    2.36
   4   2  21   27.87    2.73
  -4   2 -21   28.28    2.96
  -4   2 -21   19.92    2.05
   4  -2  22   72.48    4.87
   4  -2  22   77.66    4.82
  -4  -2 -22   80.57    5.05
  -4  -2 -22   75.34    5.59
   4   2  22   60.57    4.00
   4   2  22   59.48    4.27
  -4   2 -22   61.93    4.09
  -4   2 -22   54.61    4.18
   4  -2  23   47.33    3.68
   4  -2  23   44.02    3.14
  -4  -2 -23   42.92    4.05
   4   2  23   43.29    3.18
  -4   2 -23   41.01    3.68
  -4   2 -23   44.33    3.27
   4  -2  24   42.56    3.50
  -4  -2 -24   42.61    4.14
  -4  -2 -24   43.33    3.18
   4   2  24   46.24    3.77
   4   2  24   45.33    3.27
  -4   2 -24   50.06    3.55
   4  -2  25  112.99    6.55
  -4  -2 -25  116.54    6.87
  -4  -2 -25  128.55    8.64
   4   2  25  136.68    8.28
   4   2  25  124.82    7.28
  -4   2 -25  125.00    7.91
   4  -2  26   57.20    3.73
   4  -2  26   61.11    4.41
  -4  -2 -26   56.47    3.82
  -4  -2 -26   66.07    5.59
   4   2  26   64.02    4.23
   4   2  26   69.25    4.96
  -4   2 -26   66.98    5.09
  -4   2 -26   63.70    4.18
   4  -2  27   23.14    2.68
   4  -2  27   22.42    2.14
  -4  -2 -27   24.96    2.27
   4   2  27   26.01    2.59
   4   2  27   26.10    3.05
  -4   2 -27   31.01    2.50
  -4   2 -27   24.55    3.23
   4  -2  28   50.93    3.96
  -4  -2 -28   54.66    6.05
   4   2  28   39.70    3.05
  -4   2 -28   37.74    2.82
   4  -3 -29   15.60    1.73
   4  -3 -29   23.96    4.41
  -4  -3  29   22.42    2.68
  -4  -3  29   19.10    2.00
   4   3 -29   18.51    3.00
   4   3 -29   16.23    1.64
  -4   3  29   15.28    2.64
  -4   3  29   17.28    2.05
   4  -3 -28   14.28    3.68
  -4  -3  28   14.19    2.32
  -4  -3  28   14.91    1.82
   4   3 -28   12.55    2.73
   4   3 -28   15.60    1.68
  -4   3  28    9.50    2.55
  -4   3  28   14.64    2.00
   4  -3 -27  100.04    7.23
   4  -3 -27   91.12    5.55
  -4  -3  27   94.40    5.96
  -4  -3  27   88.62    5.37
   4   3 -27   83.53    5.05
   4   3 -27   88.62    6.09
  -4   3  27   94.35    6.14
  -4   3  27   88.03    5.41
   4  -3 -26   69.71    4.41
  -4  -3  26   70.66    4.77
  -4  -3  26   69.30    4.46
   4   3 -26   77.39    5.59
   4   3 -26   68.16    4.32
  -4   3  26   78.85    5.32
   4  -3 -25    4.55    2.36
   4  -3 -25    8.91    1.41
  -4  -3  25    7.28    1.91
   4   3 -25   10.82    1.46
  -4   3  25    6.41    1.50
  -4   3  25    6.78    1.96
   4  -3 -24  202.07   11.05
   4  -3 -24  168.01    9.96
  -4  -3  24  190.48   10.55
  -4  -3  24  181.75   10.32
   4   3 -24  185.70   10.91
   4   3 -24  195.84   10.78
  -4   3  24  187.16   10.59
  -4   3  24  202.03   11.09
   4  -3 -23   93.90    6.14
   4  -3 -23   83.30    5.05
  -4  -3  23   91.17    5.77
  -4  -3  23   81.30    5.05
   4   3 -23   92.67    6.14
   4   3 -23   80.03    4.96
  -4   3  23   82.71    5.00
  -4   3  23   85.71    5.41
   4  -3 -22    6.78    1.96
   4  -3 -22   10.14    1.41
  -4  -3  22    9.05    1.64
  -4  -3  22    8.78    2.00
   4   3 -22    5.14    2.05
   4   3 -22   10.87    1.55
  -4   3  22    6.64    1.77
  -4   3  22    8.00    1.41
   4  -3 -21   80.80    4.82
  -4  -3  21   71.62    4.82
  -4  -3  21   73.12    4.73
   4   3 -21   76.89    4.82
   4   3 -21   67.16    4.91
  -4   3  21   71.25    4.59
  -4   3  21   76.25    4.64
   4  -3 -20   78.57    5.09
  -4  -3  20   90.03    5.91
  -4  -3  20   96.90    5.91
   4   3 -20   94.67    5.82
  -4   3  20   88.94    5.23
   4  -3 -19   11.60    1.36
   4  -3 -19    7.14    1.55
  -4  -3  19    9.96    1.68
  -4  -3  19    7.59    1.68
   4   3 -19    7.78    1.96
   4   3 -19   11.87    1.64
  -4   3  19    7.09    1.55
  -4   3  19    9.50    1.36
   4  -3 -18    4.18    1.00
  -4  -3  18    7.68    1.68
   4   3 -18    6.55    1.46
  -4   3  18    7.50    1.27
  -4   3  18    9.87    1.55
   4  -3 -17   64.11    3.82
   4  -3 -17   69.98    4.32
  -4  -3  17   61.20    4.09
  -4  -3  17   65.61    4.37
   4   3 -17   69.57    4.41
   4   3 -17   78.03    5.27
  -4   3  17   73.75    4.46
   4  -3 -16  155.24    8.59
  -4  -3  16  128.14    7.41
  -4  -3  16  142.32    8.14
   4   3 -16  162.97    9.46
  -4   3  16  144.87    7.87
  -4   3  16  161.74    8.82
   4  -3 -15   10.32    1.14
   4  -3 -15   12.55    1.59
  -4  -3  15   11.09    1.59
  -4  -3  15   10.73    1.82
   4   3 -15   14.05    2.23
   4   3 -15   15.01    1.73
  -4   3  15   13.46    1.41
  -4   3  15   14.32    1.36
   4  -3 -14  717.98   37.10
   4  -3 -14  682.51   35.19
  -4  -3  14  700.25   36.47
  -4  -3  14  698.88   36.38
   4   3 -14  712.98   37.33
   4   3 -14  699.34   36.42
  -4   3  14  696.16   35.92
  -4   3  14  695.70   35.88
   4  -3 -13  565.20   29.24
   4  -3 -13  538.37   27.78
  -4  -3  13  541.10   28.28
  -4  -3  13  568.38   29.74
   4   3 -13  528.82   27.74
   4   3 -13  519.73   27.33
  -4   3  13  539.74   27.87
  -4   3  13  533.37   27.51
   4  -3 -12  136.87    7.32
  -4  -3  12  119.13    6.87
  -4  -3  12  134.78    7.64
   4   3 -12  105.04    6.14
   4   3 -12  128.95    7.55
  -4   3  12  121.18    6.50
  -4   3  12  113.54    6.09
   4  -3 -11  488.35   25.19
   4  -3 -11  525.19   27.15
  -4  -3  11  514.27   26.92
   4   3 -11  478.35   25.19
  -4   3  11  492.90   25.42
  -4   3  11  485.63   25.05
  -4  -3  10  629.77   32.78
  -4  -3  10  689.34   35.92
   4   3 -10  602.49   31.42
   4   3 -10  564.75   29.51
  -4   3  10  571.11   29.56
  -4  -3   9    8.87    1.46
  -4  -3   9    6.00    1.27
   4   3  -9    3.50    1.23
   4   3  -9   -0.32    1.18
  -4  -3   8   53.38    3.46
  -4  -3   8   45.02    3.00
  -4  -3   7   25.92    2.05
   4   3  -7   28.74    2.23
  -4  -3   6   95.12    5.41
  -4  -3   6   87.89    5.09
   4   3  -6   93.58    5.37
   4   3  -6   97.49    5.55
  -4  -3   4  134.96    7.37
  -4  -3   4  158.74    8.64
  -4  -3   3 1286.37   66.07
  -4  -3   3 1419.14   72.80
   4   3  -3 1301.37   66.80
   4   3  -3 1471.43   75.48
   4  -3  -2  252.09   13.10
  -4  -3   2  244.68   12.91
  -4  -3   2  248.95   13.05
   4   3  -2  243.63   12.82
  -4   3   2  275.83   14.37
   4  -3  -1  787.10   40.42
   4  -3  -1  780.73   40.11
  -4  -3   1  754.36   38.79
  -4  -3   1  784.37   40.42
   4   3  -1  849.85   43.74
   4   3  -1  986.26   51.02
  -4   3   1  845.75   43.42
  -4   3   1  869.85   44.70
   4  -3   0 2181.23  111.59
   4  -3   0 2201.69  112.68
  -4  -3   0 2071.19  105.99
  -4  -3   0 2151.22  110.13
   4   3   0 2481.79  127.23
   4   3   0 2129.39  109.04
  -4   3   0 2052.55  105.08
  -4   3   0 2169.86  111.08
   4  -3   1  362.26   18.82
   4  -3   1  374.86   19.42
  -4  -3  -1  358.35   18.60
  -4  -3  -1  409.74   21.28
   4   3   1  419.92   21.96
   4   3   1  398.14   20.64
  -4   3  -1  380.91   19.83
  -4   3  -1  416.65   21.64
   4  -3   2   14.87    1.36
   4  -3   2   16.01    1.32
  -4  -3  -2   14.32    1.14
  -4  -3  -2   12.73    1.18
   4   3   2   11.87    1.59
   4   3   2   12.73    1.23
  -4   3  -2   13.10    1.32
  -4   3  -2   10.09    1.32
   4  -3   3  674.78   34.83
   4  -3   3  653.41   33.74
  -4  -3  -3  636.59   32.78
  -4  -3  -3  650.23   33.51
   4   3   3  717.53   36.97
   4   3   3  757.09   39.10
  -4   3  -3  688.88   35.60
  -4   3  -3  692.97   35.83
   4  -3   4  231.49   12.28
   4  -3   4  284.24   14.96
  -4  -3  -4  236.86   12.41
   4   3   4  251.09   13.14
   4   3   4  306.88   16.10
  -4   3  -4  277.46   14.69
   4   3   5   52.88    3.18
  -4   3  -5   62.48    3.87
   4  -3   6   11.14    1.50
  -4   3  -6    5.77    1.27
   4  -3   7  179.06    9.82
  -4  -3  -7  172.11    9.69
   4   3   7  168.92    9.14
   4   3   7  194.48   10.28
  -4   3  -7  169.79    9.37
   4  -3   8  142.69    8.00
   4  -3   8  141.73    7.82
  -4  -3  -8  141.46    7.64
  -4  -3  -8  158.28    8.87
   4   3   8  147.10    7.91
   4   3   8  141.14    7.78
  -4   3  -8  150.33    8.41
  -4   3  -8  153.42    8.59
   4  -3   9  100.67    5.77
  -4  -3  -9  101.13    5.64
  -4  -3  -9  108.81    6.41
   4   3   9  111.63    6.37
   4   3   9  110.72    6.09
  -4   3  -9  114.95    6.78
   4  -3  10  534.74   28.01
   4  -3  10  571.57   29.78
  -4  -3 -10  557.47   28.92
  -4  -3 -10  512.45   26.92
   4   3  10  564.29   29.24
   4   3  10  560.20   29.15
  -4   3 -10  618.40   32.28
  -4   3 -10  535.64   28.15
   4  -3  11  458.34   24.19
   4  -3  11  501.54   26.24
  -4  -3 -11  498.36   25.92
  -4  -3 -11  417.83   22.14
   4   3  11  421.69   22.14
  -4   3 -11  408.64   21.69
  -4   3 -11  497.45   26.15
   4  -3  12  143.19    8.18
   4  -3  12  121.27    6.91
  -4  -3 -12  118.91    6.64
   4   3  12  121.63    6.78
   4   3  12  121.95    6.91
  -4   3 -12  104.63    6.18
  -4   3 -12  131.18    7.68
   4  -3  13  566.11   29.69
   4  -3  13  526.55   27.56
  -4  -3 -13  611.13   32.10
  -4  -3 -13  504.72   26.37
   4   3  13  568.84   29.78
   4   3  13  528.82   27.51
  -4   3 -13  580.21   30.56
  -4   3 -13  528.37   27.78
   4  -3  14  337.03   17.92
   4  -3  14  359.35   19.19
  -4  -3 -14  338.85   17.96
  -4  -3 -14  386.91   20.83
   4   3  14  369.99   19.69
   4   3  14  358.72   18.87
  -4   3 -14  366.49   19.69
  -4   3 -14  350.99   18.73
   4  -3  15  150.96    8.68
   4  -3  15  145.60    8.18
  -4  -3 -15  158.87    9.37
   4   3  15  148.55    8.23
  -4   3 -15  151.78    8.82
  -4   3 -15  147.14    8.41
   4  -3  16  281.60   15.32
  -4  -3 -16  271.96   14.60
  -4  -3 -16  286.15   15.82
   4   3  16  255.91   13.69
   4   3  16  264.82   14.46
  -4   3 -16  256.05   13.96
   4  -3  17   54.16    3.91
   4  -3  17   45.65    3.18
  -4  -3 -17   60.16    4.64
  -4  -3 -17   47.56    3.27
   4   3  17   53.25    3.46
   4   3  17   59.34    4.23
  -4   3 -17   46.43    3.32
  -4   3 -17   62.52    4.59
   4  -3  18    7.78    1.36
  -4  -3 -18    8.14    1.36
  -4  -3 -18    8.32    2.41
   4   3  18    7.18    1.32
   4   3  18    8.41    1.86
  -4   3 -18    8.18    2.27
   4  -3  19    6.18    1.77
   4  -3  19    7.28    1.41
  -4  -3 -19    8.50    1.50
  -4  -3 -19    2.23    2.50
   4   3  19    7.28    1.86
   4   3  19    6.41    1.32
  -4   3 -19    4.96    1.96
  -4   3 -19    8.05    1.64
   4  -3  20   85.03    5.50
   4  -3  20   96.63    5.77
  -4  -3 -20  101.35    6.05
   4   3  20   85.30    5.50
   4   3  20   94.49    5.64
  -4   3 -20   82.62    5.59
  -4   3 -20   99.90    6.05
   4  -3  21   75.39    4.73
   4  -3  21   70.43    4.77
  -4  -3 -21   78.48    4.91
  -4  -3 -21   59.20    5.05
   4   3  21   70.80    4.82
   4   3  21   79.12    5.05
  -4   3 -21   69.93    5.09
  -4   3 -21   82.80    5.14
   4  -3  22   29.24    2.46
   4  -3  22   26.69    2.73
  -4  -3 -22   26.51    2.32
   4   3  22   25.28    2.32
   4   3  22   22.83    2.73
  -4   3 -22   28.51    2.46
  -4   3 -22   18.05    3.14
   4  -3  23   96.08    6.09
   4  -3  23   93.44    5.59
  -4  -3 -23   90.76    5.64
  -4  -3 -23   93.35    7.18
   4   3  23   96.76    6.37
   4   3  23   93.76    5.73
  -4   3 -23   90.03    5.55
  -4   3 -23   91.49    6.23
   4  -3  24  108.22    6.73
   4  -3  24  113.18    6.59
  -4  -3 -24  108.77    6.55
  -4  -3 -24   96.26    7.91
   4   3  24  115.95    6.82
   4   3  24  108.40    6.96
  -4   3 -24  108.95    7.14
  -4   3 -24  114.22    6.73
   4  -3  25    7.28    1.91
   4  -3  25    8.68    1.46
  -4  -3 -25    6.32    4.14
  -4  -3 -25    8.41    1.59
   4   3  25    7.78    1.59
   4   3  25    7.96    2.23
  -4   3 -25    8.00    2.55
  -4   3 -25    8.14    1.41
   4  -3  26   33.65    2.64
   4  -3  26   33.74    3.09
  -4  -3 -26   34.24    2.77
  -4  -3 -26   36.92    5.46
   4   3  26   40.83    3.77
   4   3  26   33.56    2.82
  -4   3 -26   39.38    4.18
  -4   3 -26   31.60    2.55
   4  -4 -26   53.34    3.64
   4  -4 -26   56.34    6.87
  -4  -4  26   56.25    4.09
  -4  -4  26   59.66    3.96
   4   4 -26   49.38    3.32
   4   4 -26   52.97    4.77
  -4   4  26   54.20    4.05
  -4   4  26   54.52    3.82
   4  -4 -25   61.25    6.23
   4  -4 -25   51.65    3.46
  -4  -4  25   52.56    3.91
  -4  -4  25   47.33    3.36
   4   4 -25   47.88    3.27
   4   4 -25   55.02    4.59
  -4   4  25   49.88    3.41
  -4   4  25   57.16    4.09
   4  -4 -24    3.96    3.36
   4  -4 -24    4.87    1.18
  -4  -4  24    5.05    1.41
  -4  -4  24    5.18    1.91
   4   4 -24    5.18    1.23
   4   4 -24    4.00    2.41
  -4   4  24    3.41    1.18
  -4   4  24    3.18    1.55
   4  -4 -23   79.12    6.09
  -4  -4  23   79.16    5.27
   4   4 -23   73.80    4.59
  -4   4  23   71.93    4.55
   4  -4 -22   99.90    5.68
   4  -4 -22   93.99    6.46
  -4  -4  22  100.81    6.05
  -4  -4  22   95.90    6.05
   4   4 -22  103.31    6.09
  -4   4  22  110.86    6.41
  -4   4  22  100.08    6.00
   4  -4 -21   87.12    4.96
  -4  -4  21   83.35    5.23
  -4  -4  21   82.30    5.32
   4   4 -21   82.48    5.05
  -4   4  21   89.40    5.32
  -4   4  21   81.85    4.96
   4  -4 -20   49.24    3.91
   4  -4 -20   37.74    2.41
  -4  -4  20   38.83    3.00
  -4  -4  20   45.52    3.50
   4   4 -20   32.74    2.59
  -4   4  20   38.79    2.73
  -4   4  20   35.83    2.50
   4  -4 -19   17.42    2.36
   4  -4 -19   12.28    1.14
  -4  -4  19   10.82    1.64
  -4  -4  19   14.10    2.09
   4   4 -19   11.23    1.59
  -4   4  19   10.55    1.27
  -4   4  19   11.64    1.41
   4  -4 -18    8.55    1.86
   4  -4 -18   14.96    1.18
  -4  -4  18   12.32    1.77
  -4   4  18    7.91    1.09
  -4   4  18    8.14    1.05
   4  -4 -17   40.83    2.32
   4  -4 -17   42.33    2.82
  -4  -4  17   39.88    3.05
  -4  -4  17   40.92    3.18
   4   4 -17   44.33    3.91
   4   4 -17   42.24    3.05
  -4   4  17   44.61    2.64
  -4   4  17   43.88    2.68
  -4  -4  16   33.10    2.86
   4   4 -16   25.83    2.27
  -4   4  16   30.42    1.86
  -4   4  16   29.10    1.77
  -4  -4  15  124.54    7.23
  -4  -4  15  131.41    7.59
   4   4 -15  114.86    6.68
   4   4 -15  127.50    7.78
  -4  -4  14  189.48   10.55
  -4  -4  14  190.25   10.55
   4   4 -14  175.43    9.73
   4   4 -14  170.38    9.87
  -4  -4  13   51.52    3.55
  -4  -4  13   48.29    3.41
   4   4 -13   40.01    2.86
   4   4 -13   43.33    3.50
  -4  -4  12  554.29   29.06
  -4  -4  12  558.83   29.28
   4   4 -12  545.65   28.83
   4   4 -12  531.10   27.83
  -4  -4  11  181.84   10.09
  -4  -4  11  192.93   10.59
   4   4 -11  200.43   10.91
   4   4 -11  180.84   10.28
  -4  -4  10  256.00   13.82
  -4  -4  10  223.85   12.19
  -4  -4   9  157.69    8.73
   4   4  -9  193.43   10.82
  -4  -4   8  226.31   12.23
  -4  -4   8  245.41   13.28
   4   4  -8  205.85   11.37
   4   4  -8  178.93    9.78
  -4  -4   7  235.31   12.69
  -4  -4   7  208.44   11.28
  -4  -4   6  154.87    8.55
  -4  -4   6  140.23    7.78
   4   4  -6  129.68    7.37
   4   4  -6  139.59    7.68
  -4  -4   5   18.73    1.77
   4   4  -5   24.05    1.82
  -4  -4   4  168.33    9.14
  -4  -4   4  161.47    8.78
   4   4  -4  133.64    7.32
   4   4  -4  143.91    7.96
  -4  -4   3  173.56    9.32
  -4  -4   3  169.01    9.14
   4   4  -3  176.74    9.59
   4   4  -3  162.06    8.73
  -4  -4   2  360.13   18.78
  -4  -4   2  355.31   18.60
   4   4  -2  369.77   19.73
   4   4  -2  370.18   19.37
   4  -4  -1  465.16   24.28
  -4  -4   1  453.62   23.55
  -4  -4   1  474.26   24.55
   4   4  -1  531.10   27.83
   4   4  -1  499.72   25.96
  -4   4   1  439.16   22.69
  -4   4   1  493.36   25.60
   4  -4   0   19.69    1.32
   4  -4   0   22.33    1.41
  -4  -4   0   20.23    1.46
  -4  -4   0   23.69    1.73
   4   4   0   13.41    1.91
   4   4   0   15.28    1.46
  -4   4   0   14.60    1.46
   4  -4   1  247.27   12.96
   4  -4   1  256.59   13.37
  -4  -4  -1  242.68   12.69
  -4  -4  -1  257.14   13.50
   4   4   1  273.82   14.37
   4   4   1  281.51   14.96
  -4   4  -1  258.91   13.55
  -4   4  -1  254.18   13.41
   4  -4   2  914.42   47.06
   4  -4   2  875.77   45.06
  -4  -4  -2  830.75   42.74
  -4  -4  -2  832.57   42.79
   4   4   2  903.50   46.61
   4   4   2  905.78   46.61
  -4   4  -2  876.67   45.20
  -4   4  -2  784.82   40.47
   4  -4   3    4.55    0.77
  -4  -4  -3    4.87    0.68
  -4  -4  -3    3.32    0.77
   4   4   3   13.46    1.46
   4   4   3    9.87    1.14
  -4   4  -3   13.87    1.64
   4  -4   4  218.40   11.69
   4  -4   4  196.48   10.46
  -4  -4  -4  198.25   10.41
  -4  -4  -4  201.71   10.64
   4   4   4  215.08   11.37
   4   4   4  203.48   10.73
  -4   4  -4  215.08   11.60
  -4   4  -4  185.02   10.00
  -4  -4  -5   62.66    3.50
  -4  -4  -5   76.44    4.23
   4   4   5   36.47    2.32
   4   4   5   29.87    2.09
   4  -4   6  110.40    6.32
   4  -4   6  109.63    6.14
  -4  -4  -6  106.95    5.77
  -4  -4  -6  113.72    6.09
   4   4   6  117.91    6.50
   4   4   6  111.13    6.05
  -4   4  -6  115.90    6.73
  -4   4  -6  114.63    6.50
   4  -4   7   22.01    1.82
   4  -4   7   20.78    2.00
  -4  -4  -7   23.64    1.59
  -4  -4  -7   21.64    1.50
   4   4   7    9.46    1.09
   4   4   7    9.59    1.36
  -4   4  -7   14.64    1.59
  -4   4  -7    9.37    1.64
   4  -4   8    4.64    1.14
   4  -4   8    2.73    1.23
  -4  -4  -8    4.77    0.77
   4   4   8    5.23    1.18
   4   4   8    4.82    0.91
  -4   4  -8    2.41    1.50
   4  -4   9  193.98   10.55
   4  -4   9  196.71   10.82
  -4  -4  -9  193.16   10.23
  -4  -4  -9  188.16   10.00
   4   4   9  187.52   10.00
   4   4   9  200.12   10.73
  -4   4  -9  203.16   11.28
  -4   4  -9  189.79   10.46
   4  -4  10   68.57    4.41
   4  -4  10   59.48    3.77
  -4  -4 -10   53.47    3.23
  -4  -4 -10   60.29    3.55
   4   4  10   53.11    3.41
   4   4  10   51.34    3.18
  -4   4 -10   60.25    4.18
  -4   4 -10   47.20    3.27
   4  -4  11  187.84   10.32
   4  -4  11  187.11   10.41
  -4  -4 -11  186.88   10.00
   4   4  11  196.34   10.55
   4   4  11  184.25   10.05
  -4   4 -11  191.70   10.59
  -4   4 -11  204.03   11.46
   4  -4  12  262.46   14.23
   4  -4  12  256.14   13.78
  -4  -4 -12  268.82   14.23
  -4  -4 -12  287.28   15.87
   4   4  12  262.68   13.96
   4   4  12  259.64   13.96
  -4   4 -12  274.69   15.10
  -4   4 -12  248.95   13.50
   4  -4  13   79.16    4.82
   4  -4  13   76.66    4.91
  -4  -4 -13   77.66    5.73
  -4  -4 -13   78.07    4.59
   4   4  13   74.30    4.68
  -4   4 -13   73.62    4.64
  -4   4 -13   77.48    5.27
   4  -4  14  136.23    7.91
  -4  -4 -14  144.28    7.96
   4   4  14  138.05    7.64
   4   4  14  139.87    8.00
  -4   4 -14  142.14    8.14
   4  -4  15   19.23    1.91
   4  -4  15   24.55    2.41
  -4  -4 -15   24.69    3.00
  -4  -4 -15   21.46    1.86
   4   4  15   21.33    1.86
   4   4  15   22.24    2.23
  -4   4 -15   19.96    2.00
  -4   4 -15   26.78    2.91
   4  -4  16   35.92    2.73
  -4  -4 -16   34.19    2.55
  -4  -4 -16   47.43    4.14
   4   4  16   35.38    2.59
  -4   4 -16   44.79    3.73
   4  -4  17   20.46    2.00
   4  -4  17   18.92    2.18
  -4  -4 -17   13.78    2.86
   4   4  17   19.83    1.86
   4   4  17   16.41    2.14
  -4   4 -17   22.14    2.18
  -4   4 -17   18.10    2.64
   4  -4  18    4.14    1.27
   4  -4  18    5.55    1.59
  -4  -4 -18    5.55    1.27
  -4  -4 -18    4.68    2.59
   4   4  18    5.27    1.64
   4   4  18    4.23    1.18
  -4   4 -18    4.64    2.09
  -4   4 -18    6.09    1.41
   4  -4  19   31.92    2.86
   4  -4  19   34.28    2.64
  -4  -4 -19   35.74    2.73
  -4  -4 -19   31.51    4.18
   4   4  19   29.69    2.86
   4   4  19   32.38    2.55
  -4   4 -19   32.65    2.64
  -4   4 -19   28.65    3.27
   4  -4  20   27.96    2.32
   4  -4  20   26.78    2.64
  -4  -4 -20   27.56    2.36
  -4  -4 -20   24.51    4.23
   4   4  20   32.19    3.05
   4   4  20   27.74    2.36
  -4   4 -20   28.24    2.41
  -4   4 -20   31.78    3.46
   4  -4  21   21.33    2.36
   4  -4  21   19.10    1.91
  -4  -4 -21   20.55    2.05
  -4  -4 -21   16.28    4.27
   4   4  21   21.60    2.68
   4   4  21   22.78    2.18
  -4   4 -21   20.60    3.05
  -4   4 -21   23.64    2.14
   4  -4  22   74.84    4.68
  -4  -4 -22   75.75    4.87
  -4  -4 -22   74.80    7.46
   4   4  22   80.53    5.55
   4   4  22   81.03    5.18
  -4   4 -22   74.98    5.50
   4  -4  23   48.38    3.68
   4  -4  23   49.65    3.36
  -4  -4 -23   49.20    3.50
   4   4  23   50.02    3.64
   4   4  23   46.29    3.96
  -4   4 -23   49.97    3.50
  -4   4 -23   46.33    4.41
  -4  -5  23    3.96    1.77
  -4  -5  23    2.77    1.32
   4   5 -23    3.55    1.18
   4   5 -23    5.96    2.41
  -4  -5  22   14.69    1.86
   4   5 -22   10.69    2.55
  -4  -5  21   26.42    2.50
  -4  -5  21   29.69    2.77
   4   5 -21   27.46    2.27
   4   5 -21   30.60    3.59
  -4  -5  20   23.78    2.27
  -4  -5  20   19.96    2.36
   4   5 -20   22.01    1.96
   4   5 -20   17.69    2.91
  -4  -5  19   17.78    2.00
  -4  -5  19   18.46    2.27
   4   5 -19   16.96    1.73
   4   5 -19   23.92    3.14
  -4  -5  18   69.30    4.46
  -4  -5  18   65.39    4.55
   4   5 -18   60.25    3.91
   4   5 -18   64.75    4.96
  -4  -5  17   11.96    1.91
  -4  -5  17   12.00    1.73
   4   5 -17   12.14    2.46
   4   5 -17    9.00    1.36
  -4  -5  16   24.14    2.23
   4   5 -16   21.05    2.96
  -4  -5  15   24.46    2.50
  -4  -5  15   26.24    2.36
   4   5 -15   18.14    2.73
   4   5 -15   25.24    2.09
  -4  -5  14   37.51    3.09
   4   5 -14   39.83    2.82
  -4  -5  13   64.80    4.23
  -4  -5  13   60.70    4.14
  -4  -5  12   27.24    2.55
  -4  -5  12   30.97    2.59
   4   5 -12   29.60    2.32
   4   5 -12   26.15    2.82
  -4  -5  11  131.14    7.55
  -4  -5  11  126.73    7.41
   4   5 -11  107.63    6.23
   4   5 -11  126.45    7.64
  -4  -5  10  142.19    8.14
  -4  -5  10  148.10    8.37
   4   5 -10  133.77    7.55
   4   5 -10  141.23    8.37
  -4  -5   9   81.48    5.09
  -4  -5   9   86.49    5.23
   4   5  -9   88.35    5.23
   4   5  -9   87.03    5.59
  -4  -5   8   41.65    3.05
  -4  -5   8   53.16    3.59
  -4  -5   7   14.55    1.64
   4   5  -7    7.59    1.82
  -4  -5   6   86.30    5.14
  -4  -5   6   88.71    5.23
   4   5  -6   65.75    4.00
   4   5  -6   77.30    5.00
  -4  -5   5   92.71    5.41
  -4  -5   5   79.44    4.73
  -4  -5   4   72.12    4.27
   4   5  -4   49.34    4.50
  -4  -5   3   91.53    5.18
  -4  -5   3   89.67    5.05
   4   5  -3   94.76    5.73
   4   5  -3   90.17    6.32
  -4  -5   2   62.70    3.64
  -4  -5   2   65.20    3.77
   4   5  -2   74.98    4.68
   4   5  -2   86.53    5.68
  -4  -5   1    9.91    1.00
  -4  -5   1   10.23    1.05
   4   5  -1    9.37    1.96
   4   5  -1    8.37    1.50
  -4  -5   0  213.39   11.19
  -4  -5   0  217.17   11.41
   4   5   0  231.85   12.37
   4   5   0  250.63   13.46
   4  -5   1  111.45    5.91
   4  -5   1  115.00    6.14
  -4  -5  -1  108.77    5.82
  -4  -5  -1  111.18    5.96
   4   5   1  100.35    5.59
   4   5   1  109.95    6.18
  -4   5  -1  104.95    5.64
  -4   5  -1  118.68    6.68
   4  -5   2   40.74    2.41
   4  -5   2   42.74    2.64
   4   5   2   46.38    2.82
   4   5   2   48.38    2.91
  -4   5  -2   47.06    2.82
  -4   5  -2   55.38    3.64
   4  -5   3  227.90   12.00
   4  -5   3  235.31   12.46
   4   5   3  211.48   11.19
   4   5   3  239.04   12.60
  -4   5  -3  210.57   11.46
  -4   5  -3  232.13   12.32
   4  -5   4   73.03    4.32
   4  -5   4   66.11    3.87
  -4   5  -4   47.20    3.00
   4  -5   5  129.55    7.28
  -4   5  -5  111.77    6.32
  -4   5  -5  119.86    7.00
   4  -5   6  128.59    7.28
   4  -5   6  138.78    7.64
  -4   5  -6  135.59    7.59
  -4   5  -6  125.18    7.37
   4  -5   7   24.28    1.96
   4  -5   8   70.48    4.27
   4  -5   8   70.02    4.50
  -4   5  -8   63.07    4.00
  -4   5  -8   64.75    4.46
   4  -5   9   36.24    2.59
   4  -5   9   32.74    2.73
  -4   5  -9   34.65    3.09
  -4   5  -9   41.83    2.96
   4  -5  10   95.99    5.82
   4  -5  10  102.40    5.96
  -4   5 -10   97.44    5.77
  -4   5 -10   88.58    5.77
   4  -5  11   68.89    4.32
   4  -5  11   70.12    4.59
  -4   5 -11   75.62    5.23
  -4   5 -11   61.07    4.00
   4  -5  12   15.01    2.00
   4  -5  12   19.19    1.86
  -4   5 -12   19.05    1.96
   4  -5  13   14.82    1.68
   4  -5  13   14.55    2.00
   4   5  13   10.23    1.00
   4   5  13   11.00    1.00
  -4   5 -13   15.55    1.73
  -4   5 -13   12.64    2.50
   4  -5  14   52.29    3.55
   4   5  14   39.01    2.46
   4   5  14   40.24    2.55
  -4   5 -14   44.93    4.05
   4  -5  15   14.69    1.68
   4  -5  15   12.14    1.96
  -4  -5 -15   10.96    0.91
  -4  -5 -15   12.19    0.95
   4   5  15    8.78    1.18
   4   5  15    9.00    1.23
  -4   5 -15    7.41    2.41
  -4   5 -15    9.87    1.59
   4  -5  16   33.83    3.00
   4  -5  16   34.74    2.64
  -4  -5 -16   29.24    1.86
  -4  -5 -16   31.06    1.96
   4   5  16   32.65    2.36
   4   5  16   30.28    2.27
  -4   5 -16   36.56    3.64
  -4   5 -16   33.33    2.64
   4  -5  17   11.55    1.50
   4  -5  17   12.73    2.00
  -4  -5 -17   10.46    1.09
  -4  -5 -17   11.55    1.14
   4   5  17   10.00    1.55
   4   5  17   10.50    1.46
  -4   5 -17   10.05    2.55
  -4   5 -17    9.50    1.41
   4  -5  18   51.56    3.55
   4  -5  18   53.66    4.05
   4   5  18   49.65    3.50
  -4   5 -18   43.20    3.14
  -4   5 -18   52.70    4.68
   4  -5  19   65.57    4.64
   4  -5  19   66.16    4.27
  -4   5 -19   58.34    3.91
  -4   5 -19   60.70    5.14
   4  -5  20   24.83    2.27
   4  -5  20   20.10    2.59
  -4   5 -20   18.42    3.32
  -4   5 -20   23.87    2.27
  -4  -6  17   70.84    4.91
  -4  -6  17   69.48    4.55
   4   6 -17   51.15    4.59
   4   6 -17   49.06    3.32
  -4  -6  16   19.87    2.05
  -4  -6  16   20.60    2.64
   4   6 -16   18.82    3.14
   4   6 -16   18.46    1.82
  -4  -6  15   -0.05    1.68
  -4  -6  15    1.05    1.18
   4   6 -15    0.45    2.32
   4   6 -15    0.77    0.91
  -4  -6  14   22.51    2.27
   4   6 -14   13.64    2.86
  -4  -6  13    3.05    1.82
  -4  -6  13    2.59    1.27
   4   6 -13    1.82    1.00
   4   6 -13    0.91    2.05
  -4  -6  12   20.87    2.14
  -4  -6  12   21.28    2.50
   4   6 -12   12.73    1.50
  -4  -6  11    1.50    1.59
  -4  -6  11    0.77    1.14
   4   6 -11    0.36    0.95
   4   6 -11    2.96    2.09
  -4  -6  10   55.25    3.96
  -4  -6  10   51.29    3.50
   4   6 -10   51.06    4.23
   4   6 -10   42.24    2.96
  -4  -6   9   26.28    2.23
  -4  -6   9   24.33    2.36
   4   6  -9   12.82    1.46
   4   6  -9   18.82    2.68
  -4  -6   8    9.37    1.32
  -4  -6   8    9.50    1.59
   4   6  -8    6.87    2.14
   4   6  -8    6.05    1.32
  -4  -6   7   82.76    4.96
   4   6  -7   77.71    5.32
  -4  -6   6   23.87    2.00
  -4  -6   6   25.01    1.96
   4   6  -6   20.14    5.68
   4   6  -6   22.01    2.82
  -4  -6   5   24.74    2.00
   4   6  -5   15.23    4.05
   4   6  -5   21.10    2.55
  -4  -6   4   99.85    5.59
  -4  -6   4  109.81    6.09
   4   6  -4   89.30    6.37
  -4  -6   3   62.34    3.59
  -4  -6   3   65.57    3.73
   4   6  -3   51.20    3.64
   4   6  -3   59.75    4.37
   4   6  -2    7.96    1.50
   4   6  -2    8.78    1.55
  -4   6  -3   55.79    3.14
  -4   6  -3   56.16    3.96
   4  -6   4   95.49    5.37
   4  -6   4   93.85    5.14
  -4   6  -4   84.48    5.59
  -4   6  -4   80.35    4.50
   4  -6   5    1.77    0.73
   4  -6   5    1.55    0.95
  -4   6  -5    0.64    0.86
   4  -6   6   55.43    3.68
   4  -6   6   54.43    3.36
  -4   6  -6   56.70    3.64
  -4   6  -6   63.52    4.96
   4  -6   7   94.72    5.50
  -4   6  -7   78.30    5.55
  -4   6  -7   77.71    4.73
   4  -6   8    2.77    1.00
   4  -6   8    1.46    1.36
  -4   6  -8    4.18    1.32
  -4   6  -8    1.32    2.05
   4  -6   9   51.20    3.73
   4  -6   9   46.24    3.18
   4  -6  10   25.51    2.23
   4  -6  10   26.37    2.55
  -4   6 -10   16.10    1.73
  -4   6 -10   20.01    3.18
   4  -6  11   12.19    1.59
   4  -6  11   12.23    2.14
  -4   6 -11    7.91    1.36
   4  -6  12    5.27    1.32
   4  -6  12    4.05    1.82
  -4   6 -12    6.09    1.32
  -4   6 -12    2.82    2.50
   4  -6  13    2.86    1.96
   4  -6  13    3.36    1.27
  -4   6 -13    1.55    2.82
  -4   6 -13    4.37    1.23
   4  -6  14   13.73    1.77
   4  -6  14   10.09    2.18
  -4   6 -14    6.00    3.00
  -4   6 -14   10.46    1.50
   5   0 -32   15.78    2.91
   5   0 -32    8.50    1.36
  -5   0  32   14.19    2.50
  -5   0  32   10.46    1.64
   5   0 -31    8.09    2.64
   5   0 -31    3.46    1.18
  -5   0  31    5.77    2.09
   5   0 -30  101.04    6.00
  -5   0  30  101.35    6.14
  -5   0  30  105.54    6.68
   5   0 -29  160.51    9.82
   5   0 -29  154.10    8.68
  -5   0  29  161.47    9.41
  -5   0  29  150.78    8.59
   5   0 -28    4.77    1.27
   5   0 -28    2.86    2.23
  -5   0  28    3.14    1.41
  -5   0  28    3.18    1.86
   5   0 -27   64.93    4.82
   5   0 -27   82.89    5.14
  -5   0  27   69.02    4.73
  -5   0  27   76.71    4.82
   5   0 -26  259.18   14.51
   5   0 -26  285.74   15.41
  -5   0  26  262.82   14.46
  -5   0  26  275.14   14.87
   5   0 -25   11.09    2.32
  -5   0  25   10.91    1.68
   5   0 -24   82.17    5.55
   5   0 -24   98.94    5.96
  -5   0  24   81.67    5.37
  -5   0  24   89.71    5.50
   5   0 -23   40.88    3.05
  -5   0  23   40.24    3.27
   5   0 -22   28.96    2.41
  -5   0  22   33.60    2.73
   5   0 -21   29.92    2.86
   5   0 -21   27.96    2.41
  -5   0  21   30.83    2.77
  -5   0  21   29.42    2.55
   5   0 -20   58.38    4.23
   5   0 -20   53.75    3.68
  -5   0  20   54.75    3.77
  -5   0  20   55.70    3.77
   5   0 -19  284.92   15.32
   5   0 -19  311.16   16.82
  -5   0  19  302.97   16.28
  -5   0  19  284.15   15.23
   5   0 -18  181.79   10.19
  -5   0  18  226.13   12.32
  -5   0  18  191.07   10.55
   5   0 -17  855.30   44.42
   5   0 -17  856.67   44.42
  -5   0  17  842.57   43.70
  -5   0  17  861.67   44.65
   5   0 -16 1654.68   85.17
  -5   0  16 1677.87   86.21
   5   0 -15   49.47    3.36
  -5   0  15   55.34    3.64
   5   0 -14  316.38   16.82
   5   0 -14  284.19   15.19
  -5   0  14  297.33   15.82
  -5   0  14  291.19   15.51
   5   0 -12  116.63    6.64
   5   0 -12  113.63    6.50
  -5   0  12  108.81    6.18
   5   0 -11  418.10   21.87
   5   0 -11  369.22   19.37
  -5   0  11  386.46   20.23
  -5   0  11  408.60   21.42
   5   0 -10  340.58   17.87
  -5   0  10  324.34   17.01
  -5   0  10  391.41   20.51
   5   0  -9 1514.63   77.71
   5   0  -9 1771.08   90.76
  -5   0   9 1718.79   88.03
  -5   0   9 1493.26   76.62
   5   0  -8    2.09    1.14
   5   0  -8    1.82    1.05
  -5   0   8    2.18    1.27
  -5   0   8    2.05    1.14
   5   0  -7  296.15   15.55
  -5   0   7  308.70   16.19
  -5   0   7  360.99   18.78
   5   0  -6 9139.60  466.53
   5   0  -6 8148.34  415.92
  -5   0   6 8798.57  449.07
  -5   0   6 8262.02  421.65
   5   0  -5  584.75   30.19
   5   0  -5  498.81   25.78
  -5   0   5  595.21   30.74
   5   0  -4  485.63   25.05
   5   0  -4  471.53   24.42
  -5   0   4  480.17   24.78
  -5   0   4  445.93   23.10
   5   0  -3 4353.82  222.31
  -5   0   3 4483.41  228.99
  -5   0   3 4122.83  210.53
   5   0  -2 1954.78  100.08
  -5   0   2 1945.24   99.63
  -5   0   2 2288.99  117.00
   5   0  -1  376.95   19.60
   5   0  -1  440.25   22.74
  -5   0   1  439.06   22.64
  -5   0   1  394.96   20.60
   5   0   0  159.97    8.64
   5   0   0  135.14    7.23
  -5   0   0  131.36    7.05
   5   0   1   86.21    4.77
   5   0   1   86.62    4.96
  -5   0  -1   73.98    4.41
  -5   0  -1   86.35    4.77
   5   0   2  113.95    6.27
   5   0   2  119.86    6.50
  -5   0  -2  114.77    6.27
  -5   0  -2   97.72    5.59
   5   0   3  248.86   13.05
   5   0   3  273.51   14.41
  -5   0  -3  254.23   13.37
  -5   0  -3  237.81   12.64
   5   0   4  674.33   34.83
   5   0   4  796.65   41.01
  -5   0  -4  798.92   41.11
  -5   0  -4  677.97   35.01
   5   0   5   44.20    2.82
   5   0   5   50.34    3.23
  -5   0  -5   43.47    2.77
  -5   0  -5   55.11    3.50
   5   0   6  227.35   12.05
   5   0   6  195.84   10.55
  -5   0  -6  226.22   12.00
   5   0   7 1781.09   91.40
   5   0   7 1681.05   86.17
  -5   0  -7 1724.25   88.44
  -5   0  -7 1697.42   87.03
   5   0   8 3557.62  182.06
  -5   0  -8 3985.05  203.75
   5   0   9  201.80   11.05
   5   0   9  199.07   10.73
  -5   0  -9  194.11   10.50
  -5   0  -9  211.62   11.50
   5   0  10    2.55    1.09
  -5   0 -10    2.86    1.14
   5   0  11   30.83    2.32
  -5   0 -11   26.69    2.23
   5   0  13  266.00   14.23
   5   0  13  222.44   12.23
  -5   0 -13  229.17   12.50
  -5   0 -13  264.73   14.28
   5   0  14    2.91    1.59
   5   0  14    4.73    1.27
  -5   0 -14    6.32    1.46
  -5   0 -14    3.55    1.59
   5   0  15   23.87    2.50
   5   0  15   25.55    2.09
  -5   0 -15   23.05    2.32
  -5   0 -15   23.24    2.23
   5   0  16  241.22   13.32
   5   0  16  265.78   14.28
  -5   0 -16  221.40   12.28
  -5   0 -16  272.23   14.69
   5   0  17  444.61   23.42
   5   0  17  397.32   21.28
  -5   0 -17  393.05   21.01
  -5   0 -17  462.89   24.42
   5   0  18  396.55   21.28
   5   0  18  433.06   22.83
  -5   0 -18  437.43   23.19
  -5   0 -18  394.96   21.14
   5   0  19  139.73    8.23
  -5   0 -19  138.69    7.96
   5   0  20  249.36   13.82
   5   0  20  209.98   11.50
  -5   0 -20  206.57   11.41
   5   0  21  429.52   22.64
  -5   0 -21  418.51   22.51
   5   0  22  107.08    6.64
   5   0  22  100.76    5.96
  -5   0 -22   97.99    5.96
  -5   0 -22  105.13    6.68
   5   0  23   10.55    1.96
   5   0  23    6.82    1.36
  -5   0 -23   13.00    2.41
   5   0  24  117.09    6.87
   5   0  24  127.73    7.68
  -5   0 -24  118.81    6.96
  -5   0 -24  133.50    8.23
   5   0  25    3.32    1.32
   5   0  25    2.82    1.77
  -5   0 -25   -0.32    2.18
  -5   0 -25    4.91    1.27
   5   0  26    6.50    2.00
   5   0  26    6.87    1.46
  -5   0 -26    3.73    2.59
  -5   0 -26    9.91    1.50
   5   0  27   13.37    1.73
   5   0  27   10.82    2.23
  -5   0 -27   17.55    1.91
  -5   0 -27    8.59    2.73
   5   0  28   38.42    2.86
   5   0  28   38.20    3.46
  -5   0 -28   32.92    4.05
  -5   0 -28   39.60    2.91
   5   0  29   66.80    4.32
   5   0  29   60.52    4.68
  -5   0 -29   65.34    4.32
   5  -1 -32   23.10    2.05
   5  -1 -32   21.96    3.55
  -5  -1  32   22.01    2.68
  -5  -1  32   21.28    2.14
   5   1 -32   19.46    3.09
   5   1 -32   19.14    1.73
  -5   1  32   20.51    2.05
  -5   1  32   18.87    2.73
   5  -1 -31  117.63    7.82
   5  -1 -31   97.44    5.77
  -5  -1  31  105.31    6.23
  -5  -1  31  115.04    7.09
   5   1 -31  109.81    7.23
   5   1 -31   96.85    5.68
  -5   1  31  105.22    6.27
  -5   1  31  116.31    7.28
   5  -1 -30   31.24    3.77
   5  -1 -30   27.24    2.27
  -5  -1  30   27.01    2.41
  -5  -1  30   32.92    3.14
   5   1 -30   23.64    2.05
   5   1 -30   25.24    3.23
  -5   1  30   25.87    2.96
   5  -1 -29   59.34    4.87
   5  -1 -29   53.84    3.55
  -5  -1  29   51.93    3.64
  -5  -1  29   55.66    4.18
   5   1 -29   48.34    3.27
   5   1 -29   49.38    4.27
  -5   1  29   52.25    4.00
  -5   1  29   50.61    3.55
   5  -1 -28  188.20   10.41
   5  -1 -28  197.30   11.55
  -5  -1  28  189.84   10.78
  -5  -1  28  190.16   10.64
   5   1 -28  198.12   11.55
   5   1 -28  197.21   10.82
  -5   1  28  192.75   10.91
  -5   1  28  198.02   10.96
   5  -1 -27   71.71    5.27
   5  -1 -27   73.94    4.64
  -5  -1  27   70.02    4.55
  -5  -1  27   71.34    4.87
   5   1 -27   67.11    4.27
   5   1 -27   70.66    5.09
  -5   1  27   68.43    4.46
  -5   1  27   70.84    4.91
   5  -1 -26   78.39    5.59
  -5  -1  26   76.16    4.77
  -5  -1  26   76.30    5.09
   5   1 -26   72.53    4.55
   5   1 -26   79.07    5.46
  -5   1  26   76.30    4.82
   5  -1 -25  118.81    6.91
   5  -1 -25   99.85    6.50
  -5  -1  25  114.59    6.73
  -5  -1  25  106.04    6.50
   5   1 -25  132.46    7.59
   5   1 -25  114.68    7.18
  -5   1  25  114.18    6.96
  -5   1  25  124.32    7.23
  -5  -1  24  112.59    6.64
   5   1 -24  100.17    6.41
   5  -1 -23   66.66    4.68
   5  -1 -23   62.34    4.09
  -5  -1  23   59.07    4.14
  -5  -1  23   61.11    4.09
   5   1 -23   72.43    4.59
   5   1 -23   74.34    5.09
  -5   1  23   76.44    5.00
  -5   1  23   70.53    4.50
   5  -1 -22  196.16   11.09
   5  -1 -22  174.33    9.73
  -5  -1  22  180.93   10.19
   5   1 -22  149.60    8.50
  -5   1  22  152.69    8.73
  -5   1  22  143.91    8.18
   5  -1 -21  156.19    9.05
   5  -1 -21  128.50    7.37
  -5  -1  21  153.55    8.82
  -5  -1  21  138.50    7.96
   5   1 -21  158.15    9.23
   5   1 -21  136.50    7.78
  -5   1  21  137.28    7.82
  -5   1  21  158.97    9.05
   5  -1 -20  102.58    6.05
   5  -1 -20   98.22    6.05
  -5  -1  20   93.85    5.73
  -5  -1  20   98.03    5.96
   5   1 -20   93.76    6.00
   5   1 -20   94.58    5.68
  -5   1  20   89.03    5.37
  -5   1  20   90.85    5.55
   5  -1 -19  330.39   17.60
   5  -1 -19  281.01   15.23
  -5  -1  19  308.43   16.55
  -5  -1  19  278.14   15.05
   5   1 -19  339.17   18.14
   5   1 -19  293.19   16.01
  -5   1  19  302.38   16.19
  -5   1  19  324.34   17.23
   5  -1 -18  243.59   13.14
   5  -1 -18  264.73   14.37
  -5  -1  18  271.05   14.69
  -5  -1  18  250.13   13.55
   5   1 -18  266.19   14.55
   5   1 -18  235.04   12.82
  -5   1  18  237.08   12.82
  -5   1  18  259.50   13.96
   5  -1 -17 1127.22   58.29
  -5  -1  17 1134.04   58.57
  -5  -1  17 1149.95   59.38
   5   1 -17 1165.41   60.29
   5   1 -17 1189.51   61.43
  -5   1  17 1147.22   59.16
   5  -1 -16  166.97    9.23
   5  -1 -16  174.97    9.73
  -5  -1  16  164.74    9.19
  -5  -1  16  168.06    9.37
   5   1 -16  169.79    9.46
   5   1 -16  170.15    9.59
  -5   1  16  153.05    8.50
  -5   1  16  166.65    9.19
   5  -1 -15 1085.84   56.11
   5  -1 -15 1206.79   62.16
  -5  -1  15 1163.59   60.02
  -5  -1  15 1071.74   55.34
   5   1 -15 1067.20   55.20
   5   1 -15 1204.97   62.20
  -5   1  15 1091.30   56.25
  -5   1  15 1150.86   59.29
   5  -1 -14 1382.76   71.12
  -5  -1  14 1322.74   68.12
   5   1 -14 1338.66   68.93
  -5   1  14 1385.49   71.21
   5  -1 -13  243.72   13.00
   5  -1 -13  227.90   12.28
  -5  -1  13  245.59   13.19
  -5  -1  13  221.12   11.96
   5   1 -13  220.21   11.96
   5   1 -13  201.53   10.96
  -5   1  13  213.08   11.41
  -5   1  13  202.12   10.87
   5  -1 -12   98.35    5.55
   5  -1 -12  106.45    6.05
  -5  -1  12  104.63    6.05
  -5  -1  12  108.95    6.23
   5   1 -12  109.63    6.27
   5   1 -12  108.90    6.27
  -5   1  12  106.17    5.96
  -5   1  12  101.72    5.77
   5  -1 -11  379.86   19.83
   5  -1 -11  316.25   16.60
  -5  -1  11  335.30   17.69
   5   1 -11  355.08   18.69
  -5   1  11  320.16   16.78
  -5   1  11  371.40   19.42
   5  -1 -10  789.37   40.70
   5  -1 -10  754.36   38.88
  -5  -1  10  776.64   40.15
  -5  -1  10  751.63   38.92
   5   1 -10  788.46   40.74
   5   1 -10  781.64   40.42
  -5   1  10  779.82   40.24
  -5   1  10  752.54   38.79
   5  -1  -9 1171.78   60.11
   5  -1  -9 1254.08   64.34
  -5  -1   9 1258.17   64.70
  -5  -1   9 1169.96   60.16
   5   1  -9 1031.73   53.06
   5   1  -9 1127.22   58.02
  -5   1   9 1119.49   57.47
  -5   1   9 1056.28   54.20
   5  -1  -8  401.28   20.83
   5  -1  -8  395.64   20.51
  -5  -1   8  406.28   21.19
  -5  -1   8  404.60   21.19
   5   1  -8  342.35   17.92
   5   1  -8  340.17   17.87
  -5   1   8  338.62   17.60
  -5   1   8  345.62   18.01
   5  -1  -7 3998.69  204.25
   5  -1  -7 3872.74  197.84
  -5  -1   7 3979.59  203.48
  -5  -1   7 3805.44  194.48
   5   1  -7 3650.39  186.66
   5   1  -7 3718.14  190.02
  -5   1   7 3826.36  195.48
  -5   1   7 3799.07  194.11
   5  -1  -6  321.20   16.64
  -5  -1   6  391.82   20.46
  -5  -1   6  321.57   16.82
   5   1  -6  393.64   20.55
  -5   1   6  374.59   19.37
  -5   1   6  320.80   16.64
   5  -1  -5 1996.16  102.04
   5  -1  -5 1937.96   99.13
  -5  -1   5 1999.80  102.35
  -5  -1   5 1943.42   99.54
   5   1  -5 1841.11   94.31
   5   1  -5 2053.00  105.08
  -5   1   5 1956.15  100.04
  -5   1   5 2011.62  102.85
   5  -1  -4 3222.96  164.79
   5  -1  -4 3034.71  155.01
  -5  -1   4 3178.40  162.47
  -5  -1   4 2962.41  151.42
   5   1  -4 3141.57  160.60
   5   1  -4 3030.17  154.87
  -5   1   4 2926.49  149.51
  -5   1   4 3233.87  165.24
   5  -1  -3  467.44   24.19
   5  -1  -3  558.83   28.74
  -5  -1   3  554.74   28.65
  -5  -1   3  578.84   29.92
   5   1  -3  556.56   28.83
   5   1  -3  501.09   25.92
  -5   1   3  487.45   25.10
   5  -1  -2 4651.65  237.58
   5  -1  -2 4348.36  222.03
  -5  -1   2 5083.62  259.68
  -5  -1   2 4481.13  228.90
   5   1  -2 4724.40  241.22
  -5   1   2 4669.84  238.54
  -5   1   2 4792.61  244.72
   5  -1  -1 1576.92   80.66
   5  -1  -1 1628.30   83.35
  -5  -1   1 1712.88   87.62
  -5  -1   1 1569.65   80.48
   5   1  -1 1753.80   89.76
  -5   1   1 1735.16   88.85
  -5   1   1 1615.12   82.62
   5  -1   0  516.09   26.65
   5  -1   0  438.61   22.64
  -5  -1   0  451.21   23.33
   5   1   0  459.71   23.87
   5   1   0  439.70   22.74
  -5   1   0  422.97   21.83
  -5   1   0  520.64   26.92
   5  -1   1 7038.86  359.40
   5  -1   1 7893.71  402.96
  -5  -1  -1 7634.52  389.73
  -5  -1  -1 6984.29  356.58
   5   1   1 7393.53  377.27
   5   1   1 7752.75  395.91
  -5   1  -1 7002.48  357.40
  -5   1  -1 7839.14  400.14
   5  -1   2 1434.14   73.48
   5  -1   2 1324.11   67.84
  -5  -1  -2 1165.41   59.88
  -5  -1  -2 1241.80   63.66
   5   1   2 1437.78   73.75
   5   1   2 1331.84   68.21
  -5   1  -2 1339.11   68.62
  -5   1  -2 1441.42   73.89
   5  -1   3 1425.05   73.03
   5  -1   3 1361.39   69.84
  -5  -1  -3 1273.63   65.43
  -5  -1  -3 1422.32   72.89
   5   1   3 1527.81   78.26
   5   1   3 1340.48   68.75
  -5   1  -3 1334.56   68.48
  -5   1  -3 1536.00   78.71
   5  -1   4  362.54   18.96
   5  -1   4  302.02   15.82
  -5  -1  -4  315.75   16.46
   5   1   4  297.92   15.55
   5   1   4  335.16   17.51
  -5   1  -4  286.97   15.05
  -5   1  -4  344.26   18.05
   5  -1   5  349.12   18.37
   5  -1   5  334.57   17.51
  -5  -1  -5  371.40   19.46
  -5  -1  -5  339.85   17.73
   5   1   5  272.41   14.28
   5   1   5  293.74   15.41
  -5   1  -5  270.00   14.23
  -5   1  -5  289.83   15.28
   5  -1   6 2562.27  131.23
   5  -1   6 2524.99  129.23
  -5  -1  -6 2517.26  128.77
  -5  -1  -6 2701.41  138.32
   5   1   6 2597.74  132.96
   5   1   6 2529.08  129.36
  -5   1  -6 2492.25  127.59
  -5   1  -6 2491.79  127.55
   5  -1   7  688.43   35.74
  -5  -1  -7  729.35   37.65
  -5  -1  -7  612.94   31.83
   5   1   7  620.67   32.19
   5   1   7  689.79   35.65
  -5   1  -7  694.34   35.97
   5  -1   8 1421.41   73.16
  -5  -1  -8 1310.01   67.39
  -5  -1  -8 1338.66   68.75
   5   1   8 1352.75   69.43
   5   1   8 1434.60   73.75
  -5   1  -8 1377.76   70.84
  -5   1  -8 1688.78   86.85
   5  -1   9 1554.19   79.94
   5  -1   9 1447.79   74.39
  -5  -1  -9 1452.33   74.57
   5   1   9 1528.72   78.57
  -5   1  -9 1421.41   73.12
  -5   1  -9 1540.55   79.16
   5  -1  10  455.62   23.83
   5  -1  10  439.20   23.19
  -5  -1 -10  456.98   23.87
  -5  -1 -10  444.98   23.37
   5   1  10  471.99   24.78
   5   1  10  480.17   25.01
  -5   1 -10  447.25   23.51
  -5   1 -10  465.62   24.42
   5  -1  11  413.06   21.69
  -5  -1 -11  414.47   21.87
  -5  -1 -11  394.37   20.73
   5   1  11  417.42   21.83
   5   1  11  454.02   23.87
  -5   1 -11  429.06   22.60
   5  -1  12  334.66   17.69
   5  -1  12  333.57   17.87
  -5  -1 -12  341.80   18.19
   5   1  12  323.80   17.10
  -5   1 -12  303.74   16.28
  -5   1 -12  332.25   17.69
   5  -1  13   26.96    2.23
  -5  -1 -13   24.51    2.18
   5   1  13   27.78    2.23
  -5   1 -13   23.92    2.23
   5  -1  14  290.88   15.82
   5  -1  14  318.39   16.92
  -5  -1 -14  323.21   17.23
  -5  -1 -14  285.06   15.41
   5   1  14  293.65   15.87
   5   1  14  333.62   17.64
  -5   1 -14  348.71   18.60
  -5   1 -14  291.06   15.69
   5  -1  15  216.44   11.73
   5  -1  15  206.48   11.55
  -5  -1 -15  212.12   11.64
  -5  -1 -15  202.62   11.28
   5   1  15  216.99   11.73
   5   1  15  197.62   11.09
  -5   1 -15  198.66   11.05
  -5   1 -15  221.81   12.14
   5  -1  16  389.18   20.55
   5  -1  16  359.67   19.37
  -5  -1 -16  395.87   21.01
  -5  -1 -16  357.99   19.23
   5   1  16  384.36   20.28
   5   1  16  345.94   18.64
  -5   1 -16  389.55   20.69
  -5   1 -16  330.98   17.82
   5  -1  17   58.25    4.23
   5  -1  17   70.66    4.41
  -5  -1 -17   56.84    4.18
   5   1  17   56.38    4.05
   5   1  17   70.39    4.41
  -5   1 -17   54.11    3.96
   5  -1  18    3.64    1.73
  -5  -1 -18    0.32    1.05
  -5  -1 -18    4.05    2.00
   5   1  18    3.64    1.68
   5   1  18    2.14    1.32
  -5   1 -18    2.91    1.27
   5  -1  19  405.83   21.46
   5  -1  19  425.83   22.74
  -5  -1 -19  440.88   23.60
  -5  -1 -19  407.33   21.64
   5   1  19  440.25   23.51
   5   1  19  416.56   22.01
  -5   1 -19  455.16   24.24
  -5   1 -19  411.05   21.83
   5  -1  20  407.14   21.51
  -5  -1 -20  425.88   22.60
   5   1  20  378.68   20.42
   5   1  20  373.18   19.83
  -5   1 -20  372.54   20.14
   5  -1  21   28.78    2.41
   5  -1  21   27.60    2.73
  -5  -1 -21   29.24    2.55
  -5  -1 -21   27.01    3.05
   5   1  21   29.33    2.96
   5   1  21   33.56    2.68
  -5   1 -21   29.69    2.55
  -5   1 -21   27.74    3.00
   5  -1  22   80.71    5.27
   5  -1  22   69.34    4.41
  -5  -1 -22   67.25    4.46
  -5  -1 -22   87.21    6.09
   5   1  22   84.17    5.64
   5   1  22   74.16    4.73
  -5   1 -22   70.21    4.55
  -5   1 -22   83.12    5.59
   5  -1  23   97.76    5.82
   5  -1  23  112.31    6.87
  -5  -1 -23   94.81    5.82
   5   1  23  110.40    7.00
   5   1  23   99.17    5.96
  -5   1 -23  114.09    7.18
  -5   1 -23   93.08    5.68
   5  -1  24   34.97    3.14
   5  -1  24   35.29    2.73
  -5  -1 -24   32.69    3.59
  -5  -1 -24   37.24    2.91
   5   1  24   43.92    3.23
   5   1  24   39.47    3.36
  -5   1 -24   33.83    3.41
  -5   1 -24   43.33    3.18
   5  -1  25    9.50    1.50
   5  -1  25    9.82    2.14
  -5  -1 -25    8.64    2.59
  -5  -1 -25    8.87    1.50
   5   1  25   10.91    1.73
   5   1  25   12.64    2.18
  -5   1 -25   11.09    1.59
  -5   1 -25   13.60    2.77
   5  -1  26   25.69    3.00
   5  -1  26   32.38    2.59
  -5  -1 -26   35.29    2.73
   5   1  26   24.42    2.77
  -5   1 -26   17.82    2.86
   5  -1  27    6.14    1.32
   5  -1  27    7.46    2.05
  -5  -1 -27    6.00    2.82
   5   1  27    5.96    1.41
  -5   1 -27    6.96    1.36
  -5   1 -27    2.32    2.32
   5  -1  28   36.83    3.32
   5  -1  28   31.01    2.50
  -5  -1 -28   33.19    2.64
  -5  -1 -28   38.29    4.59
   5   1  28   36.15    3.50
   5   1  28   30.97    2.55
  -5   1 -28   30.51    2.46
  -5   1 -28   31.74    3.91
   5  -2 -31   22.01    2.05
  -5  -2  31   17.05    2.46
   5   2 -31   19.28    1.73
  -5   2  31   16.32    2.18
  -5   2  31   16.01    2.68
   5  -2 -30   40.42    2.91
   5  -2 -30   44.20    4.41
  -5  -2  30   45.65    3.59
  -5  -2  30   44.83    3.18
   5   2 -30   36.65    2.64
   5   2 -30   38.97    3.82
  -5   2  30   40.83    3.09
  -5   2  30   39.38    3.46
   5  -2 -29   35.15    3.68
   5  -2 -29   33.15    2.55
  -5  -2  29   36.29    3.18
  -5  -2  29   32.42    2.59
   5   2 -29   35.38    3.46
   5   2 -29   32.28    2.46
  -5   2  29   33.83    2.77
  -5   2  29   37.88    3.50
   5  -2 -28    7.46    1.36
   5  -2 -28   12.19    2.59
  -5  -2  28    8.73    1.55
  -5  -2  28   10.73    2.18
   5   2 -28   11.32    2.46
   5   2 -28    8.32    1.36
  -5   2  28   10.19    2.23
  -5   2  28    7.96    1.55
   5  -2 -27  103.86    6.91
  -5  -2  27   98.67    6.18
   5   2 -27   97.63    5.77
  -5   2  27  100.90    6.09
   5  -2 -26   14.51    1.64
   5  -2 -26    9.69    2.36
  -5  -2  26   11.96    1.73
  -5  -2  26   11.91    2.05
   5   2 -26   15.96    1.73
   5   2 -26   16.10    2.59
  -5   2  26   16.05    1.91
  -5   2  26   14.51    2.23
   5  -2 -25  116.77    6.78
  -5  -2  25  115.50    6.82
  -5  -2  25  117.95    7.09
   5   2 -25  108.81    6.41
   5   2 -25  109.68    7.00
  -5   2  25  110.18    6.73
   5  -2 -24  231.45   13.10
   5  -2 -24  193.84   10.64
  -5  -2  24  201.44   11.19
  -5  -2  24  217.49   12.14
   5   2 -24  191.25   10.59
   5   2 -24  214.35   12.19
  -5   2  24  201.66   11.09
  -5   2  24  209.26   11.69
   5  -2 -23   82.35    5.00
   5  -2 -23   86.49    5.77
  -5  -2  23   85.53    5.50
  -5  -2  23   83.85    5.23
   5   2 -23   78.89    5.46
   5   2 -23   80.76    5.05
  -5   2  23   80.57    5.14
  -5   2  23   77.89    4.82
   5  -2 -22  104.17    6.09
  -5  -2  22   99.81    6.05
   5   2 -22   73.62    5.18
  -5   2  22   82.62    5.23
  -5   2  22   90.80    5.46
   5  -2 -21  349.81   18.55
   5  -2 -21  318.25   17.23
  -5  -2  21  334.25   17.96
  -5  -2  21  351.12   18.78
   5   2 -21  320.57   17.46
   5   2 -21  358.40   19.10
  -5   2  21  338.76   18.10
  -5   2  21  353.26   18.73
   5  -2 -20   41.65    2.91
   5  -2 -20   44.29    3.50
  -5  -2  20   48.47    3.59
   5   2 -20   37.29    2.82
  -5   2  20   40.51    2.91
  -5   2  20   42.97    3.18
   5  -2 -19  122.13    7.28
  -5  -2  19  124.00    7.23
  -5  -2  19  128.64    7.50
   5   2 -19  117.50    7.18
   5   2 -19  116.09    6.78
  -5   2  19  116.27    6.64
   5  -2 -18   52.38    3.68
   5  -2 -18   67.93    4.18
  -5  -2  18   57.84    4.00
  -5  -2  18   65.75    4.27
   5   2 -18   70.66    4.46
   5   2 -18   51.65    3.91
  -5   2  18   57.84    3.82
  -5   2  18   63.61    4.00
   5  -2 -17  186.25   10.32
   5  -2 -17  193.57   10.50
  -5  -2  17  193.43   10.69
  -5  -2  17  181.20   10.09
   5   2 -17  198.12   10.91
   5   2 -17  179.20   10.23
  -5   2  17  188.02   10.23
  -5   2  17  177.38    9.78
  -5  -2  16  258.77   13.96
  -5  -2  16  280.55   15.14
   5   2 -16  301.33   16.28
   5   2 -16  260.14   14.10
   5  -2 -15  326.16   17.28
   5  -2 -15  321.61   16.96
  -5  -2  15  315.16   16.82
  -5  -2  15  306.38   16.37
   5   2 -15  341.58   18.19
   5   2 -15  336.26   18.01
  -5   2  15  334.98   17.64
  -5   2  15  327.66   17.23
   5  -2 -14  215.44   11.60
   5  -2 -14  204.39   10.91
  -5  -2  14  212.89   11.60
  -5  -2  14  205.62   11.23
   5   2 -14  177.47    9.82
   5   2 -14  195.71   10.78
  -5   2  14  194.75   10.46
  -5   2  14  205.53   11.00
   5  -2 -13  423.15   22.10
   5  -2 -13  491.99   25.55
  -5  -2  13  473.35   24.87
   5   2 -13  390.87   20.64
  -5   2  13  448.84   23.37
  -5   2  13  408.46   21.28
   5  -2 -12  297.20   15.55
  -5  -2  12  289.38   15.46
   5   2 -12  251.50   13.55
  -5   2  12  285.51   15.01
  -5   2  12  256.14   13.46
   5  -2 -11 1670.59   85.58
   5  -2 -11 1649.68   84.58
  -5  -2  11 1675.59   86.08
  -5  -2  11 1679.23   86.30
   5   2 -11 1698.78   87.30
   5   2 -11 1681.51   86.39
  -5   2  11 1689.24   86.53
  -5   2  11 1690.14   86.62
   5  -2 -10  493.81   25.55
  -5  -2  10  491.08   25.65
   5   2 -10  406.74   21.42
  -5   2  10  430.24   22.28
  -5   2  10  491.54   25.37
   5  -2  -9  260.64   13.60
  -5  -2   9  262.77   14.00
   5   2  -9  243.45   13.10
  -5   2   9  250.77   13.10
  -5   2   9  270.82   14.10
   5  -2  -8  662.96   34.10
   5  -2  -8  677.06   34.79
  -5  -2   8  662.96   34.38
  -5  -2   8  702.07   36.33
   5   2  -8  699.79   36.19
   5   2  -8  685.24   35.51
  -5   2   8  701.61   36.01
  -5   2   8  687.97   35.38
   5  -2  -7  116.54    6.37
   5  -2  -7  119.09    6.27
  -5  -2   7  124.09    6.91
  -5  -2   7  121.22    6.73
   5   2  -7  120.45    6.68
   5   2  -7  150.01    8.23
  -5   2   7  139.69    7.37
  -5   2   7  125.45    6.59
   5  -2  -6   60.93    3.27
  -5  -2   6   66.43    3.96
   5   2  -6   73.21    4.32
  -5   2   6   80.35    4.27
   5  -2  -5  256.59   13.28
  -5  -2   5  242.31   12.87
  -5  -2   5  250.68   13.23
   5   2  -5  257.50   13.60
   5   2  -5  230.04   12.23
  -5   2   5  232.08   12.00
  -5   2   5  241.95   12.50
   5  -2  -4  158.51    8.28
   5  -2  -4  174.33    9.05
  -5  -2   4  182.20    9.73
   5   2  -4  301.38   15.82
  -5   2   4  295.79   15.28
   5  -2  -3  873.04   44.74
   5  -2  -3  902.59   46.29
  -5  -2   3  890.32   45.79
  -5  -2   3  923.96   47.56
   5   2  -3  976.71   50.25
   5   2  -3  910.78   46.83
  -5   2   3  978.53   50.25
  -5   2   3  919.87   47.15
   5  -2  -2  495.63   25.46
   5  -2  -2  574.29   29.56
  -5  -2   2  456.98   23.69
  -5  -2   2  541.56   27.96
   5   2  -2  494.72   25.60
  -5   2   2  562.02   28.96
  -5   2   2  459.25   23.64
   5  -2  -1 1142.22   58.57
   5  -2  -1 1084.93   55.57
  -5  -2   1 1081.29   55.47
  -5  -2   1 1039.46   53.38
   5   2  -1 1102.66   56.61
  -5   2   1 1059.01   54.29
  -5   2   1 1211.79   62.11
   5  -2   0  669.78   34.51
   5  -2   0  626.13   32.19
  -5  -2   0  654.32   33.74
  -5  -2   0  626.13   32.24
   5   2   0  605.67   31.24
   5   2   0  711.62   36.83
  -5   2   0  592.48   30.51
  -5   2   0  626.13   32.28
   5  -2   1  124.86    6.82
   5  -2   1  132.87    7.09
  -5  -2  -1  123.00    6.59
   5   2   1  110.04    6.23
   5   2   1  111.63    6.09
  -5   2  -1  104.95    5.82
  -5   2  -1  123.09    6.64
   5  -2   2 1658.77   85.03
   5  -2   2 1556.92   79.76
  -5  -2  -2 1499.62   76.80
   5   2   2 1619.67   82.94
   5   2   2 1746.07   89.53
  -5   2  -2 1554.64   79.66
  -5   2  -2 1727.43   88.49
   5  -2   3 2749.16  140.60
   5  -2   3 2861.47  146.37
  -5  -2  -3 3174.31  162.51
  -5  -2  -3 2703.23  138.23
   5   2   3 2848.74  145.73
   5   2   3 2726.88  139.41
  -5   2  -3 2725.06  139.41
  -5   2  -3 2843.74  145.51
   5  -2   4  410.01   21.42
   5  -2   4  485.17   25.19
  -5  -2  -4  466.07   24.14
  -5  -2  -4  409.69   21.46
   5   2   4  415.92   21.60
   5   2   4  383.64   20.01
  -5   2  -4  381.41   19.96
  -5   2  -4  466.07   24.24
   5  -2   5  629.77   32.69
   5  -2   5  624.31   32.28
  -5  -2  -5  652.96   33.88
  -5  -2  -5  641.14   33.06
   5   2   5  633.41   32.65
   5   2   5  657.51   33.97
  -5   2  -5  629.77   32.65
  -5   2  -5  647.05   33.51
   5  -2   6  191.89   10.46
  -5  -2  -6  199.84   10.87
  -5  -2  -6  176.88    9.41
   5   2   6  217.90   11.60
   5   2   6  203.57   10.78
  -5   2  -6  197.93   10.69
   5  -2   7 1408.23   72.48
   5  -2   7 1376.40   70.71
  -5  -2  -7 1342.75   68.89
  -5  -2  -7 1430.96   73.57
   5   2   7 1386.40   71.16
   5   2   7 1371.40   70.34
  -5   2  -7 1368.67   70.39
  -5   2  -7 1361.39   70.02
   5  -2   8  508.36   26.46
   5  -2   8  523.37   27.46
  -5  -2  -8  506.09   26.28
  -5  -2  -8  526.55   27.56
   5   2   8  561.11   29.06
   5   2   8  598.39   31.06
  -5   2  -8  591.12   30.78
  -5   2  -8  580.21   30.24
   5  -2   9   18.73    2.23
   5  -2   9   18.32    1.73
  -5  -2  -9   12.41    1.86
  -5  -2  -9   17.23    1.59
   5   2   9    9.41    1.59
  -5   2  -9   11.87    1.64
  -5   2  -9    9.14    1.73
   5  -2  10  494.72   26.28
   5  -2  10  428.97   22.51
  -5  -2 -10  433.24   22.64
   5   2  10  341.12   18.10
  -5   2 -10  357.13   18.96
   5  -2  11  202.53   10.96
   5  -2  11  222.03   12.28
  -5  -2 -11  241.63   13.19
  -5  -2 -11  205.85   11.14
   5   2  11  209.53   11.23
   5   2  11  215.76   11.73
  -5   2 -11  219.31   12.00
  -5   2 -11  200.48   11.00
   5  -2  12  139.82    7.82
   5  -2  12  160.92    9.23
  -5  -2 -12  129.86    7.32
   5   2  12  173.11    9.64
   5   2  12  149.23    8.23
  -5   2 -12  143.60    8.18
  -5   2 -12  168.74    9.50
   5  -2  13  665.24   34.88
   5  -2  13  671.15   34.88
  -5  -2 -13  676.60   35.47
   5   2  13  657.51   34.10
  -5   2 -13  713.43   37.20
  -5   2 -13  636.59   33.33
   5  -2  14  259.27   13.96
   5  -2  14  233.22   12.91
  -5  -2 -14  254.36   13.69
  -5  -2 -14  233.08   12.91
   5   2  14  249.13   13.37
   5   2  14  220.85   12.10
  -5   2 -14  228.72   12.64
  -5   2 -14  260.46   14.14
   5  -2  15  221.85   12.10
   5  -2  15  225.53   12.50
  -5  -2 -15  214.58   11.73
  -5  -2 -15  248.41   13.78
   5   2  15  222.31   12.00
   5   2  15  232.40   12.82
  -5   2 -15  223.58   12.23
  -5   2 -15  235.31   13.00
   5  -2  16  315.61   17.10
   5  -2  16  315.57   16.87
  -5   2 -16  320.25   17.37
  -5   2 -16  303.74   16.37
   5  -2  17  138.91    8.14
  -5  -2 -17  152.60    9.09
  -5  -2 -17  159.33    9.00
   5   2  17  171.56    9.87
   5   2  17  167.92    9.32
  -5   2 -17  168.51    9.50
   5  -2  18  130.46    7.73
   5  -2  18  127.68    7.32
  -5  -2 -18  128.59    7.41
  -5  -2 -18  134.27    8.23
   5   2  18  133.73    7.59
   5   2  18  133.27    7.96
  -5   2 -18  131.14    7.59
  -5   2 -18  128.14    7.73
   5  -2  19   44.42    3.18
  -5  -2 -19   41.01    3.00
   5   2  19   48.11    3.73
  -5   2 -19   52.52    4.05
   5  -2  20   34.97    3.00
   5  -2  20   35.60    2.73
  -5  -2 -20   36.60    2.82
   5   2  20   32.65    3.05
  -5   2 -20   29.92    3.00
  -5   2 -20   34.38    2.82
   5  -2  21   65.11    4.14
   5  -2  21   71.03    4.87
  -5  -2 -21   71.98    5.37
  -5  -2 -21   69.43    4.50
   5   2  21   70.71    4.87
   5   2  21   71.80    4.55
  -5   2 -21   67.52    4.41
  -5   2 -21   75.21    5.14
   5  -2  22  134.55    8.00
   5  -2  22  136.82    7.78
  -5  -2 -22  143.64    9.05
   5   2  22  136.78    7.82
  -5   2 -22  128.59    7.91
  -5   2 -22  134.78    7.78
   5  -2  23   97.63    6.14
   5  -2  23  103.45    6.14
  -5  -2 -23  113.22    6.73
  -5  -2 -23   87.89    6.32
   5   2  23  106.72    6.32
   5   2  23   96.63    6.14
  -5   2 -23  115.45    6.82
  -5   2 -23   94.44    6.37
   5  -2  24   22.74    2.09
   5  -2  24   23.96    2.64
  -5  -2 -24   21.78    3.46
  -5  -2 -24   23.37    2.23
   5   2  24   26.33    2.36
   5   2  24   24.74    2.77
  -5   2 -24   24.46    2.23
  -5   2 -24   24.92    3.14
   5  -2  25    8.46    2.05
   5  -2  25    7.59    1.46
  -5  -2 -25    8.82    1.50
  -5  -2 -25   10.46    3.32
   5   2  25    8.18    2.14
   5   2  25    9.28    1.59
  -5   2 -25    8.46    2.46
  -5   2 -25    9.55    1.59
   5  -2  26   76.48    4.73
   5  -2  26   75.16    5.09
  -5  -2 -26   74.21    4.68
  -5  -2 -26   76.57    6.50
   5   2  26   80.44    5.59
  -5   2 -26   77.75    5.68
  -5   2 -26   80.71    5.00
   5  -2  27   67.43    4.73
   5  -2  27   73.84    4.59
  -5  -2 -27   74.30    4.77
  -5  -2 -27   66.80    6.59
   5   2  27   62.93    4.87
   5   2  27   64.70    4.27
  -5   2 -27   52.70    4.73
  -5   2 -27   68.62    4.37
   5  -3 -29   12.87    1.59
   5  -3 -29   16.01    3.91
  -5  -3  29   12.46    1.73
  -5  -3  29   14.91    2.32
   5   3 -29   12.69    2.82
   5   3 -29   12.00    1.41
  -5   3  29   12.32    1.86
  -5   3  29   12.64    2.50
   5  -3 -28   18.32    3.68
  -5  -3  28   17.87    2.41
  -5  -3  28   14.87    1.77
   5   3 -28   12.05    1.50
   5   3 -28   18.28    2.82
  -5   3  28   12.69    1.86
   5  -3 -27   30.65    2.50
   5  -3 -27   35.15    4.37
  -5  -3  27   32.10    3.05
  -5  -3  27   31.65    2.59
   5   3 -27   35.42    3.59
   5   3 -27   27.87    2.27
  -5   3  27   32.01    3.09
  -5   3  27   29.01    2.55
   5  -3 -26   63.34    4.14
  -5  -3  26   80.44    5.27
  -5  -3  26   71.66    4.59
   5   3 -26   89.80    6.18
  -5   3  26   80.98    5.41
   5  -3 -25   25.42    3.05
   5  -3 -25   19.69    1.86
  -5  -3  25   23.37    2.59
   5   3 -25   22.37    2.00
  -5   3  25   25.01    2.77
  -5   3  25   23.19    2.23
   5  -3 -24   73.25    4.50
   5  -3 -24   70.02    5.00
  -5  -3  24   74.48    4.96
  -5  -3  24   74.57    4.77
   5   3 -24   70.30    4.41
   5   3 -24   69.66    5.09
  -5   3  24   70.39    4.50
  -5   3  24   72.30    4.82
   5  -3 -23  200.12   10.91
   5  -3 -23  200.16   11.37
  -5  -3  23  209.53   11.73
  -5  -3  23  195.66   10.87
   5   3 -23  201.48   11.60
   5   3 -23  193.48   10.69
  -5   3  23  198.80   10.87
  -5   3  23  197.75   11.05
   5  -3 -22  143.51    8.00
   5  -3 -22  149.37    8.73
  -5  -3  22  151.69    8.87
  -5  -3  22  145.87    8.37
   5   3 -22  147.87    8.87
   5   3 -22  149.78    8.50
  -5   3  22  150.14    8.37
  -5   3  22  157.10    8.96
   5  -3 -21   92.94    5.87
  -5  -3  21   95.22    5.96
  -5  -3  21  108.49    6.50
   5   3 -21   94.85    6.27
   5   3 -21  119.04    6.91
  -5   3  21  112.27    6.41
  -5   3  21   98.67    5.96
   5  -3 -20  230.31   12.69
   5  -3 -20  250.32   13.41
  -5  -3  20  259.36   14.14
  -5  -3  20  236.13   13.05
   5   3 -20  229.17   12.55
   5   3 -20  206.66   11.78
  -5   3  20  227.99   12.41
  -5   3  20  238.04   12.78
   5  -3 -19   46.24    3.09
   5  -3 -19   35.42    2.86
  -5  -3  19   46.24    3.41
  -5  -3  19   40.15    3.14
   5   3 -19   31.01    3.09
   5   3 -19   42.38    3.09
  -5   3  19   39.33    2.73
  -5   3  19   33.51    2.59
   5  -3 -17   33.42    2.50
   5  -3 -17   41.74    2.68
  -5  -3  17   37.56    3.00
  -5  -3  17   42.38    3.18
   5   3 -17   45.29    3.18
   5   3 -17   35.19    3.18
  -5   3  17   37.47    2.64
  -5   3  17   42.97    2.77
   5  -3 -16  115.09    6.50
   5  -3 -16   94.90    5.27
  -5  -3  16  100.44    6.05
  -5  -3  16  107.72    6.46
   5   3 -16  120.36    7.37
   5   3 -16  100.40    5.96
  -5   3  16  103.99    5.77
  -5   3  16  116.50    6.50
   5  -3 -15  188.11   10.14
   5  -3 -15  163.65    8.73
  -5  -3  15  168.33    9.41
  -5  -3  15  177.29    9.91
   5   3 -15  153.15    8.64
   5   3 -15  159.33    9.19
  -5   3  15  152.33    8.23
  -5   3  15  150.60    8.09
   5  -3 -14   32.51    2.05
   5  -3 -14   37.15    2.46
  -5  -3  14   35.65    2.82
  -5  -3  14   33.38    2.64
   5   3 -14   37.88    2.82
   5   3 -14   40.24    3.32
  -5   3  14   38.65    2.46
  -5   3  14   37.83    2.41
   5  -3 -13  234.49   12.23
   5  -3 -13  255.73   13.41
  -5  -3  13  241.90   13.10
  -5  -3  13  248.54   13.46
   5   3 -13  256.27   13.82
   5   3 -13  251.41   13.73
  -5   3  13  249.54   13.05
  -5   3  13  254.54   13.28
   5  -3 -12  990.81   50.88
   5  -3 -12 1181.33   60.70
  -5  -3  12 1069.92   55.29
  -5  -3  12 1115.40   57.57
   5   3 -12 1061.29   54.84
   5   3 -12 1079.47   55.79
  -5   3  12 1113.12   57.16
  -5   3  12 1069.02   54.88
   5  -3 -11  101.40    5.41
  -5  -3  11  115.81    6.78
  -5  -3  11  102.40    6.00
   5   3 -11  108.31    6.37
  -5   3  11  101.40    5.41
  -5   3  11  101.90    5.41
  -5  -3  10  471.08   24.69
   5   3 -10  488.35   25.60
  -5   3  10  457.43   23.78
  -5  -3   9 1084.93   55.93
  -5  -3   9 1069.92   55.20
   5   3  -9 1062.19   54.79
   5   3  -9 1049.01   54.16
  -5  -3   8   22.78    2.05
  -5  -3   8   27.87    2.27
   5   3  -8   17.55    1.82
   5   3  -8   14.10    1.64
  -5  -3   7   48.06    3.14
   5   3  -7   36.60    2.64
  -5  -3   6  160.28    8.78
  -5  -3   6  148.33    8.14
   5   3  -6  136.91    7.55
  -5  -3   5  153.46    8.37
  -5  -3   5  137.64    7.59
   5   3  -5  142.28    7.82
   5   3  -5  154.19    8.41
  -5  -3   4  448.57   23.37
  -5  -3   4  418.06   21.78
   5   3  -4  403.87   21.10
   5   3  -4  450.89   23.46
  -5  -3   3  156.60    8.50
  -5  -3   3  172.11    9.23
   5  -3  -2  492.45   25.33
   5  -3  -2  550.20   28.33
  -5  -3   2  527.01   27.33
  -5  -3   2  536.10   27.74
   5   3  -2  493.81   25.65
  -5   3   2  567.47   29.28
  -5   3   2  474.71   24.46
   5  -3  -1  193.66   10.14
   5  -3  -1  190.52    9.96
  -5  -3   1  190.29   10.09
  -5  -3   1  185.84    9.91
   5   3  -1  175.88    9.41
   5   3  -1  197.25   10.91
  -5   3   1  175.56    9.37
  -5   3   1  172.97    9.09
   5  -3   0  449.34   23.24
   5  -3   0  423.83   21.92
  -5  -3   0  416.06   21.55
  -5  -3   0  405.96   21.14
   5   3   0  427.88   22.24
  -5   3   0  397.10   20.60
  -5   3   0  478.35   24.83
   5  -3   1  827.11   42.52
   5  -3   1  813.92   41.88
  -5  -3  -1  814.38   41.92
  -5  -3  -1  811.65   41.74
   5   3   1  856.21   44.06
   5   3   1  926.69   47.84
  -5   3  -1  827.57   42.65
  -5   3  -1  838.93   43.20
   5  -3   2  238.49   12.60
   5  -3   2  275.46   14.41
  -5  -3  -2  268.41   14.10
  -5  -3  -2  255.00   13.32
   5   3   2  256.36   13.69
   5   3   2  261.91   13.78
  -5   3  -2  245.81   13.05
  -5   3  -2  291.38   15.32
   5  -3   3  107.77    5.96
   5  -3   3  110.81    6.18
  -5  -3  -3  102.35    5.59
  -5  -3  -3  103.72    5.68
   5   3   3   92.49    5.32
   5   3   3   78.16    4.41
  -5   3  -3   79.80    4.64
  -5   3  -3   87.30    5.09
   5  -3   4  343.12   17.96
   5  -3   4  342.58   18.05
  -5  -3  -4  315.48   16.51
  -5  -3  -4  336.53   17.51
   5   3   4  316.70   16.55
   5   3   4  353.94   18.55
  -5   3  -4  318.52   16.82
  -5   3  -4  326.66   17.23
   5  -3   5  261.09   13.91
   5   3   5  271.64   14.32
  -5   3  -5  288.24   15.32
   5  -3   6    8.28    1.50
  -5  -3  -6    5.23    1.91
   5  -3   7   27.83    2.36
   5  -3   7   27.42    2.05
  -5  -3  -7   29.06    2.00
  -5  -3  -7   29.97    2.91
   5   3   7   30.28    2.05
   5   3   7   27.92    2.18
  -5   3  -7   28.19    2.41
  -5   3  -7   31.78    2.50
   5  -3   8  132.82    7.37
  -5  -3  -8  137.91    7.96
  -5  -3  -8  130.32    7.09
   5   3   8  119.32    6.78
   5   3   8  117.95    6.50
  -5   3  -8  121.63    7.05
   5  -3   9   46.83    3.09
  -5  -3  -9   47.61    2.96
   5   3   9   54.93    3.59
  -5   3  -9   57.47    3.91
   5  -3  10   77.57    4.82
   5  -3  10   95.85    5.55
  -5  -3 -10   96.81    5.50
   5   3  10   86.26    5.14
  -5   3 -10   87.26    5.41
   5  -3  11  537.01   28.19
   5  -3  11  548.83   28.65
  -5  -3 -11  547.47   28.46
   5   3  11  493.81   25.87
   5   3  11  473.35   24.65
  -5   3 -11  509.27   26.74
  -5   3 -11  467.44   24.69
   5  -3  12  160.78    9.09
   5  -3  12  174.93    9.64
  -5  -3 -12  160.38    9.28
  -5  -3 -12  176.74    9.64
   5   3  12  207.39   11.14
   5   3  12  196.21   10.78
  -5   3 -12  216.17   11.87
  -5   3 -12  195.25   10.91
   5  -3  13   89.76    5.50
   5  -3  13   83.58    5.05
  -5  -3 -13   82.44    4.91
   5   3  13   88.80    5.41
   5   3  13   81.39    4.82
  -5   3 -13   96.31    6.00
  -5   3 -13   77.94    4.87
   5  -3  14  423.70   22.51
   5  -3  14  388.46   20.55
  -5  -3 -14  437.56   23.46
   5   3  14  391.18   20.55
  -5   3 -14  381.32   20.42
  -5   3 -14  374.63   19.92
   5  -3  15  488.81   25.87
  -5  -3 -15  476.53   25.05
  -5  -3 -15  514.73   27.51
   5   3  15  471.08   24.92
   5   3  15  460.62   24.10
  -5   3 -15  444.48   23.55
   5  -3  16   34.24    3.00
   5  -3  16   36.88    2.73
  -5  -3 -16   40.11    2.91
  -5  -3 -16   30.69    3.36
   5   3  16   39.47    2.77
   5   3  16   38.38    3.18
  -5   3 -16   35.42    3.27
  -5   3 -16   39.10    3.00
   5  -3  17  170.83    9.50
  -5  -3 -17  171.33    9.50
   5   3  17  210.39   11.82
   5   3  17  183.88   10.09
  -5   3 -17  220.44   12.41
   5  -3  18   42.42    3.05
   5  -3  18   47.97    3.64
  -5  -3 -18   50.84    4.46
  -5  -3 -18   42.15    3.05
   5   3  18   45.20    3.14
   5   3  18   51.65    3.96
  -5   3 -18   52.79    4.14
  -5   3 -18   41.56    3.14
   5  -3  19    5.05    1.32
   5  -3  19    3.00    1.59
  -5  -3 -19    6.78    1.46
  -5  -3 -19    3.55    2.55
   5   3  19    2.82    1.77
   5   3  19    4.59    1.27
  -5   3 -19    4.50    1.36
  -5   3 -19    2.46    1.91
   5  -3  20    2.14    1.18
   5  -3  20    2.50    1.77
  -5  -3 -20    2.05    1.18
  -5  -3 -20    3.91    2.59
   5   3  20    3.46    1.23
   5   3  20    3.36    1.73
  -5   3 -20    3.00    1.23
  -5   3 -20    2.82    1.96
   5  -3  21   42.74    3.50
   5  -3  21   43.61    3.14
  -5  -3 -21   42.79    3.14
   5   3  21   44.52    3.23
   5   3  21   38.01    3.32
  -5   3 -21   48.79    3.46
  -5   3 -21   38.92    3.68
   5  -3  22   61.93    4.41
  -5  -3 -22   52.25    5.23
   5   3  22   63.89    4.64
   5   3  22   69.75    4.50
  -5   3 -22   81.89    5.14
   5  -3  23    2.59    1.18
  -5  -3 -23    1.96    1.27
  -5  -3 -23    3.32    3.41
   5   3  23    2.41    1.86
   5   3  23    2.36    1.27
  -5   3 -23    1.14    2.09
   5  -3  24   25.51    2.23
   5  -3  24   25.28    2.77
  -5  -3 -24   19.37    4.59
  -5  -3 -24   25.92    2.36
   5   3  24   27.83    3.09
   5   3  24   27.15    2.46
  -5   3 -24   30.78    2.55
  -5   3 -24   23.42    3.14
   5  -3  25   74.66    4.68
   5  -3  25   75.34    5.09
  -5  -3 -25   71.21    7.32
  -5  -3 -25   82.71    5.18
   5   3  25   82.76    5.23
   5   3  25   89.76    6.09
  -5   3 -25   80.39    4.96
  -5   3 -25   79.07    5.87
   5  -3  26    5.37    2.05
  -5  -3 -26    6.87    1.55
  -5  -3 -26    5.32    4.27
   5   3  26    4.96    1.55
   5   3  26    6.91    2.50
  -5   3 -26    6.37    1.41
  -5  -4  27    9.32    1.64
  -5  -4  27   11.69    2.32
   5   4 -27    9.00    2.59
   5   4 -27    8.14    1.27
   5  -4 -26    4.14    3.91
   5  -4 -26    1.05    1.05
  -5  -4  26    1.73    1.55
  -5  -4  26    1.46    1.23
   5   4 -26    0.82    2.27
   5   4 -26    1.23    0.95
  -5   4  26    1.00    1.23
   5  -4 -25   36.79    4.91
   5  -4 -25   25.37    2.09
  -5  -4  25   25.69    2.36
  -5  -4  25   25.96    2.64
   5   4 -25   28.65    3.77
   5   4 -25   24.37    2.18
  -5   4  25   27.87    2.68
  -5   4  25   26.28    2.23
   5  -4 -24   29.65    4.00
  -5  -4  24   29.46    2.55
  -5  -4  24   29.24    2.91
   5   4 -24   21.37    2.00
  -5   4  24   21.64    2.18
  -5   4  24   21.78    2.36
   5  -4 -23   15.28    1.50
   5  -4 -23   19.60    3.23
  -5  -4  23   18.51    2.32
   5   4 -23   13.64    1.64
  -5   4  23   14.60    1.82
  -5   4  23   16.37    2.14
   5  -4 -22  159.47    8.68
  -5  -4  22  153.01    8.73
  -5  -4  22  147.05    8.59
   5   4 -22  145.05    8.23
  -5   4  22  150.92    8.55
  -5   4  22  150.24    8.37
   5  -4 -21  139.59    8.37
   5  -4 -21  117.13    6.46
  -5  -4  21  131.46    7.87
  -5  -4  21  124.73    7.32
   5   4 -21  114.72    6.73
  -5   4  21  127.36    7.23
   5  -4 -20   67.57    4.64
  -5  -4  20   55.34    3.82
  -5  -4  20   63.02    4.50
   5   4 -20   46.29    3.32
  -5   4  20   51.84    3.23
  -5   4  20   51.20    3.27
   5  -4 -19   23.05    2.46
  -5  -4  19   16.96    2.00
  -5  -4  19   24.96    2.64
   5   4 -19   11.46    1.64
  -5   4  19   11.55    1.23
  -5   4  19   12.73    1.32
   5  -4 -18   61.20    3.41
   5  -4 -18   62.79    4.00
  -5  -4  18   69.93    4.96
  -5  -4  18   69.75    4.55
   5   4 -18   72.34    4.68
  -5   4  18   70.75    4.00
  -5   4  18   66.93    3.87
   5  -4 -17    1.73    0.95
  -5  -4  17    2.73    1.64
  -5  -4  17    4.32    1.36
   5   4 -17    6.18    1.27
  -5   4  17    3.05    0.64
  -5   4  17    2.82    0.73
  -5  -4  16   56.84    3.96
   5   4 -16   77.89    4.82
  -5   4  16   68.62    3.73
  -5  -4  15   70.34    4.55
  -5  -4  15   69.57    4.46
   5   4 -15   73.25    4.55
   5   4 -15   75.21    5.27
  -5  -4  14  115.04    6.73
  -5  -4  14  119.41    7.00
   5   4 -14  124.64    7.59
   5   4 -14  109.90    6.37
  -5  -4  12  160.28    8.96
  -5  -4  12  143.28    8.14
  -5  -4  11  768.00   39.92
  -5  -4  11  765.27   39.83
   5   4 -11  784.37   40.70
   5   4 -11  769.36   40.20
  -5  -4  10  172.02    9.55
  -5  -4  10  177.52    9.87
   5   4 -10  173.29    9.78
   5   4 -10  155.19    8.59
  -5  -4   9   33.78    2.73
  -5  -4   9   31.97    2.50
   5   4  -9   25.24    2.36
   5   4  -9   19.60    1.77
  -5  -4   8  312.11   16.60
   5   4  -8  265.59   14.32
  -5  -4   7  100.99    5.87
  -5  -4   7   92.99    5.46
   5   4  -7   84.26    5.14
   5   4  -7   96.58    5.55
  -5  -4   6  179.43    9.78
  -5  -4   6  187.29   10.19
  -5  -4   5    4.46    1.18
   5   4  -5    2.46    0.91
  -5  -4   4   77.25    4.55
  -5  -4   4   81.12    4.73
   5   4  -4   77.80    4.50
  -5  -4   3   65.48    3.91
  -5  -4   3   73.16    4.32
   5   4  -3   75.12    5.27
   5   4  -3   75.98    4.50
  -5  -4   2   57.57    3.46
  -5  -4   2   67.30    3.91
   5  -4  -1  542.92   28.01
   5  -4  -1  544.28   28.10
  -5  -4   1  579.30   30.01
  -5  -4   1  525.64   27.19
   5   4  -1  505.63   26.24
   5   4  -1  582.93   30.56
  -5   4   1  535.19   27.74
  -5   4   1  536.55   27.69
   5  -4   0  290.78   15.14
   5  -4   0  285.46   14.82
  -5  -4   0  268.14   14.05
  -5  -4   0  283.92   14.91
   5   4   0  364.99   19.37
   5   4   0  321.70   16.87
  -5   4   0  344.30   18.05
  -5   4   0  321.66   16.73
   5  -4   1   25.87    1.82
   5  -4   1   26.01    1.73
  -5  -4  -1   27.37    1.96
  -5  -4  -1   22.83    1.59
   5   4   1   29.28    2.05
   5   4   1   36.33    2.91
  -5   4  -1   35.06    2.59
  -5   4  -1   27.42    1.91
   5  -4   2 1012.63   52.06
   5  -4   2 1025.36   52.70
  -5  -4  -2 1015.36   52.20
  -5  -4  -2  975.35   50.11
   5   4   2 1121.31   57.79
   5   4   2 1086.29   55.84
  -5   4  -2 1062.19   54.66
  -5   4  -2 1066.29   54.93
   5  -4   3  734.81   37.97
   5  -4   3  792.10   40.83
  -5  -4  -3  818.47   42.15
  -5  -4  -3  762.09   39.20
   5   4   3  732.53   37.88
   5   4   3  749.36   38.65
  -5   4  -3  809.38   41.79
  -5   4  -3  760.72   39.42
   5  -4   4   97.99    5.50
   5  -4   4   96.94    5.55
  -5  -4  -4   96.94    5.27
  -5  -4  -4  109.18    5.96
   5   4   4  106.77    5.91
   5   4   4  109.99    6.14
  -5   4  -4  119.41    6.68
   5  -4   5  185.98   10.00
   5  -4   5  201.48   10.91
  -5  -4  -5  172.15    9.19
  -5  -4  -5  180.34    9.55
   5   4   5  195.39   10.41
   5   4   5  197.30   10.55
  -5   4  -5  174.33    9.50
  -5   4  -5  207.71   11.32
   5  -4   6   85.94    5.09
   5  -4   6   80.07    4.68
  -5  -4  -6   74.53    4.23
  -5  -4  -6   77.16    4.27
   5   4   6   98.40    5.50
   5   4   6  108.04    6.05
  -5   4  -6  109.36    6.41
  -5   4  -6   93.72    5.50
   5  -4   7  159.37    8.73
  -5  -4  -7  194.30   10.32
  -5  -4  -7  158.51    8.46
   5   4   7  122.41    6.82
   5   4   7  132.64    7.23
  -5   4  -7  122.50    7.14
   5  -4   8   70.89    4.46
   5  -4   8   81.98    4.87
  -5  -4  -8   88.71    4.96
  -5  -4  -8   74.89    4.23
   5   4   8   74.25    4.50
   5   4   8   79.48    4.59
  -5   4  -8   87.26    5.27
  -5   4  -8   78.98    5.00
   5  -4   9   89.90    5.27
   5  -4   9   88.90    5.41
  -5  -4  -9   80.71    4.64
  -5  -4  -9   87.58    4.91
   5   4   9   87.80    5.05
   5   4   9   87.99    5.18
  -5   4  -9   84.35    5.14
  -5   4  -9   83.12    5.27
   5  -4  10  217.44   11.96
   5  -4  10  222.12   12.00
  -5  -4 -10  226.17   12.05
  -5  -4 -10  231.35   12.32
   5   4  10  209.17   11.19
   5   4  10  215.26   11.64
  -5   4 -10  215.53   11.96
  -5   4 -10  224.81   12.28
   5  -4  11   64.30    4.27
   5  -4  11   68.80    4.23
  -5  -4 -11   71.71    4.23
  -5  -4 -11   63.52    5.14
   5   4  11   58.79    3.87
  -5   4 -11   63.75    4.46
  -5   4 -11   72.16    4.55
   5  -4  12  226.53   12.46
   5  -4  12  218.85   11.87
  -5  -4 -12  221.94   11.91
   5   4  12  207.30   11.37
  -5   4 -12  217.49   12.19
  -5   4 -12  201.12   11.09
   5  -4  13  306.97   16.64
   5  -4  13  296.56   15.87
  -5  -4 -13  299.52   15.87
   5   4  13  311.38   16.46
   5   4  13  307.52   16.55
  -5   4 -13  298.92   16.10
  -5   4 -13  322.25   17.55
   5  -4  14   46.11    3.50
  -5  -4 -14   46.79    3.09
  -5  -4 -14   49.38    4.50
   5   4  14   37.92    2.64
   5   4  14   37.65    3.09
  -5   4 -14   39.70    3.00
  -5   4 -14   37.42    3.32
   5  -4  15   62.29    4.00
   5  -4  15   68.43    4.64
  -5  -4 -15   59.66    4.87
   5   4  15   48.43    3.23
  -5   4 -15   49.97    4.00
  -5   4 -15   51.34    3.59
   5  -4  16  124.82    7.46
   5  -4  16  122.18    7.09
  -5  -4 -16  122.82    7.05
  -5  -4 -16  146.10    9.09
   5   4  16  122.36    7.00
   5   4  16  125.54    7.50
  -5   4 -16  134.14    8.18
   5  -4  17   49.97    3.41
   5  -4  17   44.83    3.50
  -5  -4 -17   40.01    4.14
  -5  -4 -17   51.20    3.41
   5   4  17   49.52    3.36
   5   4  17   43.02    3.36
  -5   4 -17   45.02    3.87
  -5   4 -17   46.83    3.32
   5  -4  18    7.14    1.77
   5  -4  18    9.46    1.46
  -5  -4 -18    5.59    3.05
  -5  -4 -18   11.14    1.46
   5   4  18    7.82    1.41
   5   4  18    6.68    1.82
  -5   4 -18    7.28    2.23
  -5   4 -18   11.14    1.59
   5  -4  19    3.36    1.23
   5  -4  19    6.46    1.73
  -5  -4 -19    4.18    1.18
  -5  -4 -19    4.23    3.23
   5   4  19    3.05    1.23
   5   4  19    4.73    1.82
  -5   4 -19    4.05    1.23
  -5   4 -19    9.91    2.46
   5  -4  20    4.87    1.64
  -5  -4 -20    3.64    3.77
  -5  -4 -20    5.68    1.27
   5   4  20    3.96    1.91
   5   4  20    3.87    1.32
  -5   4 -20    5.91    1.32
   5  -4  21   21.51    2.05
   5  -4  21   21.33    2.50
  -5  -4 -21   16.46    4.96
  -5  -4 -21   24.83    2.32
   5   4  21   21.83    2.86
   5   4  21   19.05    2.00
  -5   4 -21   17.87    2.96
  -5   4 -21   22.10    2.14
   5  -4  22   38.79    2.86
   5  -4  22   37.56    3.14
  -5  -4 -22   36.10    2.96
   5   4  22   41.92    3.73
   5   4  22   38.10    3.00
  -5   4 -22   32.56    3.73
  -5   4 -22   37.15    2.86
   5  -4  23   42.74    3.36
   5  -4  23   42.97    3.05
  -5  -4 -23   40.83    3.18
  -5  -4 -23   28.46    6.91
   5   4  23   44.38    4.00
   5   4  23   43.83    3.32
  -5   4 -23   41.83    4.18
  -5   4 -23   41.42    3.05
  -5  -5  23   17.14    2.36
  -5  -5  23   15.64    1.91
   5   5 -23   14.60    2.73
   5   5 -23   14.87    1.68
  -5  -5  22   13.23    1.77
   5   5 -22   16.14    2.91
  -5  -5  21   63.16    4.41
  -5  -5  20   28.51    2.77
  -5  -5  20   29.19    2.55
   5   5 -20   30.42    2.41
   5   5 -20   33.01    3.59
  -5  -5  19   34.97    2.82
  -5  -5  19   32.56    3.00
   5   5 -19   26.55    2.18
   5   5 -19   22.42    3.05
  -5  -5  18   88.26    5.64
  -5  -5  18   81.89    5.14
   5   5 -18   88.08    6.00
   5   5 -18   70.71    4.37
  -5  -5  17   37.10    2.91
  -5  -5  17   34.56    2.96
   5   5 -17   34.83    3.41
   5   5 -17   31.87    2.46
  -5  -5  16    0.91    1.18
   5   5 -16    0.64    1.86
  -5  -5  15   84.89    5.41
  -5  -5  15   86.53    5.37
   5   5 -15   78.89    5.46
   5   5 -15   80.62    4.91
  -5  -5  14   99.90    6.09
   5   5 -14  102.31    6.00
  -5  -5  13   22.87    2.23
  -5  -5  13   20.33    2.27
   5   5 -13   27.06    2.18
   5   5 -13   21.64    2.73
  -5  -5  12   42.11    3.23
  -5  -5  12   49.24    3.46
   5   5 -12   42.01    2.91
   5   5 -12   42.56    3.64
  -5  -5  11   58.61    4.00
  -5  -5  11   51.75    3.55
  -5  -5  10  135.46    7.82
  -5  -5  10  113.68    6.64
  -5  -5   9   50.02    3.41
  -5  -5   9   62.39    4.09
  -5  -5   8   33.24    2.59
  -5  -5   8   36.10    2.77
  -5  -5   7   57.20    3.73
   5   5  -7   56.79    4.14
  -5  -5   6   10.37    1.41
  -5  -5   6    7.55    1.41
  -5  -5   5  202.84   10.96
  -5  -5   5  192.52   10.46
   5   5  -5  201.53   11.19
  -5  -5   4  111.18    6.23
   5   5  -4  121.82    8.23
   5   5  -4  117.72    6.96
  -5  -5   3   80.03    4.64
  -5  -5   3   78.21    4.59
   5   5  -3   93.17    6.32
  -5  -5   2  169.11    9.09
  -5  -5   2  172.92    9.32
   5   5  -2  173.15    9.96
   5   5  -2  160.19    8.91
  -5  -5   1   24.78    1.77
  -5  -5   1   26.05    1.77
   5   5  -1   29.15    2.77
   5   5  -1   27.87    2.32
  -5  -5   0   39.51    2.41
  -5  -5   0   40.97    2.55
   5   5   0   53.79    3.73
   5   5   0   55.88    3.50
  -5   5   0   59.29    3.59
   5  -5   1   79.71    4.32
  -5  -5  -1   67.98    3.82
  -5  -5  -1   76.07    4.23
   5   5   1   97.90    5.68
   5   5   1   87.67    5.05
  -5   5  -1  100.54    5.82
   5  -5   2    5.82    0.91
   5  -5   2    5.73    0.77
  -5  -5  -2    4.05    0.64
  -5  -5  -2    4.46    0.64
   5   5   2    4.77    1.23
   5   5   2    4.50    1.09
  -5   5  -2    4.23    1.55
  -5   5  -2    2.55    0.82
   5  -5   3   73.53    4.18
   5  -5   3   73.53    4.27
  -5  -5  -3   72.34    3.96
  -5  -5  -3   74.75    4.09
   5   5   3   76.66    4.37
   5   5   3   73.75    4.27
  -5   5  -3   77.94    4.96
  -5   5  -3   86.30    4.91
   5  -5   4   21.55    1.82
   5  -5   4   20.60    1.64
  -5  -5  -4   17.23    1.14
  -5  -5  -4   20.01    1.23
   5   5   4   14.10    1.36
   5   5   4   13.87    1.27
  -5   5  -4   10.50    1.36
   5  -5   5   65.75    3.91
   5  -5   5   62.39    3.91
  -5  -5  -5   72.75    3.96
   5   5   5   54.06    3.14
   5   5   5   51.25    3.09
  -5   5  -5   56.38    3.96
  -5   5  -5   64.57    4.00
   5  -5   6   75.80    4.46
   5   5   6   65.61    3.68
   5   5   6   68.80    3.91
  -5   5  -6   79.39    5.14
   5  -5   7   69.02    4.37
   5  -5   7   68.30    4.14
   5   5   7   59.66    3.36
   5   5   7   61.48    3.55
  -5   5  -7   61.07    3.91
  -5   5  -7   70.25    4.77
   5  -5   8   73.71    4.68
   5  -5   8   83.21    4.96
   5   5   8   70.71    4.05
   5   5   8   60.02    3.41
  -5   5  -8   67.21    4.68
   5  -5   9  164.01    9.28
   5  -5   9  160.60    8.87
   5   5   9  145.60    7.87
   5   5   9  144.41    7.73
  -5   5  -9  159.15    9.32
  -5   5  -9  149.10    8.41
   5  -5  10   49.02    3.50
   5  -5  10   45.83    3.09
   5   5  10   42.47    2.64
   5   5  10   45.20    2.73
  -5   5 -10   36.42    2.73
   5  -5  11  120.36    7.09
   5  -5  11  125.95    7.18
   5   5  11  113.27    6.18
   5   5  11  115.72    6.37
  -5   5 -11  121.18    7.05
  -5   5 -11  128.68    7.87
   5  -5  12   11.87    1.86
  -5  -5 -12   10.37    0.86
  -5  -5 -12   11.09    0.95
   5   5  12    9.23    1.18
   5   5  12   10.87    1.32
  -5   5 -12    9.32    1.50
   5  -5  13    8.59    1.77
   5  -5  13    6.73    1.27
  -5  -5 -13    3.82    0.73
   5   5  13    7.64    1.27
   5   5  13    7.73    1.14
  -5   5 -13    9.41    2.41
   5  -5  14   15.82    1.77
  -5  -5 -14   12.28    1.09
  -5  -5 -14   13.91    1.23
   5   5  14   22.19    1.86
   5   5  14   22.78    1.96
  -5   5 -14   30.65    3.32
   5  -5  15   64.20    4.09
   5  -5  15   67.93    4.59
  -5  -5 -15   62.93    3.64
  -5  -5 -15   65.07    3.82
   5   5  15   61.07    3.82
   5   5  15   60.70    3.91
  -5   5 -15   63.02    4.87
  -5   5 -15   55.52    3.77
   5  -5  16    3.68    1.64
   5  -5  16    2.91    1.05
  -5  -5 -16    2.64    0.86
  -5  -5 -16    2.09    0.82
   5   5  16    1.14    1.36
  -5   5 -16    2.18    2.14
  -5   5 -16    1.18    1.00
   5  -5  17   19.19    1.86
   5  -5  17   19.60    2.41
  -5  -5 -17   17.51    1.64
  -5  -5 -17   22.37    1.86
   5   5  17   18.28    2.18
   5   5  17   18.14    1.91
  -5   5 -17   14.23    2.77
  -5   5 -17   20.83    2.00
   5  -5  18    1.96    1.55
  -5   5 -18    5.77    1.27
   5  -5  19   37.92    2.86
   5  -5  19   33.83    3.46
  -5   5 -19   40.33    4.23
  -5   5 -19   37.42    3.05
  -5  -6  17   59.48    4.05
  -5  -6  17   58.20    4.23
   5   6 -17   43.79    4.18
   5   6 -17   42.83    3.00
  -5  -6  16   42.47    3.18
  -5  -6  16   45.70    3.73
   5   6 -16   32.38    3.82
   5   6 -16   35.60    2.64
  -5  -6  15    3.05    1.32
  -5  -6  15    4.50    1.91
   5   6 -15    1.77    2.27
   5   6 -15    0.73    0.91
  -5  -6  14    8.50    1.64
   5   6 -14   10.09    2.73
  -5  -6  13   50.02    3.64
  -5  -6  13   50.06    3.91
   5   6 -13   46.11    4.18
   5   6 -13   40.42    2.91
  -5  -6  12   28.65    2.96
   5   6 -12   16.69    1.73
  -5  -6  11   21.23    2.14
  -5  -6  11   17.19    2.32
   5   6 -11   12.28    2.64
   5   6 -11   17.78    1.77
  -5  -6  10    2.96    1.23
  -5  -6  10    1.91    1.50
   5   6 -10    3.91    1.09
   5   6 -10    4.14    2.05
  -5  -6   9   50.70    3.46
  -5  -6   9   52.29    3.73
   5   6  -9   35.65    2.59
   5   6  -9   44.24    3.77
  -5  -6   8   24.19    2.27
  -5  -6   8   27.06    2.23
   5   6  -8   16.05    2.50
   5   6  -8   18.64    1.96
  -5  -6   7   13.05    1.50
  -5  -6   7   10.41    1.50
   5   6  -7    9.23    2.14
   5   6  -7    4.59    4.50
  -5  -6   6   78.80    4.82
  -5  -6   6   77.80    4.68
   5   6  -6   77.12    5.32
  -5  -6   5   33.42    2.41
   5   6  -5   35.47    3.27
   5   6  -5   33.56    4.96
  -5  -6   4    2.32    0.77
  -5  -6   4    2.86    0.86
   5   6  -4    2.50    2.91
  -5  -6   3   60.07    3.55
  -5  -6   3   57.66    3.41
   5   6  -3   51.88    3.77
   5   6  -3   50.38    4.18
  -5  -6   2   19.69    1.36
  -5  -6   2   19.55    1.41
   5   6  -2   18.78    2.05
   5   6  -2   14.51    2.00
   5   6  -1    4.55    1.23
   5   6  -1    3.23    1.18
  -5   6  -3   23.10    2.86
  -5   6  -3   21.69    1.41
   5  -6   4   35.88    2.41
   5  -6   4   37.88    2.36
  -5   6  -4   26.01    3.32
  -5   6  -4   34.74    2.23
   5  -6   5   67.71    4.00
   5  -6   5   64.16    4.00
  -5   6  -5   63.89    3.87
  -5   6  -5   69.39    5.68
   5  -6   6    0.95    0.77
   5  -6   6    1.73    1.09
  -5   6  -6   -0.36    2.50
   5  -6   7   30.74    2.59
   5  -6   7   30.15    2.32
  -5   6  -7   25.15    3.27
  -5   6  -7   29.15    2.32
   5  -6   8   94.22    5.82
   5  -6   8   99.76    5.87
  -5   6  -8   78.94    4.82
  -5   6  -8   69.52    5.27
   5  -6   9    8.14    1.73
   5  -6   9   11.60    1.50
  -5   6  -9    7.32    1.23
  -5   6  -9    5.18    2.46
   5  -6  10   27.92    2.73
   5  -6  10   28.06    2.36
  -5   6 -10   26.37    3.59
  -5   6 -10   23.92    2.14
   5  -6  11   19.46    2.41
  -5   6 -11   13.73    3.18
  -5   6 -11   17.87    1.86
   5  -6  12    1.23    1.68
   5  -6  12    3.91    1.27
  -5   6 -12    3.09    1.27
  -5   6 -12    0.45    2.91
   5  -6  13    1.82    1.68
   5  -6  13    2.91    1.23
  -5   6 -13    0.91    1.00
  -5   6 -13    0.82    2.96
   6   0 -32    0.73    2.14
   6   0 -32    0.14    0.91
  -6   0  32    0.77    2.05
  -6   0  32   -0.68    1.18
   6   0 -31   81.53    5.87
   6   0 -30   55.43    3.68
  -6   0  30   49.34    3.55
  -6   0  30   43.11    3.68
   6   0 -29  165.97   10.00
   6   0 -29  152.01    8.59
  -6   0  29  160.97    9.37
  -6   0  29  157.97    8.96
   6   0 -28  211.58   11.60
   6   0 -28  210.94   12.23
  -6   0  28  205.44   11.37
  -6   0  28  204.94   11.50
   6   0 -27    0.23    1.86
   6   0 -27    3.46    1.18
  -6   0  27    1.18    1.73
  -6   0  27    1.86    1.27
   6   0 -26  396.55   21.05
   6   0 -26  389.23   21.10
  -6   0  26  381.18   20.28
  -6   0  26  376.00   20.19
   6   0 -25  232.04   13.10
  -6   0  25  221.08   12.14
   6   0 -24    3.36    1.96
   6   0 -24    5.09    1.36
  -6   0  24    4.41    1.41
  -6   0  24    4.87    1.91
   6   0 -22    7.91    2.00
   6   0 -22    4.09    1.23
  -6   0  22    3.50    1.41
  -6   0  22    5.23    1.77
   6   0 -21  288.10   15.78
   6   0 -21  281.42   15.14
  -6   0  21  286.33   15.46
  -6   0  21  270.23   14.64
   6   0 -20   79.76    5.18
   6   0 -20   65.98    4.32
  -6   0  20   74.80    4.73
  -6   0  20   66.89    4.32
   6   0 -19   64.61    4.18
   6   0 -19   79.07    5.14
  -6   0  19   61.02    4.00
  -6   0  19   68.71    4.46
   6   0 -18 1274.54   65.75
   6   0 -18 1189.97   61.52
  -6   0  18 1230.89   63.48
  -6   0  18 1192.70   61.52
   6   0 -17    6.41    1.73
  -6   0  17    4.55    1.41
   6   0 -16 1105.85   57.16
  -6   0  16 1133.13   58.48
   6   0 -15 1945.69   99.90
   6   0 -15 1766.54   90.76
  -6   0  15 1841.11   94.53
  -6   0  15 1912.95   98.22
   6   0 -14  289.51   15.41
   6   0 -14  267.32   14.28
  -6   0  14  279.05   14.87
  -6   0  14  290.65   15.46
   6   0 -12 1617.39   83.03
  -6   0  12 1690.14   86.71
   6   0 -11 1164.50   59.93
   6   0 -11 1089.02   56.07
  -6   0  11 1138.13   58.57
  -6   0  11 1161.32   59.70
   6   0 -10  154.33    8.41
   6   0 -10  168.88    9.19
  -6   0  10  155.65    8.46
  -6   0  10  174.11    9.46
   6   0  -9  103.04    5.77
  -6   0   9  100.67    5.64
   6   0  -8 2835.55  145.05
   6   0  -8 2909.21  148.78
  -6   0   8 2867.38  146.64
  -6   0   8 2771.44  141.82
   6   0  -7  437.38   22.74
   6   0  -7  366.18   19.05
  -6   0   7  377.86   19.69
  -6   0   7  426.51   22.24
   6   0  -6 1901.58   97.40
   6   0  -6 1738.34   88.99
  -6   0   6 1780.63   91.17
  -6   0   6 1953.42  100.04
   6   0  -5 3792.71  193.75
   6   0  -5 3799.53  194.21
  -6   0   5 3719.96  190.11
  -6   0   5 3577.63  182.79
   6   0  -4 5415.56  276.51
   6   0  -4 5820.25  297.29
  -6   0   4 5324.62  271.96
  -6   0   4 5633.82  287.69
   6   0  -3  614.31   31.87
   6   0  -3  647.96   33.38
  -6   0   3  638.86   32.88
   6   0  -2 2385.85  122.13
   6   0  -2 2025.72  103.63
  -6   0   2 1954.78  100.22
  -6   0   2 2022.54  103.45
   6   0  -1 1187.69   61.02
   6   0  -1 1275.91   65.39
  -6   0   1 1279.09   65.52
   6   0   0    2.05    0.91
   6   0   0    3.14    1.50
  -6   0   0    0.32    0.86
  -6   0   0    5.91    1.82
   6   0   1  292.47   15.28
   6   0   1  278.01   14.64
  -6   0  -1  277.60   14.51
  -6   0  -1  261.18   13.87
   6   0   2   17.10    1.73
  -6   0  -2   17.55    1.96
   6   0   3  603.40   31.15
   6   0   3  563.38   29.19
  -6   0  -3  574.29   29.83
  -6   0  -3  613.85   31.69
   6   0   4   27.60    2.05
  -6   0  -4   30.51    2.14
   6   0   5  940.79   48.38
   6   0   5  848.48   43.74
  -6   0  -5  951.70   48.97
   6   0   6   10.64    1.59
  -6   0  -6    7.78    1.59
   6   0   7  531.55   27.78
  -6   0  -7  566.11   29.37
   6   0   8 3505.79  179.47
  -6   0  -8 3495.33  178.79
   6   0   9 2966.51  152.05
   6   0   9 3473.96  177.70
  -6   0  -9 3508.06  179.47
  -6   0  -9 3264.34  167.15
   6   0  10  217.76   11.69
   6   0  10  211.35   11.60
  -6   0 -10  218.21   11.78
  -6   0 -10  188.07   10.37
   6   0  11  732.08   37.92
  -6   0 -11  699.79   36.42
   6   0  12  578.39   30.33
   6   0  12  516.55   26.96
  -6   0 -12  494.72   25.92
  -6   0 -12  582.93   30.51
   6   0  13  292.51   15.82
   6   0  13  321.07   17.01
  -6   0 -13  302.02   16.23
  -6   0 -13  320.70   17.10
   6   0  14    6.78    1.73
   6   0  14    5.37    1.18
  -6   0 -14    4.27    1.41
  -6   0 -14    8.41    1.77
   6   0  15    3.55    1.14
   6   0  15    3.73    1.68
  -6   0 -15    3.64    1.64
  -6   0 -15    2.91    1.32
   6   0  16   42.33    3.00
   6   0  16   36.47    3.09
  -6   0 -16   44.79    3.23
  -6   0 -16   32.24    2.96
   6   0  17   16.14    1.77
   6   0  17   13.41    2.05
  -6   0 -17   13.50    2.23
  -6   0 -17   19.37    2.00
   6   0  18   11.23    2.00
  -6   0 -18   10.46    1.64
   6   0  19  754.81   39.24
   6   0  19  670.24   35.19
  -6   0 -19  697.07   36.65
  -6   0 -19  788.92   41.06
   6   0  21   42.24    3.05
   6   0  21   46.43    3.73
  -6   0 -21   49.88    4.18
  -6   0 -21   43.92    3.23
   6   0  22  405.05   21.42
   6   0  22  400.23   21.51
  -6   0 -22  416.88   22.51
  -6   0 -22  412.24   21.92
   6   0  23  107.27    6.64
   6   0  23  107.27    6.32
  -6   0 -23  104.13    6.87
  -6   0 -23  108.67    6.46
   6   0  24   47.84    3.73
   6   0  24   41.65    3.09
  -6   0 -24   38.51    3.00
  -6   0 -24   52.97    4.41
   6   0  25   40.33    3.41
   6   0  25   37.60    2.86
  -6   0 -25   36.79    2.82
   6   0  26   26.69    2.36
  -6   0 -26   32.56    3.82
   6   0  27    6.27    2.05
   6   0  27    5.77    1.32
  -6   0 -27    7.14    1.32
  -6   0 -27    3.73    2.68
   6   0  28    2.96    1.91
   6   0  28    3.46    1.23
  -6   0 -28    7.37    3.36
  -6   0 -28    3.77    1.18
   6  -1 -32   15.87    3.18
   6  -1 -32   22.46    2.09
  -6  -1  32   20.01    2.09
  -6  -1  32   16.05    2.36
   6   1 -32   23.10    1.96
   6   1 -32   18.55    3.05
  -6   1  32   18.92    2.91
  -6   1  32   22.01    2.18
   6  -1 -31   29.24    3.59
   6  -1 -31   25.05    2.14
  -6  -1  31   26.78    2.41
  -6  -1  31   29.83    3.00
   6   1 -31   28.87    3.32
   6   1 -31   23.74    1.96
  -6   1  31   28.10    2.50
  -6   1  31   30.47    3.09
   6  -1 -30   48.02    3.27
   6  -1 -30   66.66    5.32
  -6  -1  30   54.11    3.73
   6   1 -30   60.20    4.73
   6   1 -30   59.57    3.96
  -6   1  30   56.29    3.82
  -6   1  30   65.80    4.68
   6  -1 -29    6.91    1.23
   6  -1 -29   12.05    2.82
  -6  -1  29   10.46    2.09
  -6  -1  29    9.37    1.64
   6   1 -29    9.82    1.41
   6   1 -29   11.37    2.55
  -6   1  29   11.19    2.18
  -6   1  29    9.96    1.64
   6  -1 -28   52.38    3.55
   6  -1 -28   55.43    4.55
  -6  -1  28   54.47    4.05
  -6  -1  28   53.75    3.77
   6   1 -28   61.66    4.73
   6   1 -28   56.84    3.73
  -6   1  28   53.97    4.09
  -6   1  28   54.97    3.77
   6  -1 -27  246.22   14.05
   6  -1 -27  246.45   13.37
  -6  -1  27  243.18   13.28
  -6  -1  27  251.91   13.91
   6   1 -27  237.77   12.91
   6   1 -27  244.86   13.73
  -6   1  27  239.36   13.05
  -6   1  27  247.63   13.73
   6  -1 -26   33.97    3.41
  -6  -1  26   32.10    3.00
   6   1 -26   21.87    2.05
   6   1 -26   31.51    3.18
  -6   1  26   23.19    2.32
   6  -1 -25   35.88    2.73
   6  -1 -25   41.20    3.68
  -6  -1  25   40.79    3.36
  -6  -1  25   36.01    2.86
   6   1 -25   39.33    2.91
   6   1 -25   40.47    3.59
  -6   1  25   37.56    2.91
  -6   1  25   40.97    3.41
  -6  -1  24  100.63    6.05
   6   1 -24   93.99    6.09
   6  -1 -23   86.94    5.68
   6  -1 -23  107.31    6.32
  -6  -1  23  105.81    6.32
   6   1 -23  110.81    6.55
  -6   1  23   89.67    5.68
  -6   1  23  100.76    6.05
   6  -1 -22   65.48    4.59
   6  -1 -22   78.30    4.82
  -6  -1  22   65.61    4.46
   6   1 -22   92.99    5.59
  -6   1  22   80.21    5.14
  -6   1  22   86.94    5.37
   6  -1 -21  128.50    7.64
   6  -1 -21  131.36    7.50
  -6  -1  21  123.77    7.32
  -6  -1  21  127.18    7.41
   6   1 -21  117.77    6.82
   6   1 -21  113.27    6.96
  -6   1  21  112.40    6.73
  -6   1  21  114.77    6.73
   6  -1 -20    9.64    1.46
   6  -1 -20   16.05    2.09
  -6  -1  20   13.87    2.00
  -6  -1  20   10.19    1.68
   6   1 -20   16.92    1.82
  -6   1  20   24.42    2.41
  -6   1  20   16.60    1.86
   6  -1 -19   42.52    3.00
   6  -1 -19   41.38    3.23
  -6  -1  19   44.11    3.23
  -6  -1  19   40.20    3.09
   6   1 -19   26.74    2.68
   6   1 -19   31.47    2.64
  -6   1  19   26.24    2.50
  -6   1  19   28.15    2.36
   6  -1 -18  108.99    6.50
   6  -1 -18  108.77    6.32
  -6  -1  18  112.09    6.64
  -6  -1  18  113.81    6.68
   6   1 -18  116.00    6.96
   6   1 -18  121.18    7.05
  -6   1  18  108.58    6.37
  -6   1  18  115.27    6.64
   6  -1 -17 1020.82   52.84
  -6  -1  17  973.98   50.43
  -6  -1  17 1022.18   52.88
   6   1 -17 1002.17   51.88
   6   1 -17  980.35   50.84
  -6   1  17  993.08   51.29
   6  -1 -16  653.41   34.06
   6  -1 -16  559.74   29.15
  -6  -1  16  631.13   32.88
  -6  -1  16  607.03   31.65
   6   1 -16  572.02   29.92
   6   1 -16  570.20   29.83
  -6   1  16  562.02   29.28
  -6   1  16  598.39   31.15
   6  -1 -15  166.79    9.28
   6  -1 -15  138.96    7.73
  -6  -1  15  154.28    8.64
  -6  -1  15  143.10    8.09
   6   1 -15  137.23    7.78
   6   1 -15  148.96    8.37
  -6   1  15  149.42    8.23
  -6   1  15  141.55    7.87
   6  -1 -14  912.60   47.11
  -6  -1  14  922.60   47.74
   6   1 -14  889.86   46.02
  -6   1  14  885.77   45.70
   6  -1 -13  865.76   44.70
   6  -1 -13  861.21   44.42
  -6  -1  13  883.04   45.65
  -6  -1  13  872.13   45.15
   6   1 -13  903.05   46.70
   6   1 -13  900.32   46.56
  -6   1  13  894.41   46.11
  -6   1  13  858.03   44.29
   6  -1 -12   70.53    4.23
  -6  -1  12   73.34    4.46
   6   1 -12   92.08    5.41
  -6   1  12   93.44    5.32
   6  -1 -11  324.66   17.01
   6  -1 -11  295.60   15.55
  -6  -1  11  312.61   16.51
   6   1 -11  267.78   14.32
  -6   1  11  268.50   14.23
  -6   1  11  254.14   13.41
   6  -1 -10  210.44   11.19
   6  -1 -10  240.45   12.69
  -6  -1  10  226.81   12.14
   6   1 -10  239.40   12.82
   6   1 -10  228.76   12.37
  -6   1  10  246.41   12.96
  -6   1  10  251.00   13.28
   6  -1  -9  202.48   10.73
  -6  -1   9  210.85   11.28
   6   1  -9  135.41    7.50
  -6   1   9  145.82    7.91
   6  -1  -8 1618.30   82.89
   6  -1  -8 1459.15   74.75
  -6  -1   8 1439.15   73.84
  -6  -1   8 1578.74   81.03
   6   1  -8 1641.04   84.17
   6   1  -8 1478.25   75.85
  -6   1   8 1601.93   82.07
  -6   1   8 1479.16   75.75
   6  -1  -7  628.86   32.42
   6  -1  -7  694.79   35.74
  -6  -1   7  640.68   33.19
  -6  -1   7  690.70   35.69
   6   1  -7  783.00   40.42
   6   1  -7  667.51   34.56
  -6   1   7  727.53   37.47
  -6   1   7  790.73   40.61
   6  -1  -6 1631.49   83.48
   6  -1  -6 1698.33   86.94
  -6  -1   6 1638.31   84.03
  -6  -1   6 1672.87   85.71
   6   1  -6 1763.35   90.35
   6   1  -6 1681.05   86.17
  -6   1   6 1679.23   85.94
  -6   1   6 1687.87   86.39
   6  -1  -5  847.57   43.52
   6  -1  -5  920.33   47.43
  -6  -1   5  873.49   44.93
  -6  -1   5  857.12   44.15
   6   1  -5  776.18   40.01
   6   1  -5  821.65   42.29
  -6   1   5  846.66   43.47
  -6   1   5  748.45   38.47
   6  -1  -4 4765.33  243.36
   6  -1  -4 4183.76  213.67
  -6  -1   4 4077.81  208.30
  -6  -1   4 4336.54  221.58
   6   1  -4 4146.47  211.89
   6   1  -4 4250.14  217.12
  -6   1   4 4252.42  217.21
  -6   1   4 4154.20  212.17
   6  -1  -3 1544.18   79.03
   6  -1  -3 1701.06   87.12
  -6  -1   3 1536.91   78.76
   6   1  -3 1520.54   77.89
  -6   1   3 1385.95   70.93
  -6   1   3 1685.60   86.44
   6  -1  -2  305.15   15.96
   6  -1  -2  301.43   15.64
  -6  -1   2  315.98   16.46
   6   1  -2  263.05   13.82
   6   1  -2  297.29   15.91
  -6   1   2  250.86   13.10
  -6   1   2  270.19   14.19
   6  -1  -1  225.58   11.78
   6  -1  -1  264.87   13.91
  -6  -1   1  219.12   11.55
   6   1  -1  212.62   11.23
  -6   1   1  201.84   10.59
  -6   1   1  245.77   13.00
   6  -1   0  893.04   45.83
   6  -1   0  805.74   41.47
  -6  -1   0  796.65   40.97
  -6  -1   0  823.02   42.61
   6   1   0  878.95   45.20
  -6   1   0  955.34   49.02
  -6   1   0  938.51   48.29
   6  -1   1  435.93   22.64
   6  -1   1  367.08   19.05
  -6  -1  -1  363.17   18.87
  -6  -1  -1  412.42   21.60
   6   1   1  381.23   19.83
  -6   1  -1  358.26   18.60
  -6   1  -1  374.91   19.60
   6  -1   2 2374.02  121.45
   6  -1   2 2282.63  116.77
  -6  -1  -2 2277.17  116.45
  -6  -1  -2 2277.63  116.68
   6   1   2 1967.52  100.76
   6   1   2 2246.71  114.90
  -6   1  -2 2292.63  117.27
  -6   1  -2 2333.10  119.41
   6  -1   3 1465.06   75.12
   6  -1   3 1528.27   78.35
  -6  -1  -3 1456.88   74.84
  -6  -1  -3 1417.32   72.62
   6   1   3 1491.44   76.44
   6   1   3 1364.12   70.02
  -6   1  -3 1476.89   75.71
  -6   1  -3 1496.44   76.75
   6  -1   4  717.98   37.10
   6  -1   4  667.05   34.42
  -6  -1  -4  705.70   36.56
  -6  -1  -4  668.42   34.47
   6   1   4  637.95   33.01
   6   1   4  597.94   30.87
  -6   1  -4  580.21   30.10
  -6   1  -4  600.21   31.01
   6  -1   5  850.30   43.83
   6  -1   5  860.76   44.47
  -6  -1  -5  852.58   44.06
  -6  -1  -5  857.58   44.15
   6   1   5  920.33   47.33
   6   1   5  970.34   49.97
  -6   1  -5  900.32   46.43
  -6   1  -5  918.05   47.29
   6  -1   6  648.41   33.74
   6  -1   6  700.25   36.19
  -6  -1  -6  701.16   36.19
  -6  -1  -6  701.61   36.42
   6   1   6  665.69   34.47
   6   1   6  659.78   34.10
  -6   1  -6  701.16   36.29
  -6   1  -6  677.97   35.19
   6  -1   7  801.65   41.51
  -6  -1  -7  791.19   40.83
  -6  -1  -7  798.92   41.38
   6   1   7  767.09   39.60
   6   1   7  801.65   41.42
  -6   1  -7  796.19   41.20
   6  -1   8  858.94   44.33
   6  -1   8  776.64   40.29
  -6  -1  -8  848.94   43.79
   6   1   8  743.45   38.56
  -6   1  -8  709.34   36.79
  -6   1  -8  864.40   44.70
   6  -1   9  527.46   27.65
   6  -1   9  491.08   25.65
  -6  -1  -9  490.17   25.55
  -6  -1  -9  544.28   28.46
   6   1   9  522.46   27.33
   6   1   9  475.62   24.78
  -6   1  -9  490.63   25.69
  -6   1  -9  467.44   24.46
   6  -1  10 1118.12   57.61
  -6  -1 -10 1124.94   58.07
  -6  -1 -10 1134.95   58.43
   6   1  10 1005.36   52.02
   6   1  10 1090.84   56.16
  -6   1 -10 1075.38   55.57
   6  -1  11  545.19   28.42
   6  -1  11  508.82   26.74
  -6  -1 -11  528.82   27.74
   6   1  11  635.68   33.33
   6   1  11  563.84   29.33
  -6   1 -11  566.11   29.60
  -6   1 -11  573.39   29.97
   6  -1  12  405.51   21.55
   6  -1  12  459.25   24.05
  -6  -1 -12  387.27   20.55
   6   1  12  449.70   23.55
  -6   1 -12  453.66   23.92
  -6   1 -12  374.72   19.92
   6  -1  13   73.57    4.50
  -6  -1 -13   67.98    4.32
   6   1  13  123.82    7.23
  -6   1 -13  125.68    7.32
   6  -1  14  151.24    8.78
   6  -1  14  136.18    7.68
  -6  -1 -14  136.64    7.78
  -6  -1 -14  151.51    8.73
   6   1  14  143.19    8.28
   6   1  14  138.73    7.73
  -6   1 -14  132.55    7.64
  -6   1 -14  147.14    8.46
   6  -1  15  282.69   15.14
   6  -1  15  291.69   15.91
  -6  -1 -15  295.51   16.05
  -6  -1 -15  276.10   14.87
   6   1  15  280.19   14.96
   6   1  15  278.51   15.19
  -6   1 -15  287.37   15.60
  -6   1 -15  281.01   15.19
   6  -1  16  183.61   10.14
   6  -1  16  157.37    9.14
  -6  -1 -16  153.83    8.96
  -6  -1 -16  187.07   10.37
   6   1  16  136.55    8.00
   6   1  16  155.19    8.64
  -6   1 -16  165.19    9.28
   6  -1  17   57.02    4.18
  -6  -1 -17   53.47    4.09
  -6  -1 -17   54.75    3.73
   6   1  17   36.29    3.14
   6   1  17   37.56    2.82
  -6   1 -17   35.01    2.77
   6  -1  18  268.05   14.46
   6  -1  18  273.19   15.05
  -6  -1 -18  281.15   15.51
  -6  -1 -18  270.73   14.69
   6   1  18  262.64   14.51
   6   1  18  268.32   14.41
  -6   1 -18  275.19   14.91
  -6   1 -18  267.00   14.69
   6  -1  19  172.02   10.00
   6  -1  19  170.74    9.50
  -6  -1 -19  172.42    9.69
   6   1  19  169.70    9.82
  -6   1 -19  161.33    9.41
  -6   1 -19  164.65    9.37
   6  -1  20  254.18   13.73
   6  -1  20  241.09   13.41
  -6  -1 -20  259.73   14.14
  -6  -1 -20  260.55   14.55
   6   1  20  239.95   13.37
   6   1  20  243.22   13.19
  -6   1 -20  240.40   13.46
  -6   1 -20  243.68   13.32
   6  -1  21  172.02    9.91
   6  -1  21  194.80   10.73
  -6  -1 -21  170.92   10.14
   6   1  21  198.75   10.96
  -6   1 -21  209.53   11.60
  -6   1 -21  183.06   10.59
   6  -1  22   52.56    3.59
   6  -1  22   45.70    3.64
  -6  -1 -22   40.15    3.82
  -6  -1 -22   55.52    3.82
   6   1  22   44.74    3.77
   6   1  22   52.47    3.64
  -6   1 -22   54.34    3.73
  -6   1 -22   39.29    3.55
   6  -1  23   80.21    4.96
   6  -1  23   96.44    6.09
   6   1  23   77.57    4.87
  -6   1 -23   93.94    6.23
  -6   1 -23   78.26    4.91
   6  -1  24   63.20    4.50
  -6  -1 -24   66.89    5.32
  -6  -1 -24   57.93    3.91
   6   1  24   62.57    4.14
   6   1  24   66.39    4.73
  -6   1 -24   58.98    3.96
   6  -1  25   45.79    3.23
  -6  -1 -25   50.47    3.59
  -6  -1 -25   41.38    4.27
   6   1  25   48.47    3.91
  -6   1 -25   47.61    4.27
   6  -1  26   11.00    2.14
   6  -1  26   11.87    1.59
  -6  -1 -26   12.14    1.68
  -6  -1 -26    7.41    2.91
   6   1  26    8.50    1.55
   6   1  26   10.78    2.23
  -6   1 -26    9.91    1.50
  -6   1 -26    7.09    2.68
   6  -1  27    0.73    1.09
   6  -1  27    1.64    1.77
  -6  -1 -27    2.59    2.91
  -6  -1 -27    0.86    1.05
   6   1  27    0.41    1.91
   6   1  27    1.00    1.18
  -6   1 -27    3.50    2.59
  -6   1 -27    1.32    1.00
   6  -1  28   14.32    2.32
  -6  -1 -28   14.55    3.64
  -6  -1 -28   18.73    1.91
   6   1  28   18.19    2.00
   6   1  28   16.60    2.68
  -6   1 -28   17.01    1.82
   6  -2 -31   29.78    4.05
   6  -2 -31   32.06    2.55
  -6  -2  31   32.47    3.14
  -6  -2  31   32.97    2.64
   6   2 -31   24.19    3.27
   6   2 -31   31.01    2.36
  -6   2  31   29.33    3.23
   6  -2 -30   14.82    3.23
   6  -2 -30   21.19    1.96
  -6  -2  30   17.14    2.41
  -6  -2  30   19.73    2.05
   6   2 -30   24.65    2.05
   6   2 -30   16.87    2.77
  -6   2  30   21.96    2.27
  -6   2  30   16.73    2.59
   6  -2 -29   18.23    2.96
   6  -2 -29   17.28    1.82
  -6  -2  29   17.96    1.96
  -6  -2  29   20.42    2.55
   6   2 -29   19.87    1.86
   6   2 -29   26.78    3.05
  -6   2  29   22.14    2.23
  -6   2  29   23.83    2.86
   6  -2 -28   53.79    3.59
   6  -2 -28   49.70    4.37
  -6  -2  28   52.93    3.64
  -6  -2  28   51.06    3.87
   6   2 -28   51.11    3.41
   6   2 -28   52.70    4.27
  -6   2  28   46.83    3.87
  -6   2  28   50.93    3.55
   6  -2 -27   53.47    4.55
  -6  -2  27   46.52    3.64
   6   2 -27   51.84    3.46
  -6   2  27   50.15    3.59
   6  -2 -26   63.20    4.09
   6  -2 -26   62.11    4.82
  -6  -2  26   58.34    3.96
  -6  -2  26   58.84    4.18
   6   2 -26   68.89    4.37
   6   2 -26   57.57    4.46
  -6   2  26   65.71    4.27
  -6   2  26   61.93    4.41
   6  -2 -25   76.98    5.41
   6  -2 -25   75.75    4.68
  -6  -2  25   74.21    4.91
  -6  -2  25   77.25    4.91
   6   2 -25   73.57    5.23
   6   2 -25   75.80    4.73
  -6   2  25   78.89    5.14
   6  -2 -24  138.50    7.82
   6  -2 -24  141.46    8.55
  -6  -2  24  142.23    8.28
  -6  -2  24  140.50    8.09
   6   2 -24  141.69    8.09
   6   2 -24  142.05    8.55
  -6   2  24  147.23    8.37
  -6   2  24  148.37    8.59
   6  -2 -23  223.31   12.60
   6  -2 -23  219.62   11.91
  -6  -2  23  215.49   11.96
  -6  -2  23  219.49   12.10
   6   2 -23  206.07   11.78
   6   2 -23  206.66   11.37
  -6   2  23  217.99   12.05
  -6   2  23  209.89   11.50
   6  -2 -22   12.91    2.14
   6  -2 -22   15.23    1.68
  -6  -2  22   11.32    2.05
  -6  -2  22   15.46    2.00
   6   2 -22   11.37    2.23
   6   2 -22   14.05    1.73
  -6   2  22   11.82    1.96
  -6   2  22   13.10    1.73
   6  -2 -21  234.67   12.64
   6  -2 -21  221.90   12.32
  -6  -2  21  234.45   12.82
  -6  -2  21  220.49   12.19
   6   2 -21  238.95   13.00
   6   2 -21  223.35   12.55
  -6   2  21  231.31   12.64
  -6   2  21  234.81   12.69
   6  -2 -20  270.78   14.73
   6  -2 -20  306.61   16.28
  -6  -2  20  270.41   14.69
   6   2 -20  313.43   16.78
  -6   2  20  306.43   16.32
  -6   2  20  282.33   15.19
   6  -2 -19   39.29    3.14
  -6  -2  19   34.69    2.86
  -6  -2  19   27.96    2.50
   6   2 -19   17.28    1.82
   6   2 -19   26.78    2.86
  -6   2  19   19.42    1.86
   6  -2 -18  264.64   14.14
   6  -2 -18  274.64   14.82
  -6  -2  18  256.45   13.91
  -6  -2  18  262.55   14.23
   6   2 -18  273.55   15.01
   6   2 -18  272.69   14.69
  -6   2  18  261.27   13.96
  -6   2  18  270.37   14.51
   6  -2 -17  239.77   13.00
   6  -2 -17  276.69   14.69
  -6  -2  17  247.04   13.41
  -6  -2  17  285.28   15.37
   6   2 -17  289.60   15.55
   6   2 -17  236.17   13.05
  -6   2  17  260.18   13.96
  -6   2  17  278.46   14.82
  -6  -2  16  177.38    9.87
  -6  -2  16  150.10    8.50
   6  -2 -15  148.92    8.18
   6  -2 -15  155.28    8.59
  -6  -2  15  159.87    8.96
  -6  -2  15  161.74    9.05
   6   2 -15  167.83    9.37
   6   2 -15  154.24    8.73
  -6   2  15  165.42    9.05
  -6   2  15  158.19    8.64
   6  -2 -14  435.29   22.64
   6  -2 -14  461.98   24.19
  -6  -2  14  469.26   24.65
  -6  -2  14  459.71   24.14
   6   2 -14  484.26   25.42
   6   2 -14  461.98   24.28
  -6   2  14  456.53   23.78
  -6   2  14  484.26   25.19
   6  -2 -13  351.58   18.37
   6  -2 -13  400.46   20.96
  -6  -2  13  359.90   19.10
  -6  -2  13  393.73   20.78
   6   2 -13  440.79   23.19
   6   2 -13  391.78   20.73
  -6   2  13  421.10   21.92
  -6   2  13  386.50   20.19
   6  -2 -12  345.76   18.14
   6  -2 -12  320.75   16.78
  -6  -2  12  332.35   17.64
   6   2 -12  325.66   17.28
  -6   2  12  330.75   17.28
  -6   2  12  315.48   16.55
   6  -2 -11 1659.22   85.08
   6  -2 -11 1704.70   87.35
  -6  -2  11 1674.68   86.08
  -6  -2  11 1696.97   87.17
   6   2 -11 1544.18   79.44
   6   2 -11 1579.65   81.17
  -6   2  11 1606.02   82.35
  -6   2  11 1618.76   82.94
   6  -2 -10 1039.46   53.38
   6  -2 -10 1050.83   53.93
  -6  -2  10 1082.66   55.84
  -6  -2  10 1087.66   56.02
   6   2 -10 1070.38   55.20
   6   2 -10 1001.72   51.75
  -6   2  10 1008.54   51.79
  -6   2  10 1025.82   52.66
   6  -2  -9   90.94    4.96
  -6  -2   9   86.85    5.09
   6   2  -9   34.51    2.59
  -6   2   9   39.92    2.41
   6  -2  -8  850.30   43.65
  -6  -2   8  868.03   44.83
   6   2  -8 1060.38   54.66
  -6   2   8 1040.37   53.38
  -6   2   8  874.86   44.88
   6  -2  -7 1338.20   68.66
   6  -2  -7 1321.38   67.66
  -6  -2   7 1302.28   66.98
  -6  -2   7 1294.10   66.52
   6   2  -7 1268.18   65.20
   6   2  -7 1216.34   62.52
  -6   2   7 1244.99   63.80
  -6   2   7 1187.24   60.84
   6  -2  -6   98.94    5.27
   6  -2  -6   88.44    4.87
  -6  -2   6   92.08    5.27
  -6  -2   6  105.04    5.96
   6   2  -6  132.73    7.32
   6   2  -6  117.68    6.55
  -6   2   6  123.95    6.55
  -6   2   6  120.22    6.32
   6  -2  -5  839.39   43.06
   6  -2  -5  939.42   48.24
  -6  -2   5  842.57   43.38
   6   2  -5  661.60   34.24
  -6   2   5  667.51   34.28
  -6   2   5  752.08   38.56
   6  -2  -4 1076.29   55.20
   6  -2  -4  972.62   49.84
  -6  -2   4  992.62   51.02
  -6  -2   4  927.60   47.74
   6   2  -4 1002.17   51.61
   6   2  -4 1039.46   53.43
  -6   2   4  939.42   48.20
  -6   2   4  989.90   50.70
   6  -2  -3   32.56    1.96
   6  -2  -3   34.19    2.14
  -6  -2   3   33.47    2.32
  -6  -2   3   35.01    2.41
   6   2  -3   41.83    2.68
   6   2  -3   38.10    2.64
  -6   2   3   43.42    2.50
  -6   2   3   43.33    2.91
   6  -2  -2 1781.54   91.12
   6  -2  -2 1831.10   93.72
  -6  -2   2 1914.77   98.08
  -6  -2   2 1857.93   95.12
   6   2  -2 1807.91   92.90
   6   2  -2 1842.47   94.40
  -6   2   2 1824.74   93.35
  -6   2   2 1876.12   96.08
   6  -2  -1  448.25   23.19
   6  -2  -1  412.74   21.33
  -6  -2   1  423.65   21.96
  -6  -2   1  411.69   21.42
   6   2  -1  425.06   22.05
   6   2  -1  458.80   24.05
  -6   2   1  470.62   24.42
  -6   2   1  405.64   20.96
   6  -2   0  285.10   14.96
   6  -2   0  271.51   14.14
  -6  -2   0  270.32   14.14
  -6  -2   0  318.34   16.69
   6   2   0  255.68   13.64
   6   2   0  249.72   13.14
  -6   2   0  258.27   13.50
  -6   2   0  256.86   13.55
   6  -2   1  142.14    7.78
   6  -2   1  133.68    7.18
  -6  -2  -1  128.45    6.91
  -6  -2  -1  139.59    7.64
   6   2   1  182.97    9.91
   6   2   1  163.60    8.78
  -6   2  -1  169.56    9.05
  -6   2  -1  171.24    9.23
   6  -2   2  316.89   16.55
   6  -2   2  338.94   17.78
  -6  -2  -2  299.74   15.64
  -6  -2  -2  378.23   20.01
   6   2   2  388.23   20.33
   6   2   2  330.57   17.28
  -6   2  -2  330.89   17.28
  -6   2  -2  365.95   19.14
   6  -2   3 2261.71  115.86
   6  -2   3 2105.75  107.77
  -6  -2  -3 2018.44  103.31
   6   2   3 2014.35  103.13
   6   2   3 2061.64  105.63
  -6   2  -3 2140.76  109.72
  -6   2  -3 1967.06  100.76
   6  -2   4  401.46   21.05
   6  -2   4  370.31   19.33
  -6  -2  -4  366.68   19.10
  -6  -2  -4  426.97   22.42
   6   2   4  409.10   21.28
   6   2   4  450.30   23.46
  -6   2  -4  411.74   21.51
  -6   2  -4  446.89   23.33
[truncated: 1,208,925 more chars]
