# Supplementary material for: Halogen Bond‐Tuning of Responsive Supramolecular Amino Acid Hydrogels
Source: Chemistry. 2025 Aug 17;31(54):e01476. doi: 10.1002/chem.202501476 (PMC12462227; doi:10.1002/chem.202501476)
Supplement: Supplementary file 2 — Supporting Information [file CHEM-31-e01476-s001.zip › F5Na_rev01.cif]

data_ev80a_auto
_audit_creation_date               2025-02-06
_audit_creation_method
;
Olex2 1.5
(compiled 2024.01.12 svn.r2f8d729c for OlexSys, GUI svn.r6928)
;
_shelx_SHELXL_version_number       '2018/3'
_audit_contact_author_address      ?
_audit_contact_author_email        ?
_audit_contact_author_name         ''
_audit_contact_author_phone        ?
_publ_contact_author_id_orcid      ?
_publ_section_references
;
Dolomanov, O.V., Bourhis, L.J., Gildea, R.J, Howard, J.A.K. & Puschmann, H.
 (2009), J. Appl. Cryst. 42, 339-341.

Sheldrick, G.M. (2015). Acta Cryst. A71, 3-8.

Sheldrick, G.M. (2015). Acta Cryst. C71, 3-8.
;
# start Validation Reply Form
_vrf_PLAT915_ev80a_auto
;
PROBLEM: No Flack x Check Done: Low Friedel Pair Coverage         27 %     
RESPONSE: The analysed crystal was unique and poorly diffracting.
The data quality was not good enough to establish the 
absolute configuration by anomalous dispersion effects.  
The enantiomer has been assigned by reference to an unchanging  
chiral centre in the synthetic procedure.
;
# end Validation Reply Form
_chemical_name_common              ?
_chemical_name_systematic          ?
_chemical_formula_moiety           'C52.50 H39 F10 N2 Na O9.50'
_chemical_formula_sum              'C52.50 H39 F10 N2 Na O9.50'
_chemical_formula_weight           1062.85
_chemical_absolute_configuration   syn
_chemical_melting_point            ?
loop_
  _atom_type_symbol
  _atom_type_description
  _atom_type_scat_dispersion_real
  _atom_type_scat_dispersion_imag
  _atom_type_scat_source
 'C' 'C' 0.0181 0.0091 'International Tables Vol C Tables 4.2.6.8 and 6.1.1.4'
 'H' 'H' 0.0000 0.0000 'International Tables Vol C Tables 4.2.6.8 and 6.1.1.4'
 'F' 'F' 0.0727 0.0534 'International Tables Vol C Tables 4.2.6.8 and 6.1.1.4'
 'N' 'N' 0.0311 0.0180 'International Tables Vol C Tables 4.2.6.8 and 6.1.1.4'
 'Na' 'Na' 0.1353 0.1239 'International Tables Vol C Tables 4.2.6.8 and 6.1.1.4'
 'O' 'O' 0.0492 0.0322 'International Tables Vol C Tables 4.2.6.8 and 6.1.1.4'

_shelx_space_group_comment
;
The symmetry employed for this shelxl refinement is uniquely defined
by the following loop, which should always be used as a source of
symmetry information in preference to the above space-group names.
They are only intended as comments.
;
_space_group_crystal_system        'triclinic'
_space_group_IT_number             1
_space_group_name_H-M_alt          'P 1'
_space_group_name_Hall             'P 1'
loop_
  _space_group_symop_operation_xyz
 'x, y, z'

_cell_length_a                     5.3997(2)
_cell_length_b                     14.5936(4)
_cell_length_c                     17.7150(5)
_cell_angle_alpha                  69.255(2)
_cell_angle_beta                   86.239(2)
_cell_angle_gamma                  82.783(2)
_cell_volume                       1294.78(7)
_cell_formula_units_Z              1
_cell_measurement_reflns_used      8261
_cell_measurement_temperature      300.85(18)
_cell_measurement_theta_max        75.4380
_cell_measurement_theta_min        4.8770
_shelx_estimated_absorpt_T_max     ?
_shelx_estimated_absorpt_T_min     ?
_exptl_absorpt_coefficient_mu      1.089
_exptl_absorpt_correction_T_max    1.00000
_exptl_absorpt_correction_T_min    0.86039
_exptl_absorpt_correction_type     multi-scan
_exptl_absorpt_process_details
;
CrysAlisPro 1.171.42.54a (Rigaku Oxford Diffraction, 2022)
Empirical absorption correction using spherical harmonics,
implemented in SCALE3 ABSPACK scaling algorithm.
;
_exptl_absorpt_special_details     ?
_exptl_crystal_colour              colourless
_exptl_crystal_density_diffrn      1.363
_exptl_crystal_density_meas        ?
_exptl_crystal_density_method      ?
_exptl_crystal_description         table
_exptl_crystal_F_000               545
_exptl_crystal_size_max            0.06
_exptl_crystal_size_mid            0.04
_exptl_crystal_size_min            0.04
_exptl_transmission_factor_max     ?
_exptl_transmission_factor_min     ?
_diffrn_reflns_av_R_equivalents    0.0467
_diffrn_reflns_av_unetI/netI       0.0570
_diffrn_reflns_Laue_measured_fraction_full  0.995
_diffrn_reflns_Laue_measured_fraction_max  0.930
_diffrn_reflns_limit_h_max         6
_diffrn_reflns_limit_h_min         -6
_diffrn_reflns_limit_k_max         16
_diffrn_reflns_limit_k_min         -18
_diffrn_reflns_limit_l_max         21
_diffrn_reflns_limit_l_min         -22
_diffrn_reflns_number              15458
_diffrn_reflns_point_group_measured_fraction_full  0.650
_diffrn_reflns_point_group_measured_fraction_max  0.598
_diffrn_reflns_theta_full          67.684
_diffrn_reflns_theta_max           76.410
_diffrn_reflns_theta_min           3.415
_diffrn_ambient_environment        air
_diffrn_ambient_temperature        300.85(18)
_diffrn_detector                   'Hybrid Pixel Array Detector'
_diffrn_detector_area_resol_mean   10.0000
_diffrn_detector_type              HyPix
_diffrn_measured_fraction_theta_full  0.995
_diffrn_measured_fraction_theta_max  0.930
_diffrn_measurement_details
;
List of Runs (angles in degrees, time in seconds):

  # Type    Start    End  Width  t~exp~   \w     \q     \k     \f   Frames
--------------------------------------------------------------------------
  1  \w    -64.00  -1.00   0.50    0.34    --  -47.36 105.00 -59.00  126
  2  \w     18.00  53.00   0.50    0.34    --   47.36-105.00-159.00   70
  3  \w   -139.00 -84.00   0.50    1.34    --  -91.75-105.00-159.00  110
  4  \w    -52.00 -27.00   0.50    1.34    --  -91.75 105.00 -59.00   50
  5  \w    146.00 176.00   0.50    1.34    --  105.83 105.00 -59.00   60
  6  \w    115.00 143.00   0.50    1.34    --  105.83 105.00 -59.00   56
  7  \w    -71.00 -26.00   0.50    0.34    --  -47.36 125.00  60.00   90
  8  \w    -22.00  16.00   0.50    0.34    --  -47.36  19.00-120.00   76
  9  \w      0.00  27.00   0.50    0.34    --  -47.36  19.00 -60.00   54
 10  \w   -113.00 -73.00   0.50    0.34    --  -47.36-125.00-120.00   80
 11  \w    -58.00 -10.00   0.50    0.34    --  -47.36  57.00 -90.00   96
 12  \w    -26.00  26.00   0.50    0.34    --   47.36 -19.00-120.00  104
 13  \w    -14.00  27.00   0.50    0.34    --   47.36 -19.00 -90.00   82
 14  \w    -51.00 -26.00   0.50    1.34    --  -91.75  45.00 150.00   50
 15  \w   -114.00 -75.00   0.50    1.34    --  -91.75 -61.00 -90.00   78
 16  \w    -51.00 -24.00   0.50    1.34    --  -91.75  45.00-120.00   54
 17  \w   -157.00-125.00   0.50    1.34    --  -91.75 -61.00  60.00   64
 18  \w   -158.00-113.00   0.50    1.34    --  -91.75 -30.00 -90.00   90
 19  \w    -65.00 -25.00   0.50    1.34    --  -91.75 125.00  90.00   80
 20  \w    -51.00 -22.00   0.50    1.34    --  -91.75  45.00 -30.00   58
 21  \w   -157.00 -84.00   0.50    1.34    --  -91.75 -95.00 120.00  146
 22  \w    -84.00 -19.00   0.50    1.34    --  -91.75 125.00   0.00  130
 23  \w   -161.00-131.00   0.50    1.34    --  -91.75 -61.00 -90.00   60
 24  \w   -162.00-121.00   0.50    1.34    --  -91.75 -61.00  30.00   82
 25  \w   -105.00 -79.00   0.50    1.34    --  -91.75 -30.00 -90.00   52
 26  \w   -116.00 -89.00   0.50    1.34    --  -91.75 -61.00  60.00   54
 27  \w     35.00 112.00   0.50    1.34    --  105.83-125.00 150.00  154
 28  \w     44.00  69.00   0.50    1.34    --  105.83 -61.00  30.00   50
 29  \w     36.00  70.00   0.50    1.34    --  105.83-125.00  60.00   68
 30  \w     39.00 112.00   0.50    1.34    --  105.83-125.00 -90.00  146
 31  \w     38.00  63.00   0.50    1.34    --  105.83 -61.00 150.00   50
 32  \w     74.00 100.00   0.50    1.34    --  105.83 -95.00  60.00   52
 33  \w    137.00 177.00   0.50    1.34    --  105.83 125.00  60.00   80
 34  \w     95.00 121.00   0.50    1.34    --  105.83 125.00  60.00   52
 35  \w     36.00  73.00   0.50    1.34    --  105.83 -95.00-120.00   74
 36  \w     48.00  73.00   0.50    1.34    --  105.83-125.00  30.00   50
 37  \w     43.00 112.00   0.50    1.34    --  105.83-125.00-180.00  138
 38  \w     72.00 109.00   0.50    1.34    --  105.83-125.00 -60.00   74
 39  \w    139.00 164.00   0.50    1.34    --  105.83 125.00 120.00   50
 40  \w    102.00 129.00   0.50    1.34    --  105.83 125.00 120.00   54
 41  \w     75.00 108.00   0.50    1.34    --  105.83-125.00  30.00   66
 42  \w     78.00 112.00   0.50    1.34    --  105.83-125.00  60.00   68
 43  \w     41.00  66.00   0.50    1.34    --  105.83 -61.00  60.00   50
 44  \w     77.00 103.00   0.50    1.34    --  105.83-105.00-159.00   52
;
_diffrn_measurement_device         'four-circle diffractometer'
_diffrn_measurement_device_type    'XtaLAB Synergy, Dualflex, HyPix'
_diffrn_measurement_method         '\w scans'
_diffrn_orient_matrix_type        
 'CrysAlisPro convention (1999,Acta A55,543-557)'
_diffrn_orient_matrix_UB_11        -0.2622982000
_diffrn_orient_matrix_UB_12        0.0002539000
_diffrn_orient_matrix_UB_13        -0.0294931000
_diffrn_orient_matrix_UB_21        0.0710139000
_diffrn_orient_matrix_UB_22        0.0696536000
_diffrn_orient_matrix_UB_23        -0.0846918000
_diffrn_orient_matrix_UB_31        0.0943667000
_diffrn_orient_matrix_UB_32        -0.0897003000
_diffrn_orient_matrix_UB_33        -0.0246897000
_diffrn_radiation_monochromator    mirror
_diffrn_radiation_probe            x-ray
_diffrn_radiation_type             'Cu K\a'
_diffrn_radiation_wavelength       1.54184
_diffrn_source                     'micro-focus sealed X-ray tube'
_diffrn_source_type                'PhotonJet (Cu) X-ray Source'
_reflns_Friedel_coverage           0.288
_reflns_Friedel_fraction_full      0.304
_reflns_Friedel_fraction_max       0.267
_reflns_number_gt                  5506
_reflns_number_total               6515
_reflns_odcompleteness_completeness  99.83
_reflns_odcompleteness_iscentric   1
_reflns_odcompleteness_theta       66.97
_reflns_special_details
;
 Reflections were merged by SHELXL according to the crystal
 class for the calculation of statistics and refinement.
 
 _reflns_Friedel_fraction is defined as the number of unique
 Friedel pairs measured divided by the number that would be
 possible theoretically, ignoring centric projections and
 systematic absences.
;
_reflns_threshold_expression       'I > 2\s(I)'
_computing_cell_refinement         'CrysAlisPro 1.171.42.54a (Rigaku OD, 2022)'
_computing_data_collection         'CrysAlisPro 1.171.42.54a (Rigaku OD, 2022)'
_computing_data_reduction          'CrysAlisPro 1.171.42.54a (Rigaku OD, 2022)'
_computing_molecular_graphics      'Olex2 1.5 (Dolomanov et al., 2009)'
_computing_publication_material    'Olex2 1.5 (Dolomanov et al., 2009)'
_computing_structure_refinement    'SHELXL 2018/3 (Sheldrick, 2015)'
_computing_structure_solution      'SHELXT 2018/2 (Sheldrick, 2018)'
_refine_diff_density_max           0.584
_refine_diff_density_min           -0.197
_refine_diff_density_rms           0.063
_refine_ls_abs_structure_details
;
 Classical Flack method preferred over Parsons because s.u. lower.
;
_refine_ls_abs_structure_Flack     0.04(13)
_refine_ls_extinction_coef         0.0080(12)
_refine_ls_extinction_expression  
 'Fc^*^=kFc[1+0.001xFc^2^\l^3^/sin(2\q)]^-1/4^'
_refine_ls_extinction_method       'SHELXL-2018/3 (Sheldrick 2018)'
_refine_ls_goodness_of_fit_ref     1.037
_refine_ls_hydrogen_treatment      mixed
_refine_ls_matrix_type             full
_refine_ls_number_parameters       781
_refine_ls_number_reflns           6515
_refine_ls_number_restraints       90
_refine_ls_R_factor_all            0.0605
_refine_ls_R_factor_gt             0.0531
_refine_ls_restrained_S_all        1.052
_refine_ls_shift/su_max            0.002
_refine_ls_shift/su_mean           0.000
_refine_ls_structure_factor_coef   Fsqd
_refine_ls_weighting_details      
 'w=1/[\s^2^(Fo^2^)+(0.1031P)^2^] where P=(Fo^2^+2Fc^2^)/3'
_refine_ls_weighting_scheme        calc
_refine_ls_wR_factor_gt            0.1392
_refine_ls_wR_factor_ref           0.1486
_refine_special_details            ?
_olex2_refinement_description
;
1. Fixed Uiso
 At 1.2 times of:
  All C(H) groups, {H53D,H53E,H53F} of C53B, All C(H,H) groups
 At 1.5 times of:
  {H52D,H52E,H52F} of C52B, {H52A,H52B,H52C} of C52A, {H53A,H53B,H53C} of
  C53A, {H49A,H49B,H49C} of C49, {H50A,H50B,H50C} of C50
2. Restrained distances
 C54-C50
 1.53 with sigma of 0.01
 C51B-C53B
 1.53 with sigma of 0.01
 C54-C49
 1.53 with sigma of 0.01
 O10A-C51A
 1.2 with sigma of 0.02
 C51A-C52A
 1.53 with sigma of 0.01
 C51A-C53A
 1.53 with sigma of 0.01
 O10B-C51B
 1.2 with sigma of 0.02
 C51B-C52B
 1.53 with sigma of 0.01
 O4-C54
 1.2 with sigma of 0.01
3. Uiso/Uaniso restraints and constraints
C51B \\sim C53B \\sim C51B \\sim C52B: within 2A with sigma of 0.001 and sigma
for terminal atoms of 0.02 within 2A
NaA \\sim O10A: within 2A with sigma of 0.001 and sigma for terminal atoms of
0.002 within 2A
O10A \\sim C51A: within 2A with sigma of 0.001 and sigma for terminal atoms of
0.002 within 2A
C51A \\sim C53A \\sim C51A \\sim C52A: within 2A with sigma of 0.001 and sigma
for terminal atoms of 0.002 within 2A
NaB \\sim O10B: within 2A with sigma of 0.001 and sigma for terminal atoms of
0.002 within 2A
O10B \\sim C51B: within 2A with sigma of 0.001 and sigma for terminal atoms of
0.002 within 2A
C33 \\sim O8A \\sim C33 \\sim O8B \\sim C33 \\sim O7A \\sim C33 \\sim O7B:
within 2A with sigma of 0.01 and sigma for terminal atoms of 0.02 within 2A
4. Others
 Fixed Sof: NaA(0.5) NaB(0.5) O4A(0.5) O4B(0.5) C54(0.5) O7A(0.5) O7B(0.5)
 O8A(0.5) O8B(0.5) O10A(0.5) C51A(0.5) C53A(0.5) H53A(0.5) H53B(0.5) H53C(0.5)
 C52A(0.5) H52A(0.5) H52B(0.5) H52C(0.5) O10B(0.5) C51B(0.5) C52B(0.5)
 H52D(0.5) H52E(0.5) H52F(0.5) C53B(0.5) H53D(0.5) H53E(0.5) H53F(0.5) C49(0.5)
 H49A(0.5) H49B(0.5) H49C(0.5) C50(0.5) H50A(0.5) H50B(0.5) H50C(0.5) O4(0.5)
5.a Ternary CH refined with riding coordinates:
 C8(H8), C12(H12), C32(H32), C36(H36)
5.b Secondary CH2 refined with riding coordinates:
 C7(H7A,H7B), C11(H11A,H11B), C31(H31A,H31B), C35(H35A,H35B)
5.c Aromatic/amide H refined with riding coordinates:
 C14(H14), C15(H15), C16(H16), C17(H17), C20(H20), C21(H21), C22(H22),
 C23(H23), C38(H38), C39(H39), C40(H40), C41(H41), C44(H44), C45(H45), C46(H46),
  C47(H47)
5.d Idealised Me refined as rotating group:
 C53A(H53A,H53B,H53C), C52A(H52A,H52B,H52C), C52B(H52D,H52E,H52F), C53B(H53D,
 H53E,H53F), C49(H49A,H49B,H49C), C50(H50A,H50B,H50C)
;
_atom_sites_solution_hydrogens     mixed
_atom_sites_solution_primary       dual
_atom_sites_solution_secondary     ?
loop_
  _atom_site_label
  _atom_site_type_symbol
  _atom_site_fract_x
  _atom_site_fract_y
  _atom_site_fract_z
  _atom_site_U_iso_or_equiv
  _atom_site_adp_type
  _atom_site_occupancy
  _atom_site_site_symmetry_order
  _atom_site_calc_flag
  _atom_site_refinement_flags_posn
  _atom_site_refinement_flags_adp
  _atom_site_refinement_flags_occupancy
  _atom_site_disorder_assembly
  _atom_site_disorder_group
 C2 C 0.0594(10) -0.1132(3) 0.6441(3) 0.0750(11) Uani 1 1 d . . . . .
 C1 C 0.2441(9) -0.0802(3) 0.6724(3) 0.0724(10) Uani 1 1 d . . . . .
 C3 C 0.2795(7) 0.0178(3) 0.6418(2) 0.0605(8) Uani 1 1 d . . . . .
 C4 C 0.1288(7) 0.0867(3) 0.5836(2) 0.0586(8) Uani 1 1 d . . . . .
 C5 C -0.0616(7) 0.0509(3) 0.5565(2) 0.0637(9) Uani 1 1 d . . . . .
 C6 C -0.0951(8) -0.0485(3) 0.5863(3) 0.0716(10) Uani 1 1 d . . . . .
 C7 C 0.1665(8) 0.1944(3) 0.5516(2) 0.0626(8) Uani 1 1 d . . . . .
 H7A H 0.057848 0.228562 0.506364 0.075 Uiso 1 1 calc R U . . .
 H7B H 0.337668 0.201511 0.532177 0.075 Uiso 1 1 calc R U . . .
 C8 C 0.1103(6) 0.2423(2) 0.61708(19) 0.0484(6) Uani 1 1 d . . . . .
 H8 H 0.224818 0.207545 0.661449 0.058 Uiso 1 1 calc R U . . .
 C9 C 0.1728(6) 0.3482(3) 0.5802(2) 0.0557(7) Uani 1 1 d . . . . .
 C10 C -0.1847(5) 0.1696(2) 0.72391(18) 0.0456(6) Uani 1 1 d . . . . .
 C11 C -0.4978(6) 0.1189(3) 0.82666(18) 0.0532(7) Uani 1 1 d . . . . .
 H11A H -0.352725 0.079211 0.855640 0.064 Uiso 1 1 calc R U . . .
 H11B H -0.611656 0.075039 0.821723 0.064 Uiso 1 1 calc R U . . .
 C12 C -0.6253(7) 0.1834(3) 0.87188(19) 0.0574(8) Uani 1 1 d . . . . .
 H12 H -0.766287 0.226466 0.841277 0.069 Uiso 1 1 calc R U . . .
 C13 C -0.4496(7) 0.2437(3) 0.8927(2) 0.0657(9) Uani 1 1 d . . . . .
 C14 C -0.3148(10) 0.3165(4) 0.8417(4) 0.0831(12) Uani 1 1 d . . . . .
 H14 H -0.332288 0.337267 0.786125 0.100 Uiso 1 1 calc R U . . .
 C15 C -0.1533(12) 0.3585(4) 0.8742(5) 0.1044(19) Uani 1 1 d . . . . .
 H15 H -0.060284 0.407256 0.840423 0.125 Uiso 1 1 calc R U . . .
 C16 C -0.1306(13) 0.3274(5) 0.9579(6) 0.109(2) Uani 1 1 d . . . . .
 H16 H -0.020487 0.355336 0.979384 0.131 Uiso 1 1 calc R U . . .
 C17 C -0.2668(12) 0.2567(5) 1.0087(4) 0.0968(17) Uani 1 1 d . . . . .
 H17 H -0.251572 0.237159 1.064380 0.116 Uiso 1 1 calc R U . . .
 C18 C -0.4292(9) 0.2142(3) 0.9761(3) 0.0737(11) Uani 1 1 d . . . . .
 C19 C -0.5919(9) 0.1367(3) 1.0149(2) 0.0717(11) Uani 1 1 d . . . . .
 C20 C -0.6419(13) 0.0843(4) 1.0959(3) 0.0920(16) Uani 1 1 d . . . . .
 H20 H -0.562931 0.095536 1.136388 0.110 Uiso 1 1 calc R U . . .
 C21 C -0.8101(14) 0.0156(4) 1.1149(3) 0.1000(19) Uani 1 1 d . . . . .
 H21 H -0.843170 -0.020178 1.168872 0.120 Uiso 1 1 calc R U . . .
 C22 C -0.9320(10) -0.0015(4) 1.0549(3) 0.0858(14) Uani 1 1 d . . . . .
 H22 H -1.047436 -0.047361 1.068998 0.103 Uiso 1 1 calc R U . . .
 C23 C -0.8809(8) 0.0499(3) 0.9745(3) 0.0710(10) Uani 1 1 d . . . . .
 H23 H -0.958686 0.037927 0.934173 0.085 Uiso 1 1 calc R U . . .
 F1 F 0.0216(8) -0.2089(2) 0.6734(2) 0.1130(12) Uani 1 1 d . . . . .
 F2 F 0.3974(7) -0.1440(2) 0.7292(2) 0.1031(10) Uani 1 1 d . . . . .
 F3 F 0.4709(5) 0.04661(19) 0.66929(17) 0.0781(6) Uani 1 1 d . . . . .
 F4 F -0.2147(6) 0.1118(2) 0.49992(17) 0.0862(7) Uani 1 1 d . . . . .
 F5 F -0.2791(6) -0.0804(3) 0.5581(2) 0.0975(9) Uani 1 1 d . . . . .
 N2 N -0.1416(5) 0.2342(2) 0.65004(17) 0.0493(6) Uani 1 1 d . . . . .
 NaA Na -0.4104(8) 0.4978(3) 0.5345(3) 0.0724(11) Uani 0.5 1 d . . P . .
 NaB Na -0.3919(9) 0.4888(4) 0.4948(4) 0.0767(12) Uani 0.5 1 d . . P A .
 O1 O -0.0290(4) 0.1063(2) 0.76465(15) 0.0639(6) Uani 1 1 d . . . . .
 O2 O -0.4230(4) 0.18289(18) 0.74732(12) 0.0539(5) Uani 1 1 d . . . . .
 O3 O 0.3928(5) 0.3625(2) 0.5720(2) 0.0808(9) Uani 1 1 d . . . . .
 O4A O -0.006(3) 0.4169(10) 0.5726(6) 0.059(2) Uani 0.5 1 d . . P A .
 O4B O -0.002(3) 0.4132(11) 0.5413(7) 0.076(3) Uani 0.5 1 d . . P A .
 C54 C -0.405(2) 0.4102(7) 0.3479(6) 0.091(3) Uani 0.5 1 d D . P A .
 C30 C 1.1017(12) 1.1100(4) 0.3124(3) 0.0846(13) Uani 1 1 d . . . . .
 C25 C 1.2388(10) 1.0442(4) 0.3746(3) 0.0787(12) Uani 1 1 d . . . . .
 C26 C 1.1817(8) 0.9485(3) 0.4050(2) 0.0668(9) Uani 1 1 d . . . . .
 C27 C 0.9919(8) 0.9157(3) 0.3764(2) 0.0614(8) Uani 1 1 d . . . . .
 C28 C 0.8613(9) 0.9851(4) 0.3140(3) 0.0743(11) Uani 1 1 d . . . . .
 C29 C 0.9112(11) 1.0811(4) 0.2822(3) 0.0824(13) Uani 1 1 d . . . . .
 C31 C 0.9230(9) 0.8117(3) 0.4148(3) 0.0694(10) Uani 1 1 d . . . . .
 H31A H 0.754211 0.810122 0.399990 0.083 Uiso 1 1 calc R U . . .
 H31B H 0.924450 0.793358 0.473005 0.083 Uiso 1 1 calc R U . . .
 C32 C 1.0971(7) 0.7358(3) 0.39026(19) 0.0545(7) Uani 1 1 d . . . . .
 H32 H 1.269322 0.738663 0.402860 0.065 Uiso 1 1 calc R U . . .
 C33 C 1.0177(8) 0.6342(3) 0.4394(2) 0.0625(8) Uani 1 1 d . U . . .
 C34 C 1.2878(6) 0.7558(2) 0.2574(2) 0.0529(7) Uani 1 1 d . . . . .
 C35 C 1.4313(8) 0.7655(3) 0.1260(2) 0.0673(9) Uani 1 1 d . . . . .
 H35A H 1.572972 0.718186 0.149605 0.081 Uiso 1 1 calc R U . . .
 H35B H 1.483139 0.831194 0.108925 0.081 Uiso 1 1 calc R U . . .
 C36 C 1.3407(8) 0.7463(3) 0.0544(2) 0.0691(10) Uani 1 1 d . . . . .
 H36 H 1.190008 0.790763 0.032951 0.083 Uiso 1 1 calc R U . . .
 C37 C 1.2962(9) 0.6416(4) 0.0707(3) 0.0762(11) Uani 1 1 d . . . . .
 C38 C 1.1243(12) 0.5861(5) 0.1215(4) 0.0987(15) Uani 1 1 d . . . . .
 H38 H 1.014142 0.612799 0.152727 0.118 Uiso 1 1 calc R U . . .
 C39 C 1.1167(17) 0.4885(6) 0.1256(6) 0.123(2) Uani 1 1 d . . . . .
 H39 H 0.996922 0.450972 0.157941 0.147 Uiso 1 1 calc R U . . .
 C40 C 1.293(2) 0.4481(7) 0.0803(7) 0.133(3) Uani 1 1 d . . . . .
 H40 H 1.293071 0.382580 0.084821 0.160 Uiso 1 1 calc R U . . .
 C41 C 1.4602(18) 0.5034(6) 0.0303(5) 0.114(2) Uani 1 1 d . . . . .
 H41 H 1.572499 0.476290 -0.000191 0.137 Uiso 1 1 calc R U . . .
 C42 C 1.4652(11) 0.6007(4) 0.0245(3) 0.0864(13) Uani 1 1 d . . . . .
 C43 C 1.6215(11) 0.6755(4) -0.0251(3) 0.0845(13) Uani 1 1 d . . . . .
 C44 C 1.8176(14) 0.6724(6) -0.0800(4) 0.109(2) Uani 1 1 d . . . . .
 H44 H 1.871023 0.614231 -0.089480 0.131 Uiso 1 1 calc R U . . .
 C45 C 1.9304(15) 0.7561(7) -0.1196(3) 0.120(2) Uani 1 1 d . . . . .
 H45 H 2.061775 0.754184 -0.155884 0.144 Uiso 1 1 calc R U . . .
 C46 C 1.8529(14) 0.8426(6) -0.1068(3) 0.109(2) Uani 1 1 d . . . . .
 H46 H 1.929630 0.899001 -0.134915 0.131 Uiso 1 1 calc R U . . .
 C47 C 1.6586(12) 0.8462(4) -0.0513(3) 0.0897(14) Uani 1 1 d . . . . .
 H47 H 1.605009 0.904675 -0.042374 0.108 Uiso 1 1 calc R U . . .
 C48 C 1.5491(9) 0.7628(4) -0.0107(2) 0.0749(11) Uani 1 1 d . . . . .
 F6 F 1.1511(10) 1.2049(3) 0.2806(3) 0.1324(15) Uani 1 1 d . . . . .
 F7 F 1.4213(7) 1.0725(3) 0.4046(3) 0.1124(11) Uani 1 1 d . . . . .
 F8 F 1.3163(6) 0.8847(2) 0.46669(17) 0.0904(8) Uani 1 1 d . . . . .
 F9 F 0.7747(11) 1.1472(3) 0.2225(2) 0.1288(14) Uani 1 1 d . . . . .
 F10 F 0.6694(7) 0.9604(3) 0.2830(2) 0.1023(9) Uani 1 1 d . . . . .
 N1 N 1.0812(6) 0.7531(2) 0.30443(17) 0.0551(6) Uani 1 1 d . . . . .
 O5 O 1.2276(5) 0.7560(2) 0.18436(15) 0.0639(6) Uani 1 1 d . . . . .
 O6 O 1.4968(5) 0.7594(2) 0.27561(16) 0.0712(7) Uani 1 1 d . . . . .
 O7A O 0.7947(12) 0.6314(5) 0.4659(6) 0.090(2) Uani 0.5 1 d . U P . .
 O7B O 0.8726(15) 0.5978(5) 0.4129(5) 0.092(2) Uani 0.5 1 d . U P . .
 O8A O 1.1675(14) 0.5661(5) 0.4491(6) 0.093(2) Uani 0.5 1 d . U P . .
 O8B O 1.1572(10) 0.5796(4) 0.5022(4) 0.0618(12) Uani 0.5 1 d . U P . .
 O10A O -0.471(3) 0.5182(9) 0.6603(8) 0.154(3) Uani 0.5 1 d D U P A 1
 C51A C -0.508(5) 0.5808(11) 0.6882(10) 0.155(3) Uani 0.5 1 d D U P A 1
 C53A C -0.475(6) 0.6845(11) 0.6270(13) 0.156(3) Uani 0.5 1 d D U P A 1
 H53A H -0.352015 0.712742 0.646008 0.234 Uiso 0.5 1 calc R U P A 1
 H53B H -0.631155 0.725564 0.621212 0.234 Uiso 0.5 1 calc R U P A 1
 H53C H -0.421151 0.679655 0.575671 0.234 Uiso 0.5 1 calc R U P A 1
 C52A C -0.629(5) 0.5698(14) 0.7709(11) 0.158(3) Uani 0.5 1 d D U P A 1
 H52A H -0.690448 0.506437 0.793859 0.237 Uiso 0.5 1 calc R U P A 1
 H52B H -0.765768 0.620630 0.765115 0.237 Uiso 0.5 1 calc R U P A 1
 H52C H -0.507965 0.575418 0.805849 0.237 Uiso 0.5 1 calc R U P A 1
 O10B O -0.449(4) 0.5933(12) 0.5756(16) 0.201(6) Uani 0.5 1 d D U P A 2
 C51B C -0.510(5) 0.589(2) 0.6449(17) 0.201(6) Uani 0.5 1 d D U P A 2
 C52B C -0.742(5) 0.544(2) 0.689(2) 0.215(10) Uani 0.5 1 d D U P A 2
 H52D H -0.872304 0.556813 0.650796 0.322 Uiso 0.5 1 calc R U P A 2
 H52E H -0.797756 0.571838 0.729334 0.322 Uiso 0.5 1 calc R U P A 2
 H52F H -0.702542 0.473774 0.714031 0.322 Uiso 0.5 1 calc R U P A 2
 C53B C -0.341(6) 0.638(2) 0.682(3) 0.212(9) Uani 0.5 1 d D U P A 2
 H53D H -0.169511 0.617547 0.672914 0.254 Uiso 0.5 1 calc R U P A 2
 H53E H -0.375164 0.618156 0.739498 0.254 Uiso 0.5 1 calc R U P A 2
 H53F H -0.373162 0.708252 0.658359 0.254 Uiso 0.5 1 calc R U P A 2
 C24 C -0.7140(7) 0.1188(3) 0.9549(2) 0.0594(8) Uani 1 1 d . . . . .
 C49 C -0.421(5) 0.3251(11) 0.3204(12) 0.146(7) Uani 0.5 1 d D . P . .
 H49A H -0.432972 0.348719 0.262637 0.220 Uiso 0.5 1 calc R U P . .
 H49B H -0.566511 0.293168 0.344513 0.220 Uiso 0.5 1 calc R U P . .
 H49C H -0.274635 0.278829 0.336274 0.220 Uiso 0.5 1 calc R U P . .
 C50 C -0.452(4) 0.5132(8) 0.2892(10) 0.139(6) Uani 0.5 1 d D . P . .
 H50A H -0.336998 0.522120 0.244150 0.208 Uiso 0.5 1 calc R U P . .
 H50B H -0.429657 0.559015 0.315266 0.208 Uiso 0.5 1 calc R U P . .
 H50C H -0.619961 0.524599 0.270453 0.208 Uiso 0.5 1 calc R U P . .
 H2 H -0.241(8) 0.265(3) 0.627(2) 0.041(10) Uiso 1 1 d . . . . .
 H1 H 0.931(11) 0.753(4) 0.286(3) 0.075(13) Uiso 1 1 d . . . . .
 O4 O -0.330(3) 0.3890(7) 0.4130(7) 0.141(4) Uani 0.5 1 d D . P . .

loop_
  _atom_site_aniso_label
  _atom_site_aniso_U_11
  _atom_site_aniso_U_22
  _atom_site_aniso_U_33
  _atom_site_aniso_U_23
  _atom_site_aniso_U_13
  _atom_site_aniso_U_12
 C2 0.089(3) 0.055(2) 0.085(3) -0.0294(18) 0.016(2) -0.015(2)
 C1 0.083(3) 0.058(2) 0.075(2) -0.0255(17) 0.004(2) 0.0006(19)
 C3 0.058(2) 0.060(2) 0.0668(19) -0.0277(16) 0.0068(15) -0.0065(16)
 C4 0.0580(19) 0.0589(19) 0.0613(18) -0.0255(15) 0.0110(14) -0.0083(15)
 C5 0.060(2) 0.068(2) 0.068(2) -0.0310(17) 0.0072(16) -0.0074(17)
 C6 0.070(2) 0.078(3) 0.085(2) -0.050(2) 0.017(2) -0.018(2)
 C7 0.064(2) 0.0597(19) 0.0607(18) -0.0171(15) 0.0123(15) -0.0125(16)
 C8 0.0383(14) 0.0456(15) 0.0570(15) -0.0119(12) 0.0014(11) -0.0080(12)
 C9 0.0403(16) 0.0485(17) 0.0713(19) -0.0105(14) -0.0046(13) -0.0089(13)
 C10 0.0378(14) 0.0474(15) 0.0507(14) -0.0155(12) -0.0045(11) -0.0050(12)
 C11 0.0483(16) 0.0592(18) 0.0456(14) -0.0115(12) 0.0021(12) -0.0043(14)
 C12 0.0511(18) 0.0621(19) 0.0520(16) -0.0150(13) 0.0002(13) 0.0043(15)
 C13 0.060(2) 0.062(2) 0.075(2) -0.0283(17) -0.0014(17) 0.0068(17)
 C14 0.079(3) 0.068(2) 0.105(3) -0.037(2) 0.010(2) -0.007(2)
 C15 0.093(4) 0.076(3) 0.155(6) -0.055(3) 0.017(4) -0.016(3)
 C16 0.091(4) 0.092(4) 0.171(7) -0.080(4) -0.012(4) -0.005(3)
 C17 0.098(4) 0.096(4) 0.115(4) -0.066(3) -0.027(3) 0.019(3)
 C18 0.071(2) 0.074(2) 0.082(2) -0.040(2) -0.0120(19) 0.017(2)
 C19 0.076(3) 0.077(3) 0.0581(18) -0.0277(17) -0.0057(17) 0.019(2)
 C20 0.122(4) 0.093(3) 0.055(2) -0.028(2) -0.004(2) 0.018(3)
 C21 0.131(5) 0.088(3) 0.060(2) -0.015(2) 0.026(3) 0.017(3)
 C22 0.081(3) 0.081(3) 0.077(3) -0.016(2) 0.025(2) 0.007(2)
 C23 0.057(2) 0.078(3) 0.068(2) -0.0194(18) 0.0114(16) 0.0005(19)
 F1 0.149(3) 0.0600(15) 0.135(3) -0.0363(16) 0.010(2) -0.0322(18)
 F2 0.122(3) 0.0668(16) 0.108(2) -0.0190(14) -0.0200(18) 0.0089(16)
 F3 0.0645(14) 0.0745(14) 0.0990(16) -0.0350(12) -0.0055(11) -0.0050(11)
 F4 0.0829(17) 0.0917(18) 0.0884(16) -0.0369(14) -0.0155(13) -0.0017(14)
 F5 0.094(2) 0.102(2) 0.123(2) -0.0656(18) 0.0068(17) -0.0345(16)
 N2 0.0393(13) 0.0467(14) 0.0527(13) -0.0062(11) -0.0016(11) -0.0041(11)
 NaA 0.0499(19) 0.0553(19) 0.101(3) -0.010(2) -0.003(2) -0.0164(14)
 NaB 0.054(2) 0.058(2) 0.109(3) -0.014(2) 0.001(2) -0.0230(15)
 O1 0.0439(12) 0.0676(15) 0.0605(12) -0.0017(11) 0.0009(9) 0.0027(11)
 O2 0.0405(11) 0.0647(13) 0.0472(10) -0.0104(9) 0.0027(8) -0.0013(10)
 O3 0.0409(13) 0.0582(15) 0.122(2) -0.0023(14) -0.0037(13) -0.0130(11)
 O4A 0.043(3) 0.044(3) 0.080(6) -0.009(5) 0.004(5) -0.006(2)
 O4B 0.049(4) 0.053(5) 0.097(8) 0.011(6) -0.008(6) -0.010(3)
 C54 0.094(7) 0.089(6) 0.078(5) -0.005(5) -0.013(5) -0.034(5)
 C30 0.109(4) 0.064(2) 0.086(3) -0.032(2) 0.016(3) -0.023(2)
 C25 0.085(3) 0.079(3) 0.091(3) -0.050(2) 0.015(2) -0.029(2)
 C26 0.071(2) 0.068(2) 0.068(2) -0.0341(17) 0.0098(17) -0.0061(19)
 C27 0.069(2) 0.063(2) 0.0597(17) -0.0316(15) 0.0159(15) -0.0111(17)
 C28 0.077(3) 0.081(3) 0.076(2) -0.042(2) 0.005(2) -0.013(2)
 C29 0.108(4) 0.068(2) 0.070(2) -0.0244(19) -0.003(2) -0.002(2)
 C31 0.074(2) 0.069(2) 0.073(2) -0.0332(18) 0.0281(18) -0.0246(19)
 C32 0.0561(18) 0.0543(17) 0.0539(15) -0.0171(13) 0.0093(13) -0.0193(14)
 C33 0.0587(19) 0.0536(18) 0.0704(19) -0.0114(15) 0.0014(15) -0.0203(16)
 C34 0.0541(18) 0.0494(16) 0.0566(16) -0.0214(12) 0.0047(13) -0.0052(14)
 C35 0.064(2) 0.077(2) 0.0625(19) -0.0312(17) 0.0107(16) -0.0016(18)
 C36 0.069(2) 0.074(2) 0.0629(19) -0.0279(17) -0.0027(16) 0.0100(19)
 C37 0.075(3) 0.085(3) 0.077(2) -0.040(2) -0.006(2) 0.002(2)
 C38 0.091(4) 0.104(4) 0.112(4) -0.048(3) -0.001(3) -0.018(3)
 C39 0.125(6) 0.110(5) 0.145(6) -0.048(4) -0.009(4) -0.040(4)
 C40 0.152(7) 0.104(5) 0.172(7) -0.082(5) -0.020(6) -0.009(5)
 C41 0.138(6) 0.097(4) 0.126(5) -0.064(4) -0.014(4) 0.004(4)
 C42 0.097(3) 0.086(3) 0.087(3) -0.049(2) -0.012(2) 0.011(3)
 C43 0.095(3) 0.099(3) 0.065(2) -0.043(2) -0.001(2) 0.015(3)
 C44 0.113(4) 0.136(5) 0.086(3) -0.061(3) 0.015(3) 0.018(4)
 C45 0.115(5) 0.166(7) 0.070(3) -0.041(4) 0.025(3) 0.000(5)
 C46 0.112(4) 0.134(5) 0.067(2) -0.025(3) 0.020(3) -0.009(4)
 C47 0.105(4) 0.088(3) 0.065(2) -0.019(2) 0.009(2) 0.004(3)
 C48 0.083(3) 0.086(3) 0.0511(17) -0.0254(17) -0.0009(17) 0.011(2)
 F6 0.188(4) 0.0660(17) 0.142(3) -0.0278(18) 0.011(3) -0.043(2)
 F7 0.107(2) 0.114(2) 0.146(3) -0.074(2) -0.004(2) -0.039(2)
 F8 0.093(2) 0.0901(18) 0.0874(16) -0.0323(14) -0.0127(14) 0.0008(15)
 F9 0.178(4) 0.094(2) 0.102(2) -0.0218(17) -0.042(2) 0.016(2)
 F10 0.098(2) 0.115(2) 0.110(2) -0.0552(18) -0.0210(17) -0.0126(18)
 N1 0.0499(15) 0.0613(16) 0.0574(14) -0.0245(12) 0.0077(11) -0.0114(12)
 O5 0.0592(14) 0.0773(16) 0.0591(12) -0.0303(11) 0.0066(10) -0.0064(12)
 O6 0.0531(14) 0.096(2) 0.0676(14) -0.0316(13) 0.0087(11) -0.0168(13)
 O7A 0.057(3) 0.053(3) 0.133(5) 0.000(3) 0.027(3) -0.013(2)
 O7B 0.077(4) 0.074(3) 0.107(4) 0.005(3) -0.021(3) -0.037(3)
 O8A 0.066(3) 0.061(3) 0.128(5) -0.004(3) 0.016(4) -0.013(3)
 O8B 0.052(2) 0.047(2) 0.073(3) 0.000(2) -0.011(2) -0.0163(19)
 O10A 0.206(9) 0.096(5) 0.153(6) -0.039(4) -0.014(6) 0.010(5)
 C51A 0.205(9) 0.096(5) 0.153(6) -0.039(4) -0.013(6) 0.011(5)
 C53A 0.206(9) 0.097(5) 0.155(6) -0.039(5) -0.011(6) 0.011(6)
 C52A 0.207(9) 0.099(5) 0.155(6) -0.037(5) -0.013(6) 0.011(6)
 O10B 0.158(10) 0.137(8) 0.349(18) -0.138(11) 0.017(12) -0.015(7)
 C51B 0.158(10) 0.136(8) 0.348(18) -0.139(11) 0.017(12) -0.015(7)
 C52B 0.185(18) 0.139(13) 0.35(3) -0.106(16) -0.009(19) -0.053(14)
 C53B 0.172(17) 0.159(15) 0.35(3) -0.137(17) -0.039(18) -0.041(14)
 C24 0.0475(17) 0.071(2) 0.0540(17) -0.0203(14) 0.0042(13) 0.0081(15)
 C49 0.21(2) 0.080(8) 0.162(14) -0.048(9) -0.014(13) -0.037(10)
 C50 0.192(18) 0.078(7) 0.135(11) -0.019(7) -0.031(11) -0.012(9)
 O4 0.186(12) 0.079(5) 0.150(9) -0.026(5) -0.035(8) -0.013(6)

_geom_special_details
;
 All esds (except the esd in the dihedral angle between two l.s. planes)
 are estimated using the full covariance matrix.  The cell esds are taken
 into account individually in the estimation of esds in distances, angles
 and torsion angles; correlations between esds in cell parameters are only
 used when they are defined by crystal symmetry.  An approximate (isotropic)
 treatment of cell esds is used for estimating esds involving l.s. planes.
;
loop_
  _geom_bond_atom_site_label_1
  _geom_bond_atom_site_label_2
  _geom_bond_distance
  _geom_bond_site_symmetry_2
  _geom_bond_publ_flag
 C2 C1 1.355(7) . ?
 C2 C6 1.366(7) . ?
 C2 F1 1.344(5) . ?
 C1 C3 1.373(6) . ?
 C1 F2 1.347(6) . ?
 C3 C4 1.380(6) . ?
 C3 F3 1.343(5) . ?
 C4 C5 1.392(6) . ?
 C4 C7 1.505(5) . ?
 C5 C6 1.388(6) . ?
 C5 F4 1.331(5) . ?
 C6 F5 1.341(5) . ?
 C7 H7A 0.9700 . ?
 C7 H7B 0.9700 . ?
 C7 C8 1.550(5) . ?
 C8 H8 0.9800 . ?
 C8 C9 1.521(4) . ?
 C8 N2 1.446(4) . ?
 C9 O3 1.222(4) . ?
 C9 O4A 1.277(15) . ?
 C9 O4B 1.288(15) . ?
 C10 N2 1.341(4) . ?
 C10 O1 1.222(4) . ?
 C10 O2 1.338(4) . ?
 C11 H11A 0.9700 . ?
 C11 H11B 0.9700 . ?
 C11 C12 1.517(5) . ?
 C11 O2 1.450(4) . ?
 C12 H12 0.9800 . ?
 C12 C13 1.514(6) . ?
 C12 C24 1.524(5) . ?
 C13 C14 1.380(7) . ?
 C13 C18 1.394(6) . ?
 C14 H14 0.9300 . ?
 C14 C15 1.384(9) . ?
 C15 H15 0.9300 . ?
 C15 C16 1.398(11) . ?
 C16 H16 0.9300 . ?
 C16 C17 1.364(11) . ?
 C17 H17 0.9300 . ?
 C17 C18 1.394(8) . ?
 C18 C19 1.464(7) . ?
 C19 C20 1.393(6) . ?
 C19 C24 1.400(6) . ?
 C20 H20 0.9300 . ?
 C20 C21 1.376(10) . ?
 C21 H21 0.9300 . ?
 C21 C22 1.395(10) . ?
 C22 H22 0.9300 . ?
 C22 C23 1.383(6) . ?
 C23 H23 0.9300 . ?
 C23 C24 1.372(6) . ?
 N2 H2 0.71(4) . ?
 NaA NaB 0.759(5) . ?
 NaA O3 2.230(5) 1_455 ?
 NaA O4A 2.369(15) . ?
 NaA O4B 2.379(16) . ?
 NaA O7A 2.279(7) 1_455 ?
 NaA O7B 2.647(9) 1_455 ?
 NaA O8A 2.700(10) 1_355 ?
 NaA O8B 2.489(7) 1_355 ?
 NaA O10A 2.347(15) . ?
 NaA O10B 1.772(17) . ?
 NaA C51B 2.73(3) . ?
 NaB O3 2.272(5) 1_455 ?
 NaB O4A 2.481(14) . ?
 NaB O4B 2.310(16) . ?
 NaB C33 3.128(5) 1_455 ?
 NaB O7A 2.305(8) 1_455 ?
 NaB O7B 2.311(8) 1_455 ?
 NaB O8A 2.553(9) 1_355 ?
 NaB O8B 2.640(8) 1_355 ?
 NaB O10B 2.417(19) . ?
 NaB O4 2.375(13) . ?
 O4A O4B 0.575(14) . ?
 C54 C49 1.501(10) . ?
 C54 C50 1.496(10) . ?
 C54 O4 1.169(9) . ?
 C30 C25 1.365(8) . ?
 C30 C29 1.365(8) . ?
 C30 F6 1.352(6) . ?
 C25 C26 1.375(7) . ?
 C25 F7 1.323(6) . ?
 C26 C27 1.378(6) . ?
 C26 F8 1.342(5) . ?
 C27 C28 1.369(7) . ?
 C27 C31 1.510(6) . ?
 C28 C29 1.368(7) . ?
 C28 F10 1.347(6) . ?
 C29 F9 1.339(6) . ?
 C31 H31A 0.9700 . ?
 C31 H31B 0.9700 . ?
 C31 C32 1.525(6) . ?
 C32 H32 0.9800 . ?
 C32 C33 1.527(5) . ?
 C32 N1 1.457(4) . ?
 C33 O7A 1.264(7) . ?
 C33 O7B 1.204(8) . ?
 C33 O8A 1.170(8) . ?
 C33 O8B 1.330(7) . ?
 C34 N1 1.344(4) . ?
 C34 O5 1.353(4) . ?
 C34 O6 1.206(4) . ?
 C35 H35A 0.9700 . ?
 C35 H35B 0.9700 . ?
 C35 C36 1.515(6) . ?
 C35 O5 1.445(5) . ?
 C36 H36 0.9800 . ?
 C36 C37 1.499(7) . ?
 C36 C48 1.534(6) . ?
 C37 C38 1.374(9) . ?
 C37 C42 1.405(7) . ?
 C38 H38 0.9300 . ?
 C38 C39 1.405(11) . ?
 C39 H39 0.9300 . ?
 C39 C40 1.410(13) . ?
 C40 H40 0.9300 . ?
 C40 C41 1.352(14) . ?
 C41 H41 0.9300 . ?
 C41 C42 1.390(9) . ?
 C42 C43 1.459(9) . ?
 C43 C44 1.397(8) . ?
 C43 C48 1.390(7) . ?
 C44 H44 0.9300 . ?
 C44 C45 1.371(12) . ?
 C45 H45 0.9300 . ?
 C45 C46 1.371(12) . ?
 C46 H46 0.9300 . ?
 C46 C47 1.398(8) . ?
 C47 H47 0.9300 . ?
 C47 C48 1.362(8) . ?
 N1 H1 0.89(6) . ?
 O7A O7B 1.234(12) . ?
 O7B O8A 1.703(11) . ?
 O8A O8B 1.023(10) . ?
 O10A C51A 1.175(17) . ?
 C51A C53A 1.542(11) . ?
 C51A C52A 1.529(11) . ?
 C53A H53A 0.9600 . ?
 C53A H53B 0.9600 . ?
 C53A H53C 0.9600 . ?
 C52A H52A 0.9600 . ?
 C52A H52B 0.9600 . ?
 C52A H52C 0.9600 . ?
 O10B C51B 1.23(2) . ?
 C51B C52B 1.530(12) . ?
 C51B C53B 1.530(12) . ?
 C52B H52D 0.9600 . ?
 C52B H52E 0.9600 . ?
 C52B H52F 0.9600 . ?
 C53B H53D 0.9600 . ?
 C53B H53E 0.9600 . ?
 C53B H53F 0.9600 . ?
 C49 H49A 0.9600 . ?
 C49 H49B 0.9600 . ?
 C49 H49C 0.9600 . ?
 C50 H50A 0.9600 . ?
 C50 H50B 0.9600 . ?
 C50 H50C 0.9600 . ?

loop_
  _geom_angle_atom_site_label_1
  _geom_angle_atom_site_label_2
  _geom_angle_atom_site_label_3
  _geom_angle
  _geom_angle_site_symmetry_1
  _geom_angle_site_symmetry_3
  _geom_angle_publ_flag
 C1 C2 C6 120.0(4) . . ?
 F1 C2 C1 120.9(5) . . ?
 F1 C2 C6 119.0(5) . . ?
 C2 C1 C3 120.0(4) . . ?
 F2 C1 C2 120.1(4) . . ?
 F2 C1 C3 119.9(4) . . ?
 C1 C3 C4 122.6(4) . . ?
 F3 C3 C1 118.0(4) . . ?
 F3 C3 C4 119.4(3) . . ?
 C3 C4 C5 116.1(3) . . ?
 C3 C4 C7 122.1(3) . . ?
 C5 C4 C7 121.8(4) . . ?
 C6 C5 C4 121.5(4) . . ?
 F4 C5 C4 120.3(4) . . ?
 F4 C5 C6 118.2(4) . . ?
 C2 C6 C5 119.8(4) . . ?
 F5 C6 C2 120.4(4) . . ?
 F5 C6 C5 119.8(4) . . ?
 C4 C7 H7A 109.2 . . ?
 C4 C7 H7B 109.2 . . ?
 C4 C7 C8 111.9(3) . . ?
 H7A C7 H7B 107.9 . . ?
 C8 C7 H7A 109.2 . . ?
 C8 C7 H7B 109.2 . . ?
 C7 C8 H8 107.6 . . ?
 C9 C8 C7 107.4(3) . . ?
 C9 C8 H8 107.6 . . ?
 N2 C8 C7 112.9(3) . . ?
 N2 C8 H8 107.6 . . ?
 N2 C8 C9 113.4(3) . . ?
 O3 C9 C8 118.1(3) . . ?
 O3 C9 O4A 123.2(7) . . ?
 O3 C9 O4B 122.6(7) . . ?
 O4A C9 C8 117.6(7) . . ?
 O4A C9 O4B 25.9(6) . . ?
 O4B C9 C8 116.8(7) . . ?
 O1 C10 N2 125.0(3) . . ?
 O1 C10 O2 124.1(3) . . ?
 O2 C10 N2 110.9(3) . . ?
 H11A C11 H11B 108.4 . . ?
 C12 C11 H11A 110.1 . . ?
 C12 C11 H11B 110.1 . . ?
 O2 C11 H11A 110.1 . . ?
 O2 C11 H11B 110.1 . . ?
 O2 C11 C12 107.9(3) . . ?
 C11 C12 H12 110.4 . . ?
 C11 C12 C24 109.6(3) . . ?
 C13 C12 C11 113.4(3) . . ?
 C13 C12 H12 110.4 . . ?
 C13 C12 C24 102.3(3) . . ?
 C24 C12 H12 110.4 . . ?
 C14 C13 C12 129.2(4) . . ?
 C14 C13 C18 120.5(5) . . ?
 C18 C13 C12 110.3(4) . . ?
 C13 C14 H14 120.3 . . ?
 C13 C14 C15 119.4(6) . . ?
 C15 C14 H14 120.3 . . ?
 C14 C15 H15 120.1 . . ?
 C14 C15 C16 119.7(6) . . ?
 C16 C15 H15 120.1 . . ?
 C15 C16 H16 119.4 . . ?
 C17 C16 C15 121.2(6) . . ?
 C17 C16 H16 119.4 . . ?
 C16 C17 H17 120.5 . . ?
 C16 C17 C18 119.1(6) . . ?
 C18 C17 H17 120.5 . . ?
 C13 C18 C17 120.0(5) . . ?
 C13 C18 C19 108.8(4) . . ?
 C17 C18 C19 131.2(5) . . ?
 C20 C19 C18 131.6(5) . . ?
 C20 C19 C24 119.5(5) . . ?
 C24 C19 C18 108.9(3) . . ?
 C19 C20 H20 120.6 . . ?
 C21 C20 C19 118.9(5) . . ?
 C21 C20 H20 120.6 . . ?
 C20 C21 H21 119.4 . . ?
 C20 C21 C22 121.3(4) . . ?
 C22 C21 H21 119.4 . . ?
 C21 C22 H22 120.1 . . ?
 C23 C22 C21 119.9(5) . . ?
 C23 C22 H22 120.1 . . ?
 C22 C23 H23 120.4 . . ?
 C24 C23 C22 119.3(5) . . ?
 C24 C23 H23 120.4 . . ?
 C8 N2 H2 119(3) . . ?
 C10 N2 C8 120.4(3) . . ?
 C10 N2 H2 121(3) . . ?
 NaB NaA O3 83.4(6) . 1_455 ?
 NaB NaA O4A 89.5(7) . . ?
 NaB NaA O4B 75.6(7) . . ?
 NaB NaA O7A 82.4(6) . 1_455 ?
 NaB NaA O7B 56.0(6) . 1_455 ?
 NaB NaA O8A 70.8(7) . 1_355 ?
 NaB NaA O8B 93.0(7) . 1_355 ?
 NaB NaA O10A 177.4(8) . . ?
 NaB NaA O10B 142.2(11) . . ?
 NaB NaA C51B 162.0(10) . . ?
 O3 NaA O4A 96.8(4) 1_455 . ?
 O3 NaA O4B 95.4(4) 1_455 . ?
 O3 NaA O7A 165.8(4) 1_455 1_455 ?
 O3 NaA O7B 138.8(4) 1_455 1_455 ?
 O3 NaA O8A 78.7(2) 1_455 1_355 ?
 O3 NaA O8B 81.89(19) 1_455 1_355 ?
 O3 NaA O10A 94.1(4) 1_455 . ?
 O3 NaA C51B 109.5(5) 1_455 . ?
 O4A NaA O4B 13.9(3) . . ?
 O4A NaA O7B 77.6(4) . 1_455 ?
 O4A NaA O8A 160.2(4) . 1_355 ?
 O4A NaA O8B 177.0(4) . 1_355 ?
 O4A NaA C51B 100.9(7) . . ?
 O4B NaA O7B 69.7(4) . 1_455 ?
 O4B NaA O8A 146.3(5) . 1_355 ?
 O4B NaA O8B 168.6(5) . 1_355 ?
 O4B NaA C51B 114.3(7) . . ?
 O7A NaA O4A 84.5(4) 1_455 . ?
 O7A NaA O4B 82.5(4) 1_455 . ?
 O7A NaA O7B 27.7(3) 1_455 1_455 ?
 O7A NaA O8A 95.3(3) 1_455 1_355 ?
 O7A NaA O8B 97.4(3) 1_455 1_355 ?
 O7A NaA O10A 100.0(5) 1_455 . ?
 O7A NaA C51B 84.0(6) 1_455 . ?
 O7B NaA O8A 92.9(3) 1_455 1_355 ?
 O7B NaA C51B 111.6(6) 1_455 . ?
 O8A NaA C51B 98.8(7) 1_355 . ?
 O8B NaA O7B 105.2(3) 1_355 1_455 ?
 O8B NaA O8A 22.3(2) 1_355 1_355 ?
 O8B NaA C51B 77.0(6) 1_355 . ?
 O10A NaA O4A 89.9(5) . . ?
 O10A NaA O4B 103.8(5) . . ?
 O10A NaA O7B 126.2(5) . 1_455 ?
 O10A NaA O8A 109.7(5) . 1_355 ?
 O10A NaA O8B 87.5(5) . 1_355 ?
 O10B NaA O4A 104.8(8) . . ?
 O10B NaA O4B 115.7(8) . . ?
 O10B NaA O8B 74.1(7) . 1_355 ?
 O10B NaA C51B 20.5(9) . . ?
 NaA NaB O3 77.2(6) . 1_455 ?
 NaA NaB O4A 72.7(7) . . ?
 NaA NaB O4B 85.8(7) . . ?
 NaA NaB C33 90.7(6) . 1_455 ?
 NaA NaB O7A 78.5(6) . 1_455 ?
 NaA NaB O7B 108.2(6) . 1_455 ?
 NaA NaB O8A 92.9(7) . 1_355 ?
 NaA NaB O8B 70.3(6) . 1_355 ?
 NaA NaB O10B 26.7(8) . . ?
 NaA NaB O4 154.5(8) . . ?
 O3 NaB O4A 92.7(4) 1_455 . ?
 O3 NaB O4B 96.2(4) 1_455 . ?
 O3 NaB C33 160.7(3) 1_455 1_455 ?
 O3 NaB O7A 155.7(4) 1_455 1_455 ?
 O3 NaB O7B 170.8(4) 1_455 1_455 ?
 O3 NaB O8A 81.2(2) 1_455 1_355 ?
 O3 NaB O8B 77.83(19) 1_455 1_355 ?
 O3 NaB O10B 100.3(6) 1_455 . ?
 O3 NaB O4 81.2(4) 1_455 . ?
 O4A NaB C33 69.1(3) . 1_455 ?
 O4A NaB O8A 165.3(5) . 1_355 ?
 O4A NaB O8B 142.9(4) . 1_355 ?
 O4B NaB O4A 13.2(4) . . ?
 O4B NaB C33 67.6(4) . 1_455 ?
 O4B NaB O7B 77.1(4) . 1_455 ?
 O4B NaB O8A 177.3(4) . 1_355 ?
 O4B NaB O8B 156.1(5) . 1_355 ?
 O4B NaB O10B 96.6(7) . . ?
 O4B NaB O4 83.3(5) . . ?
 O7A NaB O4A 81.4(4) 1_455 . ?
 O7A NaB O4B 83.4(4) 1_455 . ?
 O7A NaB C33 20.6(2) 1_455 1_455 ?
 O7A NaB O7B 31.0(3) 1_455 1_455 ?
 O7A NaB O8A 98.7(3) 1_455 1_355 ?
 O7A NaB O8B 92.7(3) 1_455 1_355 ?
 O7A NaB O10B 55.8(6) 1_455 . ?
 O7A NaB O4 122.7(5) 1_455 . ?
 O7B NaB O4A 82.1(4) 1_455 . ?
 O7B NaB C33 18.9(2) 1_455 1_455 ?
 O7B NaB O8A 105.6(3) 1_455 1_355 ?
 O7B NaB O8B 110.8(3) 1_455 1_355 ?
 O7B NaB O10B 86.8(6) 1_455 . ?
 O7B NaB O4 91.7(5) 1_455 . ?
 O8A NaB C33 114.9(2) 1_355 1_455 ?
 O8A NaB O8B 22.6(2) 1_355 1_355 ?
 O8B NaB C33 112.6(2) 1_355 1_455 ?
 O10B NaB O4A 84.7(6) . . ?
 O10B NaB O8B 62.5(5) . 1_355 ?
 O4 NaB O4A 95.2(4) . . ?
 O4 NaB C33 106.1(4) . 1_455 ?
 O4 NaB O8A 97.0(5) . 1_355 ?
 O4 NaB O8B 118.0(4) . 1_355 ?
 O4 NaB O10B 178.5(7) . . ?
 C10 O2 C11 117.4(2) . . ?
 C9 O3 NaA 133.6(3) . 1_655 ?
 C9 O3 NaB 134.8(3) . 1_655 ?
 NaA O3 NaB 19.37(12) 1_655 1_655 ?
 C9 O4A NaA 154.4(9) . . ?
 C9 O4A NaB 139.9(7) . . ?
 NaA O4A NaB 17.80(16) . . ?
 O4B O4A C9 78(3) . . ?
 O4B O4A NaA 84(3) . . ?
 O4B O4A NaB 66(3) . . ?
 C9 O4B NaA 151.4(8) . . ?
 C9 O4B NaB 161.2(10) . . ?
 NaB O4B NaA 18.55(16) . . ?
 O4A O4B C9 76(3) . . ?
 O4A O4B NaA 82(3) . . ?
 O4A O4B NaB 101(3) . . ?
 C50 C54 C49 119.4(12) . . ?
 O4 C54 C49 115.3(11) . . ?
 O4 C54 C50 124.8(11) . . ?
 C29 C30 C25 120.4(4) . . ?
 F6 C30 C25 120.4(5) . . ?
 F6 C30 C29 119.2(5) . . ?
 C30 C25 C26 118.3(4) . . ?
 F7 C25 C30 120.4(4) . . ?
 F7 C25 C26 121.3(5) . . ?
 C25 C26 C27 123.4(4) . . ?
 F8 C26 C25 117.7(4) . . ?
 F8 C26 C27 118.9(4) . . ?
 C26 C27 C31 122.0(4) . . ?
 C28 C27 C26 115.6(4) . . ?
 C28 C27 C31 122.3(4) . . ?
 C29 C28 C27 122.9(4) . . ?
 F10 C28 C27 119.9(4) . . ?
 F10 C28 C29 117.2(4) . . ?
 C30 C29 C28 119.3(5) . . ?
 F9 C29 C30 119.7(5) . . ?
 F9 C29 C28 121.0(5) . . ?
 C27 C31 H31A 108.8 . . ?
 C27 C31 H31B 108.8 . . ?
 C27 C31 C32 113.8(3) . . ?
 H31A C31 H31B 107.7 . . ?
 C32 C31 H31A 108.8 . . ?
 C32 C31 H31B 108.8 . . ?
 C31 C32 H32 109.5 . . ?
 C31 C32 C33 107.4(3) . . ?
 C33 C32 H32 109.5 . . ?
 N1 C32 C31 111.3(3) . . ?
 N1 C32 H32 109.5 . . ?
 N1 C32 C33 109.6(3) . . ?
 C32 C33 NaB 150.3(3) . 1_655 ?
 O7A C33 NaB 39.9(4) . 1_655 ?
 O7A C33 C32 116.8(4) . . ?
 O7A C33 O8B 105.5(5) . . ?
 O7B C33 NaB 38.5(4) . 1_655 ?
 O7B C33 C32 120.8(4) . . ?
 O7B C33 O7A 60.0(6) . . ?
 O7B C33 O8B 120.7(5) . . ?
 O8A C33 NaB 88.4(4) . 1_655 ?
 O8A C33 C32 117.5(4) . . ?
 O8A C33 O7A 125.7(5) . . ?
 O8A C33 O7B 91.7(7) . . ?
 O8A C33 O8B 47.8(5) . . ?
 O8B C33 NaB 91.2(3) . 1_655 ?
 O8B C33 C32 116.7(4) . . ?
 N1 C34 O5 109.9(3) . . ?
 O6 C34 N1 126.1(3) . . ?
 O6 C34 O5 124.0(3) . . ?
 H35A C35 H35B 108.5 . . ?
 C36 C35 H35A 110.1 . . ?
 C36 C35 H35B 110.1 . . ?
 O5 C35 H35A 110.1 . . ?
 O5 C35 H35B 110.1 . . ?
 O5 C35 C36 107.8(3) . . ?
 C35 C36 H36 110.2 . . ?
 C35 C36 C48 108.5(4) . . ?
 C37 C36 C35 114.7(3) . . ?
 C37 C36 H36 110.2 . . ?
 C37 C36 C48 102.7(3) . . ?
 C48 C36 H36 110.2 . . ?
 C38 C37 C36 130.0(4) . . ?
 C38 C37 C42 120.3(5) . . ?
 C42 C37 C36 109.7(4) . . ?
 C37 C38 H38 120.3 . . ?
 C37 C38 C39 119.4(7) . . ?
 C39 C38 H38 120.3 . . ?
 C38 C39 H39 120.3 . . ?
 C38 C39 C40 119.4(8) . . ?
 C40 C39 H39 120.3 . . ?
 C39 C40 H40 119.6 . . ?
 C41 C40 C39 120.8(7) . . ?
 C41 C40 H40 119.6 . . ?
 C40 C41 H41 119.9 . . ?
 C40 C41 C42 120.2(7) . . ?
 C42 C41 H41 119.9 . . ?
 C37 C42 C43 109.1(4) . . ?
 C41 C42 C37 119.9(7) . . ?
 C41 C42 C43 130.9(6) . . ?
 C44 C43 C42 131.9(5) . . ?
 C48 C43 C42 108.9(4) . . ?
 C48 C43 C44 119.2(6) . . ?
 C43 C44 H44 120.4 . . ?
 C45 C44 C43 119.2(6) . . ?
 C45 C44 H44 120.4 . . ?
 C44 C45 H45 119.4 . . ?
 C46 C45 C44 121.2(6) . . ?
 C46 C45 H45 119.4 . . ?
 C45 C46 H46 120.0 . . ?
 C45 C46 C47 120.1(7) . . ?
 C47 C46 H46 120.0 . . ?
 C46 C47 H47 120.5 . . ?
 C48 C47 C46 119.0(6) . . ?
 C48 C47 H47 120.5 . . ?
 C43 C48 C36 109.4(4) . . ?
 C47 C48 C36 129.2(4) . . ?
 C47 C48 C43 121.3(4) . . ?
 C32 N1 H1 117(3) . . ?
 C34 N1 C32 121.2(3) . . ?
 C34 N1 H1 121(3) . . ?
 C34 O5 C35 115.5(3) . . ?
 NaA O7A NaB 19.04(13) 1_655 1_655 ?
 C33 O7A NaA 129.1(5) . 1_655 ?
 C33 O7A NaB 119.5(5) . 1_655 ?
 O7B O7A NaA 93.0(5) . 1_655 ?
 O7B O7A NaB 74.7(5) . 1_655 ?
 O7B O7A C33 57.6(5) . . ?
 NaB O7B NaA 15.80(14) 1_655 1_655 ?
 C33 O7B NaA 107.9(6) . 1_655 ?
 C33 O7B NaB 122.6(6) . 1_655 ?
 C33 O7B O7A 62.4(6) . . ?
 C33 O7B O8A 43.4(4) . . ?
 O7A O7B NaA 59.3(4) . 1_655 ?
 O7A O7B NaB 74.3(5) . 1_655 ?
 O7A O7B O8A 93.6(7) . . ?
 O8A O7B NaA 104.2(4) . 1_655 ?
 O8A O7B NaB 110.1(4) . 1_655 ?
 NaB O8A NaA 16.30(13) 1_755 1_755 ?
 C33 O8A NaA 134.7(8) . 1_755 ?
 C33 O8A NaB 146.5(7) . 1_755 ?
 C33 O8A O7B 44.9(5) . . ?
 O7B O8A NaA 168.7(5) . 1_755 ?
 O7B O8A NaB 168.5(7) . 1_755 ?
 O8B O8A NaA 67.2(6) . 1_755 ?
 O8B O8A NaB 83.5(7) . 1_755 ?
 O8B O8A C33 74.4(7) . . ?
 O8B O8A O7B 105.0(7) . . ?
 NaA O8B NaB 16.67(12) 1_755 1_755 ?
 C33 O8B NaA 140.8(5) . 1_755 ?
 C33 O8B NaB 126.0(5) . 1_755 ?
 O8A O8B NaA 90.5(6) . 1_755 ?
 O8A O8B NaB 73.9(6) . 1_755 ?
 O8A O8B C33 57.9(5) . . ?
 C51A O10A NaA 140.4(12) . . ?
 O10A C51A C53A 113.7(15) . . ?
 O10A C51A C52A 125.6(16) . . ?
 C52A C51A C53A 119.7(16) . . ?
 C51A C53A H53A 109.5 . . ?
 C51A C53A H53B 109.5 . . ?
 C51A C53A H53C 109.5 . . ?
 H53A C53A H53B 109.5 . . ?
 H53A C53A H53C 109.5 . . ?
 H53B C53A H53C 109.5 . . ?
 C51A C52A H52A 109.5 . . ?
 C51A C52A H52B 109.5 . . ?
 C51A C52A H52C 109.5 . . ?
 H52A C52A H52B 109.5 . . ?
 H52A C52A H52C 109.5 . . ?
 H52B C52A H52C 109.5 . . ?
 NaA O10B NaB 11.1(3) . . ?
 C51B O10B NaA 129.4(19) . . ?
 C51B O10B NaB 140.2(17) . . ?
 O10B C51B NaA 30.1(11) . . ?
 O10B C51B C52B 123(2) . . ?
 O10B C51B C53B 115(3) . . ?
 C52B C51B NaA 101.8(16) . . ?
 C52B C51B C53B 122(2) . . ?
 C53B C51B NaA 131(2) . . ?
 C51B C52B H52D 109.5 . . ?
 C51B C52B H52E 109.5 . . ?
 C51B C52B H52F 109.5 . . ?
 H52D C52B H52E 109.5 . . ?
 H52D C52B H52F 109.5 . . ?
 H52E C52B H52F 109.5 . . ?
 C51B C53B H53D 109.5 . . ?
 C51B C53B H53E 109.5 . . ?
 C51B C53B H53F 109.5 . . ?
 H53D C53B H53E 109.5 . . ?
 H53D C53B H53F 109.5 . . ?
 H53E C53B H53F 109.5 . . ?
 C19 C24 C12 109.7(4) . . ?
 C23 C24 C12 129.1(4) . . ?
 C23 C24 C19 121.2(4) . . ?
 C54 C49 H49A 109.5 . . ?
 C54 C49 H49B 109.5 . . ?
 C54 C49 H49C 109.5 . . ?
 H49A C49 H49B 109.5 . . ?
 H49A C49 H49C 109.5 . . ?
 H49B C49 H49C 109.5 . . ?
 C54 C50 H50A 109.5 . . ?
 C54 C50 H50B 109.5 . . ?
 C54 C50 H50C 109.5 . . ?
 H50A C50 H50B 109.5 . . ?
 H50A C50 H50C 109.5 . . ?
 H50B C50 H50C 109.5 . . ?
 C54 O4 NaB 125.8(9) . . ?

loop_
  _geom_torsion_atom_site_label_1
  _geom_torsion_atom_site_label_2
  _geom_torsion_atom_site_label_3
  _geom_torsion_atom_site_label_4
  _geom_torsion
  _geom_torsion_site_symmetry_1
  _geom_torsion_site_symmetry_2
  _geom_torsion_site_symmetry_3
  _geom_torsion_site_symmetry_4
  _geom_torsion_publ_flag
 C2 C1 C3 C4 1.8(6) . . . . ?
 C2 C1 C3 F3 -177.4(4) . . . . ?
 C1 C2 C6 C5 0.2(6) . . . . ?
 C1 C2 C6 F5 -179.8(4) . . . . ?
 C1 C3 C4 C5 -0.9(5) . . . . ?
 C1 C3 C4 C7 178.8(4) . . . . ?
 C3 C4 C5 C6 -0.4(5) . . . . ?
 C3 C4 C5 F4 -179.3(3) . . . . ?
 C3 C4 C7 C8 -66.9(4) . . . . ?
 C4 C5 C6 C2 0.7(6) . . . . ?
 C4 C5 C6 F5 -179.3(3) . . . . ?
 C4 C7 C8 C9 175.8(3) . . . . ?
 C4 C7 C8 N2 -58.4(4) . . . . ?
 C5 C4 C7 C8 112.8(4) . . . . ?
 C6 C2 C1 C3 -1.4(7) . . . . ?
 C6 C2 C1 F2 -179.7(4) . . . . ?
 C7 C4 C5 C6 180.0(3) . . . . ?
 C7 C4 C5 F4 1.0(5) . . . . ?
 C7 C8 C9 O3 -75.1(4) . . . . ?
 C7 C8 C9 O4A 116.6(6) . . . . ?
 C7 C8 C9 O4B 87.4(7) . . . . ?
 C7 C8 N2 C10 105.0(3) . . . . ?
 C8 C9 O3 NaA -172.8(3) . . . 1_655 ?
 C8 C9 O3 NaB 160.1(4) . . . 1_655 ?
 C8 C9 O4A NaA -48.2(19) . . . . ?
 C8 C9 O4A NaB -67.6(12) . . . . ?
 C8 C9 O4A O4B -95(3) . . . . ?
 C8 C9 O4B NaA 58(2) . . . . ?
 C8 C9 O4B NaB 17(3) . . . . ?
 C8 C9 O4B O4A 99(3) . . . . ?
 C9 C8 N2 C10 -132.6(3) . . . . ?
 C9 O4A O4B NaA 161.6(3) . . . . ?
 C9 O4A O4B NaB 161.1(9) . . . . ?
 C11 C12 C13 C14 63.2(5) . . . . ?
 C11 C12 C13 C18 -115.1(3) . . . . ?
 C11 C12 C24 C19 117.6(3) . . . . ?
 C11 C12 C24 C23 -60.8(5) . . . . ?
 C12 C11 O2 C10 127.8(3) . . . . ?
 C12 C13 C14 C15 -176.4(4) . . . . ?
 C12 C13 C18 C17 176.9(4) . . . . ?
 C12 C13 C18 C19 -1.7(4) . . . . ?
 C13 C12 C24 C19 -3.0(4) . . . . ?
 C13 C12 C24 C23 178.6(4) . . . . ?
 C13 C14 C15 C16 -0.6(8) . . . . ?
 C13 C18 C19 C20 -178.9(5) . . . . ?
 C13 C18 C19 C24 -0.3(4) . . . . ?
 C14 C13 C18 C17 -1.6(6) . . . . ?
 C14 C13 C18 C19 179.9(4) . . . . ?
 C14 C15 C16 C17 -0.7(9) . . . . ?
 C15 C16 C17 C18 0.8(9) . . . . ?
 C16 C17 C18 C13 0.3(7) . . . . ?
 C16 C17 C18 C19 178.5(5) . . . . ?
 C17 C18 C19 C20 2.8(8) . . . . ?
 C17 C18 C19 C24 -178.6(5) . . . . ?
 C18 C13 C14 C15 1.7(6) . . . . ?
 C18 C19 C20 C21 178.8(5) . . . . ?
 C18 C19 C24 C12 2.2(4) . . . . ?
 C18 C19 C24 C23 -179.3(4) . . . . ?
 C19 C20 C21 C22 -0.7(8) . . . . ?
 C20 C19 C24 C12 -179.0(4) . . . . ?
 C20 C19 C24 C23 -0.5(6) . . . . ?
 C20 C21 C22 C23 1.2(8) . . . . ?
 C21 C22 C23 C24 -1.4(7) . . . . ?
 C22 C23 C24 C12 179.3(4) . . . . ?
 C22 C23 C24 C19 1.1(6) . . . . ?
 F1 C2 C1 C3 -180.0(4) . . . . ?
 F1 C2 C1 F2 1.8(7) . . . . ?
 F1 C2 C6 C5 178.8(4) . . . . ?
 F1 C2 C6 F5 -1.2(6) . . . . ?
 F2 C1 C3 C4 -179.9(4) . . . . ?
 F2 C1 C3 F3 0.8(6) . . . . ?
 F3 C3 C4 C5 178.3(3) . . . . ?
 F3 C3 C4 C7 -2.0(5) . . . . ?
 F4 C5 C6 C2 179.7(4) . . . . ?
 F4 C5 C6 F5 -0.4(5) . . . . ?
 N2 C8 C9 O3 159.4(4) . . . . ?
 N2 C8 C9 O4A -8.9(7) . . . . ?
 N2 C8 C9 O4B -38.1(8) . . . . ?
 N2 C10 O2 C11 -179.3(3) . . . . ?
 NaA O4A O4B C9 -161.6(3) . . . . ?
 NaA O4A O4B NaB -0.5(9) . . . . ?
 NaA O7A O7B NaB 5.5(3) 1_655 . . 1_655 ?
 NaA O7A O7B C33 -135.6(4) 1_655 . . . ?
 NaA O7A O7B O8A -104.3(4) 1_655 . . . ?
 NaA O7B O8A NaA -8(3) 1_655 . . 1_755 ?
 NaA O7B O8A NaB 84(3) 1_655 . . 1_755 ?
 NaA O7B O8A C33 -101.3(7) 1_655 . . . ?
 NaA O7B O8A O8B -52.9(7) 1_655 . . . ?
 NaA O8A O8B NaB 0.9(2) 1_755 . . 1_755 ?
 NaA O8A O8B C33 155.5(3) 1_755 . . . ?
 NaA O10A C51A C53A -11(4) . . . . ?
 NaA O10A C51A C52A 156.7(19) . . . . ?
 NaA O10B C51B C52B -52(4) . . . . ?
 NaA O10B C51B C53B 131(2) . . . . ?
 NaB NaA O10B C51B 169(2) . . . . ?
 NaB O4A O4B C9 -161.1(9) . . . . ?
 NaB O4A O4B NaA 0.5(9) . . . . ?
 NaB C33 O7A NaA 20.0(3) 1_655 . . 1_655 ?
 NaB C33 O7A O7B -44.1(6) 1_655 . . . ?
 NaB C33 O7B NaA 6.6(3) 1_655 . . 1_655 ?
 NaB C33 O7B O7A 45.8(6) 1_655 . . . ?
 NaB C33 O7B O8A -85.2(8) 1_655 . . . ?
 NaB C33 O8A NaA -125.6(7) 1_655 . . 1_755 ?
 NaB C33 O8A NaB -143.6(11) 1_655 . . 1_755 ?
 NaB C33 O8A O7B 38.4(4) 1_655 . . . ?
 NaB C33 O8A O8B -93.1(4) 1_655 . . . ?
 NaB C33 O8B NaA 127.8(6) 1_655 . . 1_755 ?
 NaB C33 O8B NaB 117.3(4) 1_655 . . 1_755 ?
 NaB C33 O8B O8A 86.7(5) 1_655 . . . ?
 NaB O7A O7B NaA -5.5(3) 1_655 . . 1_655 ?
 NaB O7A O7B C33 -141.1(4) 1_655 . . . ?
 NaB O7A O7B O8A -109.8(4) 1_655 . . . ?
 NaB O7B O8A NaA -23(3) 1_655 . . 1_755 ?
 NaB O7B O8A NaB 69(3) 1_655 . . 1_755 ?
 NaB O7B O8A C33 -116.6(8) 1_655 . . . ?
 NaB O7B O8A O8B -68.2(7) 1_655 . . . ?
 NaB O8A O8B NaA -0.9(2) 1_755 . . 1_755 ?
 NaB O8A O8B C33 154.6(4) 1_755 . . . ?
 NaB O10B C51B NaA 3.2(7) . . . . ?
 NaB O10B C51B C52B -49(5) . . . . ?
 NaB O10B C51B C53B 134(2) . . . . ?
 O1 C10 N2 C8 -8.9(5) . . . . ?
 O1 C10 O2 C11 1.1(5) . . . . ?
 O2 C10 N2 C8 171.6(3) . . . . ?
 O2 C11 C12 C13 -68.0(4) . . . . ?
 O2 C11 C12 C24 178.4(3) . . . . ?
 O3 C9 O4A NaA 144.1(15) . . . . ?
 O3 C9 O4A NaB 124.7(11) . . . . ?
 O3 C9 O4A O4B 97(3) . . . . ?
 O3 C9 O4B NaA -140.6(17) . . . . ?
 O3 C9 O4B NaB 179(3) . . . . ?
 O3 C9 O4B O4A -100(3) . . . . ?
 O3 NaA NaB O4A -96.9(4) 1_455 . . . ?
 O3 NaA NaB O4B -97.3(4) 1_455 . . . ?
 O3 NaA NaB C33 -164.77(15) 1_455 . . 1_455 ?
 O3 NaA NaB O7A 178.6(2) 1_455 . . 1_455 ?
 O3 NaA NaB O7B -172.3(4) 1_455 . . 1_455 ?
 O3 NaA NaB O8A 80.3(2) 1_455 . . 1_355 ?
 O3 NaA NaB O8B 81.47(18) 1_455 . . 1_355 ?
 O3 NaA NaB O10B 149.1(15) 1_455 . . . ?
 O3 NaA NaB O4 -32.6(17) 1_455 . . . ?
 O3 NaA O10B NaB -139.8(19) 1_455 . . . ?
 O3 NaA O10B C51B 29(3) 1_455 . . . ?
 O4A C9 O3 NaA -5.2(9) . . . 1_655 ?
 O4A C9 O3 NaB -32.3(9) . . . 1_655 ?
 O4A C9 O4B NaA -40.8(17) . . . . ?
 O4A C9 O4B NaB -81(3) . . . . ?
 O4A NaA NaB O3 96.9(4) . . . 1_455 ?
 O4A NaA NaB O4B -0.3(7) . . . . ?
 O4A NaA NaB C33 -67.8(4) . . . 1_455 ?
 O4A NaA NaB O7A -84.5(4) . . . 1_455 ?
 O4A NaA NaB O7B -75.3(5) . . . 1_455 ?
 O4A NaA NaB O8A 177.2(4) . . . 1_355 ?
 O4A NaA NaB O8B 178.4(4) . . . 1_355 ?
 O4A NaA NaB O10B -113.9(15) . . . . ?
 O4A NaA NaB O4 64.4(18) . . . . ?
 O4A NaA O10B NaB 109.1(15) . . . . ?
 O4A NaA O10B C51B -82(2) . . . . ?
 O4B C9 O3 NaA 25.7(10) . . . 1_655 ?
 O4B C9 O3 NaB -1.4(10) . . . 1_655 ?
 O4B C9 O4A NaA 46.8(18) . . . . ?
 O4B C9 O4A NaB 27.4(17) . . . . ?
 O4B NaA NaB O3 97.3(4) . . . 1_455 ?
 O4B NaA NaB O4A 0.3(7) . . . . ?
 O4B NaA NaB C33 -67.5(4) . . . 1_455 ?
 O4B NaA NaB O7A -84.1(4) . . . 1_455 ?
 O4B NaA NaB O7B -75.0(5) . . . 1_455 ?
 O4B NaA NaB O8A 177.6(4) . . . 1_355 ?
 O4B NaA NaB O8B 178.8(4) . . . 1_355 ?
 O4B NaA NaB O10B -113.6(15) . . . . ?
 O4B NaA NaB O4 64.7(17) . . . . ?
 O4B NaA O10B NaB 99.9(15) . . . . ?
 O4B NaA O10B C51B -91(2) . . . . ?
 C30 C25 C26 C27 -0.6(6) . . . . ?
 C30 C25 C26 F8 -179.4(4) . . . . ?
 C25 C30 C29 C28 -1.1(8) . . . . ?
 C25 C30 C29 F9 178.4(5) . . . . ?
 C25 C26 C27 C28 0.6(6) . . . . ?
 C25 C26 C27 C31 -175.9(4) . . . . ?
 C26 C27 C28 C29 -0.9(6) . . . . ?
 C26 C27 C28 F10 -178.8(4) . . . . ?
 C26 C27 C31 C32 -79.2(5) . . . . ?
 C27 C28 C29 C30 1.2(7) . . . . ?
 C27 C28 C29 F9 -178.4(4) . . . . ?
 C27 C31 C32 C33 175.0(4) . . . . ?
 C27 C31 C32 N1 -65.0(4) . . . . ?
 C28 C27 C31 C32 104.6(5) . . . . ?
 C29 C30 C25 C26 0.8(7) . . . . ?
 C29 C30 C25 F7 -179.1(4) . . . . ?
 C31 C27 C28 C29 175.6(4) . . . . ?
 C31 C27 C28 F10 -2.4(6) . . . . ?
 C31 C32 C33 NaB 55.7(6) . . . 1_655 ?
 C31 C32 C33 O7A 23.7(7) . . . . ?
 C31 C32 C33 O7B 93.1(7) . . . . ?
 C31 C32 C33 O8A -156.5(8) . . . . ?
 C31 C32 C33 O8B -102.4(5) . . . . ?
 C31 C32 N1 C34 130.9(3) . . . . ?
 C32 C33 O7A NaA 175.9(6) . . . 1_655 ?
 C32 C33 O7A NaB 155.9(4) . . . 1_655 ?
 C32 C33 O7A O7B 111.7(5) . . . . ?
 C32 C33 O7B NaA -144.5(3) . . . 1_655 ?
 C32 C33 O7B NaB -151.1(4) . . . 1_655 ?
 C32 C33 O7B O7A -105.2(6) . . . . ?
 C32 C33 O7B O8A 123.7(7) . . . . ?
 C32 C33 O8A NaA 69.7(9) . . . 1_755 ?
 C32 C33 O8A NaB 51.7(14) . . . 1_755 ?
 C32 C33 O8A O7B -126.3(7) . . . . ?
 C32 C33 O8A O8B 102.2(5) . . . . ?
 C32 C33 O8B NaA -62.9(8) . . . 1_755 ?
 C32 C33 O8B NaB -73.3(6) . . . 1_755 ?
 C32 C33 O8B O8A -104.0(6) . . . . ?
 C33 C32 N1 C34 -110.4(4) . . . . ?
 C33 O7A O7B NaA 135.6(4) . . . 1_655 ?
 C33 O7A O7B NaB 141.1(4) . . . 1_655 ?
 C33 O7A O7B O8A 31.2(3) . . . . ?
 C33 O7B O8A NaA 94(3) . . . 1_755 ?
 C33 O7B O8A NaB -175(3) . . . 1_755 ?
 C33 O7B O8A O8B 48.4(7) . . . . ?
 C33 O8A O8B NaA -155.5(3) . . . 1_755 ?
 C33 O8A O8B NaB -154.6(4) . . . 1_755 ?
 C35 C36 C37 C38 65.1(7) . . . . ?
 C35 C36 C37 C42 -114.9(4) . . . . ?
 C35 C36 C48 C43 118.7(4) . . . . ?
 C35 C36 C48 C47 -61.2(6) . . . . ?
 C36 C35 O5 C34 170.2(3) . . . . ?
 C36 C37 C38 C39 179.1(6) . . . . ?
 C36 C37 C42 C41 179.4(5) . . . . ?
 C36 C37 C42 C43 -1.4(6) . . . . ?
 C37 C36 C48 C43 -3.1(5) . . . . ?
 C37 C36 C48 C47 176.9(5) . . . . ?
 C37 C38 C39 C40 2.7(11) . . . . ?
 C37 C42 C43 C44 179.0(6) . . . . ?
 C37 C42 C43 C48 -0.7(6) . . . . ?
 C38 C37 C42 C41 -0.5(8) . . . . ?
 C38 C37 C42 C43 178.7(5) . . . . ?
 C38 C39 C40 C41 -3.0(13) . . . . ?
 C39 C40 C41 C42 1.5(13) . . . . ?
 C40 C41 C42 C37 0.2(11) . . . . ?
 C40 C41 C42 C43 -178.7(7) . . . . ?
 C41 C42 C43 C44 -2.0(11) . . . . ?
 C41 C42 C43 C48 178.3(6) . . . . ?
 C42 C37 C38 C39 -1.0(9) . . . . ?
 C42 C43 C44 C45 179.0(6) . . . . ?
 C42 C43 C48 C36 2.5(5) . . . . ?
 C42 C43 C48 C47 -177.6(5) . . . . ?
 C43 C44 C45 C46 -0.5(11) . . . . ?
 C44 C43 C48 C36 -177.2(5) . . . . ?
 C44 C43 C48 C47 2.7(8) . . . . ?
 C44 C45 C46 C47 1.2(11) . . . . ?
 C45 C46 C47 C48 0.1(10) . . . . ?
 C46 C47 C48 C36 177.9(5) . . . . ?
 C46 C47 C48 C43 -2.0(8) . . . . ?
 C48 C36 C37 C38 -177.4(5) . . . . ?
 C48 C36 C37 C42 2.7(5) . . . . ?
 C48 C43 C44 C45 -1.4(9) . . . . ?
 F6 C30 C25 C26 180.0(4) . . . . ?
 F6 C30 C25 F7 0.1(7) . . . . ?
 F6 C30 C29 C28 179.7(5) . . . . ?
 F6 C30 C29 F9 -0.7(8) . . . . ?
 F7 C25 C26 C27 179.4(4) . . . . ?
 F7 C25 C26 F8 0.6(6) . . . . ?
 F8 C26 C27 C28 179.4(3) . . . . ?
 F8 C26 C27 C31 2.9(5) . . . . ?
 F10 C28 C29 C30 179.1(4) . . . . ?
 F10 C28 C29 F9 -0.4(7) . . . . ?
 N1 C32 C33 NaB -65.4(6) . . . 1_655 ?
 N1 C32 C33 O7A -97.4(7) . . . . ?
 N1 C32 C33 O7B -28.0(8) . . . . ?
 N1 C32 C33 O8A 82.5(8) . . . . ?
 N1 C32 C33 O8B 136.6(5) . . . . ?
 N1 C34 O5 C35 176.0(3) . . . . ?
 O5 C34 N1 C32 169.7(3) . . . . ?
 O5 C35 C36 C37 -69.5(5) . . . . ?
 O5 C35 C36 C48 176.3(3) . . . . ?
 O6 C34 N1 C32 -11.8(6) . . . . ?
 O6 C34 O5 C35 -2.6(5) . . . . ?
 O7A NaA NaB O3 -178.6(2) 1_455 . . 1_455 ?
 O7A NaA NaB O4A 84.5(4) 1_455 . . . ?
 O7A NaA NaB O4B 84.1(4) 1_455 . . . ?
 O7A NaA NaB C33 16.7(2) 1_455 . . 1_455 ?
 O7A NaA NaB O7B 9.2(4) 1_455 . . 1_455 ?
 O7A NaA NaB O8A -98.3(3) 1_455 . . 1_355 ?
 O7A NaA NaB O8B -97.1(3) 1_455 . . 1_355 ?
 O7A NaA NaB O10B -29.5(14) 1_455 . . . ?
 O7A NaA NaB O4 148.8(17) 1_455 . . . ?
 O7A NaA O10B NaB 32.6(16) 1_455 . . . ?
 O7A NaA O10B C51B -158(3) 1_455 . . . ?
 O7A C33 O7B NaA -39.2(4) . . . 1_655 ?
 O7A C33 O7B NaB -45.8(6) . . . 1_655 ?
 O7A C33 O7B O8A -131.1(6) . . . . ?
 O7A C33 O8A NaA -110.5(8) . . . 1_755 ?
 O7A C33 O8A NaB -128.5(10) . . . 1_755 ?
 O7A C33 O8A O7B 53.5(8) . . . . ?
 O7A C33 O8A O8B -78.0(10) . . . . ?
 O7A C33 O8B NaA 165.6(6) . . . 1_755 ?
 O7A C33 O8B NaB 155.1(5) . . . 1_755 ?
 O7A C33 O8B O8A 124.5(7) . . . . ?
 O7A O7B O8A NaA 52(3) . . . 1_755 ?
 O7A O7B O8A NaB 143(3) . . . 1_755 ?
 O7A O7B O8A C33 -42.1(6) . . . . ?
 O7A O7B O8A O8B 6.3(7) . . . . ?
 O7B NaA NaB O3 172.3(4) 1_455 . . 1_455 ?
 O7B NaA NaB O4A 75.3(5) 1_455 . . . ?
 O7B NaA NaB O4B 75.0(5) 1_455 . . . ?
 O7B NaA NaB C33 7.5(3) 1_455 . . 1_455 ?
 O7B NaA NaB O7A -9.2(4) 1_455 . . 1_455 ?
 O7B NaA NaB O8A -107.4(5) 1_455 . . 1_355 ?
 O7B NaA NaB O8B -106.3(4) 1_455 . . 1_355 ?
 O7B NaA NaB O10B -38.6(17) 1_455 . . . ?
 O7B NaA NaB O4 140(2) 1_455 . . . ?
 O7B NaA O10B NaB 31.2(13) 1_455 . . . ?
 O7B NaA O10B C51B -159(2) 1_455 . . . ?
 O7B C33 O7A NaA 64.2(8) . . . 1_655 ?
 O7B C33 O7A NaB 44.1(6) . . . 1_655 ?
 O7B C33 O8A NaA -164.0(7) . . . 1_755 ?
 O7B C33 O8A NaB 178.1(11) . . . 1_755 ?
 O7B C33 O8A O8B -131.4(6) . . . . ?
 O7B C33 O8B NaA 101.7(8) . . . 1_755 ?
 O7B C33 O8B NaB 91.2(7) . . . 1_755 ?
 O7B C33 O8B O8A 60.6(9) . . . . ?
 O7B O8A O8B NaA 171.3(4) . . . 1_755 ?
 O7B O8A O8B NaB 172.2(5) . . . 1_755 ?
 O7B O8A O8B C33 -33.2(4) . . . . ?
 O8A NaA NaB O3 -80.3(2) 1_355 . . 1_455 ?
 O8A NaA NaB O4A -177.2(4) 1_355 . . . ?
 O8A NaA NaB O4B -177.6(4) 1_355 . . . ?
 O8A NaA NaB C33 114.9(3) 1_355 . . 1_455 ?
 O8A NaA NaB O7A 98.3(3) 1_355 . . 1_455 ?
 O8A NaA NaB O7B 107.4(5) 1_355 . . 1_455 ?
 O8A NaA NaB O8B 1.2(3) 1_355 . . 1_355 ?
 O8A NaA NaB O10B 68.8(15) 1_355 . . . ?
 O8A NaA NaB O4 -112.9(17) 1_355 . . . ?
 O8A NaA O10B NaB -61.9(14) 1_355 . . . ?
 O8A NaA O10B C51B 107(2) 1_355 . . . ?
 O8A C33 O7A NaA -3.9(14) . . . 1_655 ?
 O8A C33 O7A NaB -24.0(12) . . . 1_655 ?
 O8A C33 O7A O7B -68.1(10) . . . . ?
 O8A C33 O7B NaA 91.8(6) . . . 1_655 ?
 O8A C33 O7B NaB 85.2(8) . . . 1_655 ?
 O8A C33 O7B O7A 131.1(6) . . . . ?
 O8A C33 O8B NaA 41.1(7) . . . 1_755 ?
 O8A C33 O8B NaB 30.6(5) . . . 1_755 ?
 O8B NaA NaB O3 -81.47(18) 1_355 . . 1_455 ?
 O8B NaA NaB O4A -178.4(4) 1_355 . . . ?
 O8B NaA NaB O4B -178.8(4) 1_355 . . . ?
 O8B NaA NaB C33 113.76(19) 1_355 . . 1_455 ?
 O8B NaA NaB O7A 97.1(3) 1_355 . . 1_455 ?
 O8B NaA NaB O7B 106.3(4) 1_355 . . 1_455 ?
 O8B NaA NaB O8A -1.2(3) 1_355 . . 1_355 ?
 O8B NaA NaB O10B 67.6(14) 1_355 . . . ?
 O8B NaA NaB O4 -114.1(17) 1_355 . . . ?
 O8B NaA O10B NaB -73.8(15) 1_355 . . . ?
 O8B NaA O10B C51B 95(2) 1_355 . . . ?
 O8B C33 O7A NaA -52.6(10) . . . 1_655 ?
 O8B C33 O7A NaB -72.7(7) . . . 1_655 ?
 O8B C33 O7A O7B -116.8(6) . . . . ?
 O8B C33 O7B NaA 51.6(8) . . . 1_655 ?
 O8B C33 O7B NaB 45.0(10) . . . 1_655 ?
 O8B C33 O7B O7A 90.9(7) . . . . ?
 O8B C33 O7B O8A -40.2(6) . . . . ?
 O8B C33 O8A NaA -32.6(6) . . . 1_755 ?
 O8B C33 O8A NaB -50.5(12) . . . 1_755 ?
 O8B C33 O8A O7B 131.4(6) . . . . ?
 O10B NaA NaB O3 -149.1(14) . . . 1_455 ?
 O10B NaA NaB O4A 113.9(15) . . . . ?
 O10B NaA NaB O4B 113.6(15) . . . . ?
 O10B NaA NaB C33 46.1(15) . . . 1_455 ?
 O10B NaA NaB O7A 29.5(14) . . . 1_455 ?
 O10B NaA NaB O7B 38.6(16) . . . 1_455 ?
 O10B NaA NaB O8A -68.8(14) . . . 1_355 ?
 O10B NaA NaB O8B -67.6(14) . . . 1_355 ?
 O10B NaA NaB O4 178.3(14) . . . . ?
 C51B NaA NaB O3 -137(3) . . . 1_455 ?
 C51B NaA NaB O4A 126(3) . . . . ?
 C51B NaA NaB O4B 126(3) . . . . ?
 C51B NaA NaB C33 58(3) . . . 1_455 ?
 C51B NaA NaB O7A 42(3) . . . 1_455 ?
 C51B NaA NaB O7B 51(3) . . . 1_455 ?
 C51B NaA NaB O8A -57(3) . . . 1_355 ?
 C51B NaA NaB O8B -56(3) . . . 1_355 ?
 C51B NaA NaB O10B 12(2) . . . . ?
 C51B NaA NaB O4 -169.6(19) . . . . ?
 C51B NaA O10B NaB -169(2) . . . . ?
 C24 C12 C13 C14 -178.9(4) . . . . ?
 C24 C12 C13 C18 2.8(4) . . . . ?
 C24 C19 C20 C21 0.3(7) . . . . ?
 C49 C54 O4 NaB -159.4(13) . . . . ?
 C50 C54 O4 NaB 29(2) . . . . ?

_shelx_res_file
;
TITL ev80a_auto_a.res in P1
    ev80a_auto.res
    created by SHELXL-2018/3 at 15:36:56 on 06-Feb-2025
REM Old TITL EV80a_auto in P-1
REM SHELXT solution in P1: R1 0.192, Rweak 0.062, Alpha 0.000
REM <I/s> 0.000 for 0 systematic absences, Orientation as input
REM Flack x = 0.037 ( 0.157 ) from 1104 Parsons quotients
REM Formula found by SHELXT: C49 N5 O20
rem ISOR 0.005 0.01 O9 C54 C49 C50
rem ISOR 0.005 0.01 O10A C51A C53A C52A
rem ISOR 0.005 0.001 O10B C51B C53B C52B
rem ISOR 0.005 0.01 O8A
CELL 1.54184 5.3997 14.5936 17.715 69.255 86.239 82.783
ZERR 1 0.0002 0.0004 0.0005 0.002 0.002 0.002
LATT -1
SFAC C H F N Na O
UNIT 53.5 40.87 10 2 1 9.49
DFIX 1.53 0.01 C54 C50
DFIX 1.53 0.01 C51B C53B
SIMU 0.001 0.02 2 C51B C53B C51B C52B
DFIX 1.53 0.01 C54 C49
DFIX 1.2 O10A C51A
DFIX 1.53 0.01 C51A C52A
DFIX 1.53 0.01 C51A C53A
DFIX 1.2 O10B C51B
DFIX 1.53 0.01 C51B C52B
SIMU 0.001 0.002 2 NaA O10A
SIMU 0.001 0.002 2 O10A C51A
SIMU 0.001 0.002 2 C51A C53A C51A C52A
SIMU 0.001 0.002 2 NaB O10B
SIMU 0.001 0.002 2 O10B C51B
DFIX 1.2 0.01 O4 C54
SIMU 0.01 0.02 2 C33 O8A C33 O8B C33 O7A C33 O7B

L.S. 4
PLAN  18
TEMP 27.70(18)
CONF
list 4
BOND $H
more -4
fmap 2 53
acta
OMIT -1 -1 4
OMIT -1 0 5
OMIT 0 -4 0
REM <olex2.extras>
REM <HklSrc "%./EV80a_auto.hkl">
REM </olex2.extras>

WGHT    0.103100
EXTI    0.007970
FVAR       0.77964
C2    1    0.059375   -0.113163    0.644126    11.00000    0.08859    0.05499 =
         0.08498   -0.02937    0.01593   -0.01520
C1    1    0.244146   -0.080246    0.672446    11.00000    0.08330    0.05755 =
         0.07517   -0.02554    0.00380    0.00062
C3    1    0.279526    0.017821    0.641752    11.00000    0.05819    0.05988 =
         0.06680   -0.02771    0.00675   -0.00652
C4    1    0.128775    0.086697    0.583640    11.00000    0.05795    0.05887 =
         0.06130   -0.02551    0.01099   -0.00834
C5    1   -0.061608    0.050898    0.556521    11.00000    0.05997    0.06799 =
         0.06799   -0.03099    0.00718   -0.00744
C6    1   -0.095113   -0.048514    0.586308    11.00000    0.06996    0.07764 =
         0.08475   -0.04991    0.01730   -0.01846
C7    1    0.166496    0.194360    0.551629    11.00000    0.06367    0.05971 =
         0.06072   -0.01712    0.01226   -0.01247
AFIX  23
H7A   2    0.057848    0.228562    0.506364    11.00000   -1.20000
H7B   2    0.337668    0.201511    0.532177    11.00000   -1.20000
AFIX   0
C8    1    0.110259    0.242329    0.617078    11.00000    0.03826    0.04561 =
         0.05695   -0.01187    0.00138   -0.00797
AFIX  13
H8    2    0.224818    0.207545    0.661449    11.00000   -1.20000
AFIX   0
C9    1    0.172812    0.348158    0.580244    11.00000    0.04035    0.04851 =
         0.07131   -0.01045   -0.00460   -0.00887
C10   1   -0.184657    0.169589    0.723913    11.00000    0.03780    0.04744 =
         0.05070   -0.01550   -0.00452   -0.00498
C11   1   -0.497816    0.118903    0.826664    11.00000    0.04828    0.05924 =
         0.04557   -0.01152    0.00209   -0.00430
AFIX  23
H11A  2   -0.352725    0.079211    0.855640    11.00000   -1.20000
H11B  2   -0.611656    0.075039    0.821723    11.00000   -1.20000
AFIX   0
C12   1   -0.625331    0.183431    0.871875    11.00000    0.05115    0.06208 =
         0.05197   -0.01495    0.00017    0.00434
AFIX  13
H12   2   -0.766287    0.226466    0.841277    11.00000   -1.20000
AFIX   0
C13   1   -0.449588    0.243668    0.892658    11.00000    0.06029    0.06179 =
         0.07504   -0.02832   -0.00136    0.00680
C14   1   -0.314802    0.316541    0.841737    11.00000    0.07935    0.06833 =
         0.10473   -0.03664    0.00989   -0.00715
AFIX  43
H14   2   -0.332288    0.337267    0.786125    11.00000   -1.20000
AFIX   0
C15   1   -0.153300    0.358519    0.874190    11.00000    0.09272    0.07642 =
         0.15481   -0.05497    0.01707   -0.01574
AFIX  43
H15   2   -0.060284    0.407256    0.840423    11.00000   -1.20000
AFIX   0
C16   1   -0.130557    0.327367    0.957924    11.00000    0.09086    0.09217 =
         0.17126   -0.08013   -0.01189   -0.00535
AFIX  43
H16   2   -0.020487    0.355336    0.979384    11.00000   -1.20000
AFIX   0
C17   1   -0.266792    0.256709    1.008750    11.00000    0.09843    0.09635 =
         0.11480   -0.06595   -0.02675    0.01874
AFIX  43
H17   2   -0.251572    0.237159    1.064380    11.00000   -1.20000
AFIX   0
C18   1   -0.429169    0.214207    0.976137    11.00000    0.07072    0.07354 =
         0.08193   -0.03978   -0.01198    0.01660
C19   1   -0.591878    0.136696    1.014862    11.00000    0.07637    0.07720 =
         0.05806   -0.02766   -0.00575    0.01850
C20   1   -0.641893    0.084277    1.095884    11.00000    0.12159    0.09274 =
         0.05523   -0.02770   -0.00394    0.01809
AFIX  43
H20   2   -0.562931    0.095536    1.136388    11.00000   -1.20000
AFIX   0
C21   1   -0.810102    0.015576    1.114937    11.00000    0.13128    0.08809 =
         0.05958   -0.01479    0.02630    0.01741
AFIX  43
H21   2   -0.843170   -0.020178    1.168872    11.00000   -1.20000
AFIX   0
C22   1   -0.932002   -0.001497    1.054944    11.00000    0.08109    0.08128 =
         0.07721   -0.01606    0.02524    0.00738
AFIX  43
H22   2   -1.047436   -0.047361    1.068998    11.00000   -1.20000
AFIX   0
C23   1   -0.880854    0.049912    0.974534    11.00000    0.05735    0.07847 =
         0.06820   -0.01938    0.01140    0.00048
AFIX  43
H23   2   -0.958686    0.037927    0.934173    11.00000   -1.20000
AFIX   0
F1    3    0.021570   -0.208862    0.673379    11.00000    0.14937    0.06000 =
         0.13514   -0.03630    0.01047   -0.03217
F2    3    0.397411   -0.143985    0.729166    11.00000    0.12228    0.06676 =
         0.10796   -0.01905   -0.01999    0.00887
F3    3    0.470928    0.046612    0.669294    11.00000    0.06445    0.07455 =
         0.09895   -0.03502   -0.00552   -0.00495
F4    3   -0.214707    0.111789    0.499920    11.00000    0.08288    0.09169 =
         0.08835   -0.03693   -0.01548   -0.00175
F5    3   -0.279068   -0.080396    0.558127    11.00000    0.09365    0.10216 =
         0.12326   -0.06557    0.00676   -0.03448
N2    4   -0.141576    0.234230    0.650037    11.00000    0.03927    0.04670 =
         0.05272   -0.00625   -0.00158   -0.00409
NAA   5   -0.410441    0.497779    0.534539    10.50000    0.04985    0.05530 =
         0.10074   -0.00978   -0.00255   -0.01645
NAB   5   -0.391916    0.488757    0.494820    10.50000    0.05445    0.05782 =
         0.10938   -0.01368    0.00147   -0.02295
O1    6   -0.028961    0.106339    0.764655    11.00000    0.04390    0.06763 =
         0.06046   -0.00171    0.00089    0.00275
O2    6   -0.422960    0.182889    0.747319    11.00000    0.04050    0.06472 =
         0.04722   -0.01044    0.00270   -0.00132
O3    6    0.392777    0.362467    0.572039    11.00000    0.04089    0.05817 =
         0.12198   -0.00231   -0.00373   -0.01295
O4A   6   -0.005538    0.416861    0.572647    10.50000    0.04306    0.04366 =
         0.08009   -0.00924    0.00417   -0.00636
O4B   6   -0.001562    0.413161    0.541323    10.50000    0.04857    0.05273 =
         0.09746    0.01081   -0.00849   -0.00986
C54   1   -0.404981    0.410157    0.347932    10.50000    0.09364    0.08901 =
         0.07757   -0.00504   -0.01339   -0.03365

C30   1    1.101726    1.110006    0.312419    11.00000    0.10882    0.06424 =
         0.08614   -0.03167    0.01638   -0.02275
C25   1    1.238778    1.044179    0.374634    11.00000    0.08493    0.07879 =
         0.09149   -0.04952    0.01530   -0.02864
C26   1    1.181694    0.948474    0.405020    11.00000    0.07107    0.06813 =
         0.06768   -0.03408    0.00985   -0.00606
C27   1    0.991925    0.915709    0.376392    11.00000    0.06871    0.06254 =
         0.05974   -0.03156    0.01593   -0.01107
C28   1    0.861333    0.985064    0.314025    11.00000    0.07733    0.08105 =
         0.07630   -0.04187    0.00536   -0.01251
C29   1    0.911173    1.081142    0.282232    11.00000    0.10765    0.06777 =
         0.07006   -0.02442   -0.00325   -0.00151
C31   1    0.923020    0.811719    0.414768    11.00000    0.07445    0.06863 =
         0.07253   -0.03318    0.02805   -0.02460
AFIX  23
H31A  2    0.754211    0.810122    0.399990    11.00000   -1.20000
H31B  2    0.924450    0.793358    0.473005    11.00000   -1.20000
AFIX   0
C32   1    1.097089    0.735759    0.390257    11.00000    0.05606    0.05429 =
         0.05388   -0.01707    0.00927   -0.01926
AFIX  13
H32   2    1.269322    0.738663    0.402860    11.00000   -1.20000
AFIX   0
C33   1    1.017739    0.634244    0.439401    11.00000    0.05869    0.05361 =
         0.07041   -0.01140    0.00145   -0.02032
C34   1    1.287815    0.755762    0.257408    11.00000    0.05406    0.04944 =
         0.05657   -0.02143    0.00466   -0.00521
C35   1    1.431344    0.765455    0.125965    11.00000    0.06436    0.07715 =
         0.06251   -0.03124    0.01074   -0.00162
AFIX  23
H35A  2    1.572972    0.718186    0.149605    11.00000   -1.20000
H35B  2    1.483139    0.831194    0.108925    11.00000   -1.20000
AFIX   0
C36   1    1.340690    0.746298    0.054360    11.00000    0.06869    0.07417 =
         0.06287   -0.02791   -0.00268    0.01005
AFIX  13
H36   2    1.190008    0.790763    0.032951    11.00000   -1.20000
AFIX   0
C37   1    1.296187    0.641564    0.070747    11.00000    0.07519    0.08464 =
         0.07653   -0.04043   -0.00611    0.00179
C38   1    1.124346    0.586052    0.121457    11.00000    0.09101    0.10413 =
         0.11158   -0.04841   -0.00119   -0.01765
AFIX  43
H38   2    1.014142    0.612799    0.152727    11.00000   -1.20000
AFIX   0
C39   1    1.116733    0.488517    0.125611    11.00000    0.12454    0.11008 =
         0.14487   -0.04796   -0.00889   -0.03983
AFIX  43
H39   2    0.996922    0.450972    0.157941    11.00000   -1.20000
AFIX   0
C40   1    1.292512    0.448073    0.080287    11.00000    0.15181    0.10417 =
         0.17220   -0.08200   -0.02039   -0.00928
AFIX  43
H40   2    1.293071    0.382580    0.084821    11.00000   -1.20000
AFIX   0
C41   1    1.460185    0.503397    0.030332    11.00000    0.13844    0.09655 =
         0.12550   -0.06436   -0.01384    0.00369
AFIX  43
H41   2    1.572499    0.476290   -0.000191    11.00000   -1.20000
AFIX   0
C42   1    1.465215    0.600676    0.024455    11.00000    0.09690    0.08617 =
         0.08737   -0.04931   -0.01177    0.01056
C43   1    1.621501    0.675456   -0.025091    11.00000    0.09485    0.09865 =
         0.06454   -0.04265   -0.00132    0.01464
C44   1    1.817620    0.672369   -0.079965    11.00000    0.11273    0.13551 =
         0.08589   -0.06076    0.01483    0.01813
AFIX  43
H44   2    1.871023    0.614231   -0.089480    11.00000   -1.20000
AFIX   0
C45   1    1.930384    0.756111   -0.119617    11.00000    0.11474    0.16641 =
         0.06953   -0.04073    0.02457   -0.00019
AFIX  43
H45   2    2.061775    0.754184   -0.155884    11.00000   -1.20000
AFIX   0
C46   1    1.852883    0.842644   -0.106751    11.00000    0.11230    0.13412 =
         0.06713   -0.02501    0.01992   -0.00858
AFIX  43
H46   2    1.929630    0.899001   -0.134915    11.00000   -1.20000
AFIX   0
C47   1    1.658644    0.846217   -0.051347    11.00000    0.10518    0.08769 =
         0.06475   -0.01928    0.00907    0.00373
AFIX  43
H47   2    1.605009    0.904675   -0.042374    11.00000   -1.20000
AFIX   0
C48   1    1.549108    0.762762   -0.010695    11.00000    0.08347    0.08585 =
         0.05107   -0.02543   -0.00088    0.01075
F6    3    1.151112    1.204927    0.280624    11.00000    0.18776    0.06604 =
         0.14227   -0.02778    0.01102   -0.04329
F7    3    1.421289    1.072475    0.404577    11.00000    0.10695    0.11440 =
         0.14630   -0.07366   -0.00416   -0.03910
F8    3    1.316260    0.884725    0.466689    11.00000    0.09338    0.09008 =
         0.08736   -0.03230   -0.01274    0.00078
F9    3    0.774720    1.147170    0.222452    11.00000    0.17787    0.09397 =
         0.10154   -0.02176   -0.04235    0.01556
F10   3    0.669429    0.960393    0.283032    11.00000    0.09835    0.11455 =
         0.10983   -0.05525   -0.02096   -0.01265
N1    4    1.081152    0.753120    0.304426    11.00000    0.04994    0.06126 =
         0.05736   -0.02449    0.00766   -0.01144
O5    6    1.227642    0.756020    0.184358    11.00000    0.05918    0.07730 =
         0.05912   -0.03034    0.00658   -0.00636
O6    6    1.496805    0.759427    0.275612    11.00000    0.05310    0.09626 =
         0.06757   -0.03165    0.00875   -0.01678
O7A   6    0.794739    0.631384    0.465917    10.50000    0.05690    0.05275 =
         0.13260    0.00027    0.02667   -0.01336
O7B   6    0.872568    0.597765    0.412899    10.50000    0.07674    0.07366 =
         0.10663    0.00545   -0.02144   -0.03745
O8A   6    1.167546    0.566064    0.449100    10.50000    0.06586    0.06108 =
         0.12809   -0.00360    0.01580   -0.01345
O8B   6    1.157170    0.579568    0.502155    10.50000    0.05162    0.04716 =
         0.07344    0.00034   -0.01063   -0.01632

PART 1
O10A  6   -0.470853    0.518169    0.660290    10.50000    0.20550    0.09556 =
         0.15252   -0.03932   -0.01401    0.01000
C51A  1   -0.508400    0.580808    0.688160    10.50000    0.20538    0.09594 =
         0.15334   -0.03902   -0.01330    0.01059
C53A  1   -0.475033    0.684470    0.626993    10.50000    0.20614    0.09712 =
         0.15508   -0.03913   -0.01098    0.01104
AFIX 137
H53A  2   -0.352015    0.712742    0.646008    10.50000   -1.50000
H53B  2   -0.631155    0.725564    0.621212    10.50000   -1.50000
H53C  2   -0.421151    0.679655    0.575671    10.50000   -1.50000
AFIX   0
C52A  1   -0.629400    0.569800    0.770946    10.50000    0.20662    0.09905 =
         0.15536   -0.03744   -0.01266    0.01118
AFIX 137
H52A  2   -0.690448    0.506437    0.793859    10.50000   -1.50000
H52B  2   -0.765768    0.620630    0.765115    10.50000   -1.50000
H52C  2   -0.507965    0.575418    0.805849    10.50000   -1.50000
AFIX   0
PART 2
O10B  6   -0.448917    0.593279    0.575610    10.50000    0.15835    0.13737 =
         0.34858   -0.13820    0.01697   -0.01545
C51B  1   -0.509826    0.589454    0.644949    10.50000    0.15797    0.13649 =
         0.34827   -0.13897    0.01684   -0.01527
C52B  1   -0.742251    0.543710    0.688867    10.50000    0.18489    0.13946 =
         0.34693   -0.10626   -0.00879   -0.05253
AFIX 137
H52D  2   -0.872304    0.556813    0.650796    10.50000   -1.50000
H52E  2   -0.797756    0.571838    0.729334    10.50000   -1.50000
H52F  2   -0.702542    0.473774    0.714031    10.50000   -1.50000
AFIX   0
C53B  1   -0.341205    0.637863    0.682421    10.50000    0.17205    0.15851 =
         0.35425   -0.13708   -0.03946   -0.04063
AFIX 137
H53D  2   -0.169511    0.617547    0.672914    10.50000   -1.20000
H53E  2   -0.375164    0.618156    0.739498    10.50000   -1.20000
H53F  2   -0.373162    0.708252    0.658359    10.50000   -1.20000
AFIX   0
PART 0
C24   1   -0.714010    0.118800    0.954946    11.00000    0.04746    0.07078 =
         0.05400   -0.02031    0.00422    0.00809
C49   1   -0.421239    0.325054    0.320356    10.50000    0.20908    0.08049 =
         0.16153   -0.04820   -0.01410   -0.03654
AFIX 137
H49A  2   -0.432972    0.348719    0.262637    10.50000   -1.50000
H49B  2   -0.566511    0.293168    0.344513    10.50000   -1.50000
H49C  2   -0.274635    0.278829    0.336274    10.50000   -1.50000
AFIX   0
C50   1   -0.452124    0.513208    0.289185    10.50000    0.19158    0.07799 =
         0.13492   -0.01901   -0.03057   -0.01155
AFIX 137
H50A  2   -0.336998    0.522120    0.244150    10.50000   -1.50000
H50B  2   -0.429657    0.559015    0.315266    10.50000   -1.50000
H50C  2   -0.619961    0.524599    0.270453    10.50000   -1.50000
AFIX   0
H2    2   -0.241376    0.265220    0.626865    11.00000    0.04057

H1    2    0.930983    0.752900    0.286025    11.00000    0.07450
O4    6   -0.329929    0.389043    0.412998    10.50000    0.18555    0.07860 =
         0.15032   -0.02606   -0.03456   -0.01313
HKLF 4


REM  ev80a_auto_a.res in P1
REM wR2 = 0.1486, GooF = S = 1.037, Restrained GooF = 1.052 for all data
REM R1 = 0.0531 for 5506 Fo > 4sig(Fo) and 0.0605 for all 6515 data
REM 781 parameters refined using 90 restraints

END

WGHT      0.1031      0.0000

REM Highest difference peak  0.584,  deepest hole -0.197,  1-sigma level  0.063
Q1    1  -0.4259  0.4689  0.3613  11.00000  0.05    0.58
Q2    1  -0.6998  0.4351  0.3422  11.00000  0.05    0.34
Q3    1  -0.5786  0.3663  0.3378  11.00000  0.05    0.28
Q4    1  -0.3870  0.5211  0.6447  11.00000  0.05    0.26
Q5    1  -0.5173  0.5145  0.5848  11.00000  0.05    0.22
Q6    1  -0.5650  0.5384  0.6622  11.00000  0.05    0.21
Q7    1  -0.2144  0.3366  0.9175  11.00000  0.05    0.19
Q8    1  -0.3841  0.4744  0.5818  11.00000  0.05    0.18
Q9    1  -0.8681  0.0602  1.0560  11.00000  0.05    0.18
Q10   1   0.9381  1.1798  0.2359  11.00000  0.05    0.18
Q11   1  -1.0170  0.1207  1.0055  11.00000  0.05    0.18
Q12   1   0.3263 -0.1200  0.6249  11.00000  0.05    0.17
Q13   1  -0.4493  0.6162  0.7522  11.00000  0.05    0.17
Q14   1  -0.2883 -0.0131  0.5022  11.00000  0.05    0.16
Q15   1   0.8579  1.0218  0.3065  11.00000  0.05    0.16
Q16   1   1.6401  0.8226  0.0356  11.00000  0.05    0.16
Q17   1  -0.8262  0.1125  0.9849  11.00000  0.05    0.16
Q18   1  -0.0800 -0.1782  0.6206  11.00000  0.05    0.16
;
_shelx_res_checksum                38456
_shelx_hkl_file
;
   0   0   2  759.61   44.22
   0   0  -3 2312.00  142.43
   0   0   3 2489.05  141.99
   0   0   4  141.60    8.14
   0   0  -4  117.07    8.61
   0   0  -5  249.93   16.66
   0   0   5  278.60   16.09
   0   0  -6  111.01    8.21
   0   0   6  129.10    7.67
   0   0  -7  712.83   44.76
   0   0   7  768.85   44.13
   0   0  -8  213.45   13.84
   0   0   8  216.82   13.24
   0   0  -9  230.53   14.20
   0   0  -9  228.00   14.03
   0   0  -9  237.79   13.86
   0   0   9  245.49   14.49
   0   0 -10  231.90   13.57
   0   0 -10  222.26   13.34
   0   0 -10  217.45   13.12
   0   0 -11  296.61   17.28
   0   0 -11  276.66   17.49
   0   0 -12   59.82    5.00
   0   0 -12   72.49    4.59
   0   0  13   78.43    4.91
   0   0 -13   78.18    5.21
   0   0 -14    4.94    1.00
   0   0  14    5.12    0.73
   0   0 -14    3.47    1.05
   0   0 -15    0.58    0.88
   0   0  15    0.28    0.49
   0   0  15    1.22    1.65
   0   0 -15    0.10    0.76
   0   0 -16    3.21    0.99
   0   0 -16    2.93    0.58
   0   0 -16    3.19    0.92
   0   0  16    2.77    0.61
   0   0  17    1.23    0.47
   0   0 -17    1.34    0.88
   0   0 -17    2.35    0.87
   0   0 -17    1.64    0.76
   0   0 -17    2.17    0.49
   0   0  17    2.62    0.76
   0   0 -18    1.71    0.69
   0   0  18    2.18    0.46
   0   0  18    2.04    0.59
   0   0 -18    1.34    0.76
   0   0  19    0.30    0.28
   0   0  19   -0.34    0.43
   0   0 -19   -0.08    0.59
   0  -1  19    1.68    0.35
   0   1 -19    2.22    0.64
   0   1 -18    0.43    0.56
   0  -1  18    1.04    0.38
   0  -1  18    0.64    0.46
   0   1 -18    0.38    0.71
   0   1 -17    0.18    0.60
   0  -1  17    0.67    0.42
   0  -1  17    0.46    0.56
   0   1 -17   -0.47    0.76
   0   1 -16    3.55    0.86
   0   1 -16    3.01    0.98
   0  -1  16    3.87    0.78
   0  -1  16    4.17    0.67
   0   1 -15   25.99    2.47
   0  -1  15   31.63    4.11
   0   1 -15   31.07    2.48
   0  -1  15   30.05    2.15
   0   1 -15   30.61    2.10
   0  -1  14    2.10    1.57
   0  -1  14    1.38    0.50
   0   1 -14    0.94    0.82
   0  -1  13    0.28    0.45
   0  -1  12   68.58    4.35
   0   1 -12   69.32    4.92
   0   1 -11  129.26    8.33
   0   1 -10   36.19    2.87
   0   1  -9  212.84   13.68
   0   1  -9  228.77   13.29
   0  -1   9  228.16   14.03
   0   1  -8  122.35    8.78
   0  -1   8  151.51    8.81
   0   1  -7   29.42    2.84
   0  -1   7   34.94    2.64
   0   1  -6   38.97    3.70
   0  -1   6   53.81    3.42
   0  -1   5  381.13   21.16
   0   1  -5  311.37   21.57
   0  -1   4 1344.22   78.39
   0  -1   3   34.58    2.22
   0  -1   3   29.32    2.19
   0  -1   2  686.82   40.19
   0  -1   2  691.77   40.33
   0  -1   1 1251.58   72.97
   0  -1  -1  369.27   21.56
   0   1   2  447.53   26.24
   0  -1  -2  416.06   26.51
   0  -1  -2  480.02   26.36
   0  -1  -3 2422.74  133.88
   0   1   3 2292.36  133.16
   0  -1  -3 2239.49  133.38
   0  -1  -4 1095.14   63.68
   0   1   4 1101.17   62.88
   0  -1  -4 1045.33   62.97
   0  -1  -5  543.47   32.38
   0   1   5  535.20   31.46
   0  -1  -6  231.99   14.72
   0   1   6  228.58   13.71
   0  -1  -7  103.36    7.81
   0   1   7  111.86    6.87
   0   1   8  388.62   23.15
   0  -1  -9   19.80    1.55
   0  -1  -9   16.48    1.68
   0  -1  -9   20.84    1.39
   0   1   9   19.30    1.85
   0  -1 -10  162.59   10.34
   0  -1 -10  167.01   10.14
   0  -1 -10  169.59    9.98
   0  -1 -11   80.70    5.84
   0  -1 -11   82.56    5.28
   0  -1 -12    5.50    0.89
   0  -1 -12    4.53    1.12
   0  -1 -13    8.41    1.13
   0  -1 -13    5.73    1.32
   0  -1 -13    8.84    1.26
   0  -1 -14   52.07    3.65
   0  -1 -14   50.21    3.78
   0  -1 -15   39.72    2.87
   0   1  15   35.44    2.51
   0  -1 -15   35.96    2.99
   0  -1 -16    4.54    0.96
   0  -1 -16    4.82    1.18
   0  -1 -16    6.47    1.21
   0  -1 -16    4.98    0.72
   0   1  16    3.83    1.74
   0   1  16    3.15    0.62
   0  -1 -17    3.60    0.62
   0  -1 -17    3.49    0.96
   0  -1 -17    4.00    1.06
   0  -1 -17    2.31    0.81
   0   1  17    3.27    0.57
   0  -1 -18    4.45    0.85
   0  -1 -18    3.57    0.88
   0  -1 -18    4.77    1.00
   0  -1 -18    4.66    0.62
   0   1  18    4.02    0.59
   0   1  18    3.42    0.78
   0  -1 -19    0.69    0.66
   0   1  19    0.22    0.49
   0   1  19    0.13    0.30
   0  -1 -19    0.62    0.33
   0   1  20    2.06    0.45
   0   2 -18    1.69    0.70
   0   2 -18    2.25    0.60
   0  -2  18    2.23    0.41
   0  -2  17    0.99    0.43
   0  -2  17    1.07    0.49
   0   2 -16    3.30    0.85
   0  -2  16    3.46    0.62
   0  -2  16    1.73    0.63
   0   2 -15    8.37    1.27
   0  -2  15    8.02    0.89
   0  -2  15    7.31    1.04
   0  -2  14    4.35    1.92
   0  -2  14    2.45    0.62
   0   2 -13    4.27    1.29
   0  -2  13    5.94    2.07
   0  -2  13    5.31    0.74
   0  -2  12    8.46    0.90
   0   2 -11   66.54    4.50
   0  -2  11   67.23    4.25
   0   2 -10   23.91    2.00
   0  -2  10   25.38    1.79
   0   2  -9   53.41    3.84
   0  -2   9   64.28    4.50
   0  -2   9   60.71    3.66
   0   2  -9   56.51    3.60
   0   2  -8   70.11    4.28
   0  -2   8   71.41    5.01
   0  -2   7  107.33    6.45
   0   2  -7   85.62    6.40
   0  -2   6   63.47    4.06
   0   2  -6   48.12    4.28
   0  -2   5   61.40    4.16
   0  -2   4  259.69   15.56
   0  -2   3  890.79   54.63
   0  -2   3  951.18   54.32
   0  -2   2 1117.93   65.62
   0  -2   1 1506.24   88.15
   0  -2   0 1042.53   61.23
   0  -2  -1 2861.89  155.40
   0  -2  -1 2765.37  155.37
   0  -2  -1 2556.52  155.30
   0  -2  -1 2641.68  155.97
   0  -2  -2  469.15   27.89
   0  -2  -2  497.98   28.04
   0  -2  -3 1213.28   74.08
   0  -2  -3 1287.21   73.67
   0  -2  -4 2947.91  147.73
   0  -2  -4 2558.09  146.95
   0   2   4 2448.37  146.31
   0  -2  -4 2586.89  146.55
   0  -2  -5  371.58   20.43
   0  -2  -5  312.82   19.45
   0  -2  -5  326.23   19.18
   0   2   5  317.62   18.95
   0   2   6  178.61   10.66
   0  -2  -6  177.22   10.88
   0   2   7  667.66   38.52
   0  -2  -7  640.12   38.74
   0   2   8  335.99   19.71
   0  -2  -8  323.62   19.95
   0  -2  -9  229.07   13.05
   0  -2  -9  216.61   13.16
   0  -2  -9  201.79   13.62
   0  -2 -10  105.22    6.17
   0  -2 -10   90.35    6.77
   0  -2 -10  101.46    6.31
   0  -2 -11   70.78    4.55
   0  -2 -11   70.77    5.15
   0  -2 -11   69.57    4.68
   0  -2 -12   25.13    1.86
   0  -2 -12   18.82    2.31
   0  -2 -12   20.96    1.98
   0  -2 -13   28.82    2.16
   0  -2 -13   23.32    2.66
   0  -2 -13   25.62    2.29
   0  -2 -14    5.65    0.93
   0  -2 -14    3.78    1.04
   0  -2 -15   31.91    2.86
   0  -2 -15   30.70    2.80
   0  -2 -15   40.07    2.56
   0  -2 -15   33.54    2.69
   0  -2 -16    6.89    1.25
   0  -2 -16    6.60    1.35
   0  -2 -16    8.41    0.94
   0   2  16    8.15    0.86
   0  -2 -16    6.92    1.11
   0   2  17    5.04    0.66
   0  -2 -17    5.15    1.16
   0  -2 -17    6.36    1.17
   0  -2 -17    4.30    0.93
   0  -2 -18    1.66    0.84
   0  -2 -18    2.05    0.81
   0  -2 -18    1.25    0.51
   0   2  18    0.98    0.40
   0  -2 -18    1.06    0.63
   0  -2 -19    5.66    0.65
   0   2  19    4.74    0.54
   0  -2 -20    0.60    0.31
   0   2  20    1.13    0.46
   0   3 -18    0.28    0.53
   0  -3  18    0.77    0.30
   0  -3  17    6.45    0.68
   0  -3  16    1.02    0.54
   0  -3  16    1.55    0.47
   0   3 -15   15.48    1.64
   0  -3  15   15.98    1.46
   0  -3  15   18.02    1.42
   0   3 -15   18.69    1.75
   0  -3  14    0.44    1.46
   0  -3  14    1.64    0.62
   0  -3  14    1.39    0.61
   0   3 -14    2.64    0.92
   0  -3  13    1.32    1.69
   0   3 -13   -0.11    0.76
   0  -3  13    0.07    0.57
   0  -3  13    0.24    0.49
   0   3 -12   14.17    1.49
   0  -3  12   12.49    1.22
   0  -3  12   12.71    2.67
   0   3 -11    7.25    1.13
   0  -3  11    7.92    0.89
   0   3 -10  127.45    8.01
   0  -3  10  127.02    7.72
   0   3  -9   31.56    2.39
   0  -3   9   33.77    2.20
   0   3  -9   27.23    2.57
   0  -3   9   34.70    3.09
   0  -3   8  136.85    8.68
   0  -3   8  151.02    8.63
   0   3  -8  134.12    8.99
   0  -3   8  155.60    9.49
   0  -3   7   98.29    6.05
   0  -3   7   99.98    5.99
   0   3  -7   97.24    6.31
   0  -3   7   98.55    6.67
   0  -3   6   18.18    1.30
   0  -3   6   18.21    1.90
   0   3  -6   19.36    1.62
   0   3  -6   17.95    1.49
   0  -3   5    7.68    1.17
   0  -3   4  325.25   20.00
   0  -3   3   48.72    3.93
   0  -3   2  151.50    9.91
   0  -3   2  150.47    9.16
   0  -3   1  944.60   54.94
   0  -3   1  921.55   54.07
   0  -3   0 1039.66   60.23
   0  -3   0 1035.01   59.47
   0  -3   0 1004.01   59.29
   0  -3  -1 1800.99  104.89
   0  -3  -1 1830.61  105.03
   0  -3  -1 1740.26  105.88
   0  -3  -2 1242.29   71.46
   0  -3  -2 1219.26   71.35
   0  -3  -2 1242.79   71.49
   0  -3  -3  485.58   26.64
   0  -3  -3  463.88   27.36
   0  -3  -3  432.70   26.39
   0  -3  -4 2945.15  171.46
   0  -3  -4 2952.00  172.17
   0  -3  -5 1057.68   61.78
   0  -3  -5 1050.03   62.43
   0  -3  -6  250.46   15.31
   0  -3  -6  258.37   15.87
   0  -3  -7  309.17   18.64
   0  -3  -8  357.01   21.53
   0  -3  -9   32.91    2.40
   0  -3  -9   33.71    2.86
   0  -3 -10   89.56    5.75
   0  -3 -10   91.23    5.60
   0  -3 -10   87.61    6.23
   0  -3 -11  114.11    7.05
   0  -3 -11  113.03    6.90
   0  -3 -11  101.11    7.55
   0  -3 -12   34.91    2.60
   0  -3 -12   32.35    2.39
   0  -3 -12   30.79    3.04
   0  -3 -13   36.69    2.94
   0  -3 -13   38.37    2.97
   0  -3 -13   39.21    2.78
   0  -3 -13   34.85    3.44
   0  -3 -14   38.07    2.84
   0  -3 -14   37.58    3.07
   0  -3 -14   34.56    3.06
   0  -3 -14   42.02    2.74
   0  -3 -14   37.17    3.62
   0  -3 -15   63.43    3.88
   0  -3 -15   54.40    3.97
   0  -3 -15   58.25    4.24
   0  -3 -15   54.05    4.22
   0  -3 -16    2.67    1.04
   0  -3 -16    1.42    0.94
   0  -3 -16    1.58    0.62
   0  -3 -16    1.84    0.75
   0  -3 -17    0.44    0.67
   0   3  17    0.38    0.38
   0  -3 -17    0.74    0.91
   0  -3 -17    0.70    0.95
   0   3  18    0.04    0.36
   0  -3 -18    0.62    0.77
   0  -3 -18    0.67    0.75
   0  -3 -18   -0.12    0.51
   0  -3 -19    1.53    0.69
   0  -3 -19    1.19    0.69
   0  -3 -19    0.75    0.46
   0  -3 -20    0.49    0.37
   0   3  20   -0.05    0.46
   0  -3 -21    2.88    0.36
   0   4 -17    0.96    0.69
   0   4 -17    2.23    0.56
   0  -4  17    2.23    0.42
   0   4 -16   10.36    1.14
   0  -4  16    9.08    0.90
   0  -4  15    4.30    0.67
   0   4 -15    4.57    0.95
   0  -4  14   14.50    1.38
   0  -4  14   16.13    1.39
   0   4 -13    1.39    0.83
   0  -4  13    1.34    1.72
   0  -4  13    0.50    0.56
   0  -4  13    0.60    0.58
   0  -4  12    5.76    0.90
   0  -4  12    7.99    0.92
   0   4 -12    6.39    1.14
   0   4 -11   14.64    1.89
   0  -4  11   14.71    2.94
   0   4 -11   16.02    1.57
   0  -4  11   14.56    1.34
   0  -4  11   13.08    1.23
   0   4 -10   46.68    3.39
   0  -4  10   49.08    3.16
   0   4 -10   45.01    3.66
   0   4  -9   37.12    2.72
   0   4  -9   36.69    2.97
   0  -4   9   35.93    2.47
   0  -4   8  363.18   21.71
   0  -4   8  369.60   21.62
   0   4  -8  362.51   22.03
   0  -4   8  377.52   22.58
   0  -4   7   51.47    3.41
   0  -4   7   52.06    3.31
   0   4  -7   51.06    3.70
   0  -4   7   57.90    4.17
   0  -4   6  129.55    8.06
   0   4  -6  132.76    8.30
   0  -4   6  137.65    7.98
   0   4  -6  130.06    8.14
   0  -4   5  172.55   10.23
   0  -4   4  611.27   37.05
   0  -4   3 1098.54   69.08
   0  -4   3 1190.63   68.16
   0  -4   2  367.39   23.63
   0  -4   2  384.80   22.59
   0  -4   1  625.17   40.01
   0  -4   1  672.81   38.87
   0  -4   0  124.33    7.65
   0  -4   0  125.54    7.88
   0  -4   0  139.45    9.02
   0  -4  -1 1807.28  103.01
   0  -4  -1 1773.16  104.19
   0  -4  -1 1745.94  102.82
   0  -4  -2  680.25   38.81
   0  -4  -2  658.82   38.81
   0  -4  -2  670.23   38.76
   0  -4  -2  601.59   39.97
   0  -4  -2  660.22   38.64
   0  -4  -3  275.69   16.29
   0  -4  -4    7.13    0.81
   0  -4  -4    8.52    1.10
   0  -4  -4    8.24    1.88
   0  -4  -5  621.57   36.32
   0  -4  -5  596.90   37.29
   0  -4  -6  876.35   52.79
   0  -4  -6  949.49   53.82
   0  -4  -7  222.06   13.63
   0  -4  -7  218.75   14.42
   0  -4  -8  753.96   44.67
   0  -4  -9  100.56    5.65
   0  -4  -9   89.08    6.36
   0  -4  -9   85.28    5.84
   0  -4  -9   89.60    5.86
   0  -4 -10   16.75    2.00
   0  -4 -10   16.81    1.35
   0  -4 -10   16.83    1.54
   0  -4 -10   17.15    1.52
   0  -4 -11  163.88   10.95
   0  -4 -11  166.46   10.32
   0  -4 -11  171.05   10.31
   0  -4 -11  166.71   10.12
   0  -4 -12  124.85    9.78
   0  -4 -12  149.71    9.29
   0  -4 -12  143.81    9.26
   0  -4 -12  142.80    9.05
   0  -4 -12  163.25    9.03
   0  -4 -13   52.11    4.76
   0  -4 -13   65.01    4.29
   0  -4 -13   53.17    4.16
   0  -4 -13   60.67    4.01
   0  -4 -13   64.05    3.94
   0  -4 -14   65.02    5.53
   0  -4 -14   71.72    4.95
   0  -4 -14   69.28    4.97
   0  -4 -14   70.54    4.70
   0  -4 -14   75.13    4.63
   0  -4 -15   92.97    6.00
   0  -4 -15   79.97    5.89
   0  -4 -15   80.33    5.67
   0  -4 -15   98.17    5.65
   0  -4 -16   19.12    1.88
   0  -4 -16   16.96    1.85
   0  -4 -16   17.99    1.64
   0  -4 -16   16.41    1.51
   0  -4 -17    0.24    0.88
   0  -4 -17    0.71    0.84
   0   4  17    0.42    0.38
   0  -4 -18   -0.32    0.53
   0  -4 -18   -1.20    0.82
   0   4  18   -0.08    0.34
   0  -4 -18   -0.54    0.82
   0  -4 -19    1.71    0.54
   0  -4 -19    1.82    0.77
   0  -4 -19    1.91    0.75
   0  -4 -20    1.18    0.44
   0   4  20    1.95    0.52
   0  -4 -21   -0.12    0.29
   0   4  21    0.67    0.35
   0   5 -17    0.05    0.36
   0   5 -16    0.83    0.47
   0  -5  16    1.90    0.42
   0   5 -15    6.68    0.98
   0  -5  15    8.33    0.84
   0   5 -14    2.71    0.81
   0  -5  14    1.33    0.54
   0   5 -13    7.26    1.16
   0  -5  13    8.31    0.97
   0   5 -13    8.25    1.57
   0  -5  12    3.09    0.67
   0  -5  12    3.14    1.91
   0   5 -12    2.86    0.98
   0  -5  12    3.23    0.72
   0   5 -12    3.61    1.30
   0   5 -11   58.94    3.99
   0   5 -11   59.22    4.34
   0  -5  11   50.94    3.65
   0  -5  11   58.60    3.73
   0   5 -10   22.32    1.90
   0   5 -10   18.93    2.15
   0  -5  10   22.88    1.64
   0  -5  10   19.10    1.63
   0  -5  10   18.22    1.59
   0   5  -9   40.41    2.94
   0  -5   9   39.00    2.70
   0   5  -9   37.59    3.17
   0  -5   9   40.77    2.70
   0   5  -8   12.72    1.59
   0  -5   8   16.54    1.26
   0  -5   8   13.26    1.19
   0  -5   8   13.88    1.38
   0  -5   7  186.07   10.82
   0  -5   7  172.29   10.93
   0  -5   7  179.43   10.80
   0   5  -7  187.70   11.25
   0  -5   6  167.59   10.14
   0  -5   6  169.60   10.27
   0   5  -6  183.09   10.54
   0  -5   6  169.25   10.12
   0   5  -6  166.21   10.33
   0  -5   5   83.98    5.59
   0   5  -5   76.54    5.00
   0  -5   5   79.27    4.96
   0  -5   4  407.73   27.00
   0  -5   4  434.80   25.38
   0  -5   4  434.04   25.93
   0  -5   3  413.85   24.42
   0  -5   3  392.58   25.69
   0  -5   2  153.71    9.42
   0  -5   2  167.50   10.99
   0  -5   2  141.34    9.74
   0  -5   1  313.75   18.40
   0  -5   1  307.08   19.95
   0  -5   1  298.91   18.71
   0  -5   0  327.29   19.92
   0  -5   0  334.96   19.65
   0  -5   0  325.22   21.25
   0  -5  -1  467.03   27.84
   0  -5  -1  471.95   27.62
   0  -5  -1  472.18   29.35
   0  -5  -2 1510.29   89.17
   0  -5  -2 1487.07   90.99
   0  -5  -2 1612.83   89.38
   0  -5  -2 1536.51   89.37
   0  -5  -2 1510.72   89.29
   0  -5  -3  195.94   11.74
   0  -5  -3  195.12   11.61
   0  -5  -4  589.64   32.25
   0  -5  -4  503.11   30.30
   0  -5  -5   78.22    6.62
   0  -5  -5   82.46    5.52
   0  -5  -6   28.79    3.52
   0  -5  -6   28.62    2.55
   0  -5  -7  486.25   30.69
   0  -5  -7  494.80   29.49
   0  -5  -8  108.38    7.98
   0  -5  -8   99.20    6.91
   0  -5  -9   94.74    5.88
   0  -5  -9   89.90    6.50
   0  -5 -10   60.89    4.68
   0  -5 -10   61.58    4.05
   0  -5 -10   59.66    3.98
   0  -5 -10   58.76    3.80
   0  -5 -11   89.90    6.85
   0  -5 -11   97.78    6.26
   0  -5 -11   94.23    6.21
   0  -5 -11  100.80    6.03
   0  -5 -12    2.51    0.81
   0  -5 -12    2.35    0.90
   0  -5 -12    3.25    0.61
   0  -5 -12    4.85    0.71
   0  -5 -12    3.06    1.25
   0  -5 -12    3.03    0.49
   0  -5 -13   33.07    2.63
   0  -5 -13   30.23    3.39
   0  -5 -13   40.29    2.97
   0  -5 -13   40.80    2.95
   0  -5 -13   42.04    2.69
   0  -5 -14    2.99    1.28
   0  -5 -14    3.88    0.73
   0  -5 -14    3.47    1.00
   0  -5 -14    3.04    1.06
   0  -5 -15    3.68    0.77
   0  -5 -15    2.94    0.97
   0  -5 -15    5.17    1.18
   0  -5 -16   54.25    4.08
   0  -5 -16   55.30    4.14
   0  -5 -16   58.10    3.78
   0  -5 -17    5.66    1.10
   0  -5 -17    6.43    1.27
   0  -5 -18    0.42    0.74
   0  -5 -18    0.20    0.54
   0  -5 -18   -0.11    0.81
   0  -5 -19   -0.35    0.49
   0  -5 -19    0.28    0.75
   0  -5 -20    0.19    0.42
   0   5  20   -0.05    0.49
   0  -5 -20   -0.07    0.61
   0   5  21    1.30    0.41
   0  -5 -21    0.86    0.35
   0  -5 -22    3.77    0.47
   0  -6  16    2.23    0.40
   0   6 -16    2.86    0.52
   0  -6  15    0.04    0.37
   0   6 -15   -0.13    0.50
   0  -6  14    4.32    0.66
   0   6 -14    5.03    0.88
   0  -6  13    3.83    0.71
   0   6 -13    3.41    1.20
   0   6 -13    2.80    0.82
   0   6 -12   17.44    2.04
   0  -6  12   16.95    1.48
   0   6 -12   17.18    1.72
   0   6 -11   24.50    2.54
   0  -6  11   23.63    3.62
   0  -6  11   25.49    1.95
   0   6 -11   23.53    2.13
   0   6 -10  135.90    9.09
   0  -6  10  131.05   10.77
   0  -6  10  151.84    8.57
   0   6 -10  144.52    8.82
   0  -6  10  128.20    8.50
   0   6  -9   10.18    1.29
   0  -6   9    9.27    1.08
   0  -6   9    8.65    2.53
   0  -6   9   10.51    1.08
   0   6  -9   10.04    1.55
   0   6  -8   93.01    6.13
   0  -6   8   91.76    5.69
   0  -6   8   83.50    7.42
   0  -6   8   93.32    5.63
   0   6  -8   87.81    5.84
   0  -6   8   84.48    5.74
   0  -6   7    8.17    1.00
   0  -6   7    4.46    1.71
   0  -6   7    6.45    0.88
   0  -6   7    7.66    0.83
   0   6  -7    7.08    1.22
   0  -6   6   42.28    4.53
   0  -6   6   46.79    3.28
   0  -6   6   51.18    4.03
   0   6  -6   52.00    3.60
   0  -6   5  125.32    9.57
   0   6  -5  134.45    8.39
   0  -6   5  136.07    8.36
   0  -6   5  149.82    9.11
   0   6  -4   24.56    1.87
   0  -6   4   27.75    2.42
   0  -6   4   24.77    1.85
   0  -6   3  167.35   10.57
   0  -6   3  172.59   12.66
   0  -6   3  181.17   10.47
   0  -6   3  172.99   11.60
   0  -6   3  183.04   11.12
   0  -6   2   12.44    2.56
   0  -6   2   12.99    1.03
   0  -6   2   16.55    1.60
   0  -6   2   10.13    1.80
   0  -6   1   10.04    2.41
   0  -6   1    8.44    1.18
   0  -6   1    8.76    1.49
   0  -6   0  488.85   30.56
   0  -6   0  529.94   30.26
   0  -6   0  500.25   32.28
   0  -6  -1 1927.68  115.82
   0  -6  -1 2011.51  115.55
   0  -6  -1 2032.06  117.81
   0  -6  -2   44.86    3.16
   0  -6  -2   43.83    3.05
   0  -6  -2   41.02    4.82
   0  -6  -2   46.57    3.19
   0  -6  -3  105.55    6.46
   0  -6  -3  111.88    8.67
   0  -6  -3  104.49    6.65
   0  -6  -4  816.22   47.88
   0  -6  -5   34.29    4.27
   0  -6  -5   35.12    2.55
   0  -6  -6   48.33    5.06
   0  -6  -7   80.07    5.59
   0  -6  -7   69.87    6.81
   0  -6  -7   78.23    4.97
   0  -6  -8   53.47    5.44
   0  -6  -8   56.55    4.38
   0  -6  -9    7.55    1.44
   0  -6  -9    6.56    0.92
   0  -6 -10   18.43    2.29
   0  -6 -10   18.57    1.63
   0  -6 -11   39.24    2.57
   0  -6 -11   40.18    2.87
   0  -6 -11   39.35    2.92
   0  -6 -11   34.01    3.47
   0  -6 -12  135.29    8.24
   0  -6 -12  147.72    8.42
   0  -6 -12  132.50    8.26
   0  -6 -12  143.30    8.69
   0  -6 -12  135.48    8.57
   0  -6 -12  125.01    9.41
   0  -6 -13    7.58    1.72
   0  -6 -13    8.23    1.12
   0  -6 -13    8.55    1.34
   0  -6 -13    7.48    0.77
   0  -6 -13    6.83    0.88
   0  -6 -14    4.76    1.48
   0  -6 -14    3.94    0.58
   0  -6 -14    4.18    0.76
   0  -6 -14    5.01    1.12
   0  -6 -14    4.44    1.02
   0  -6 -15   12.71    1.31
   0  -6 -15   12.14    2.11
   0  -6 -15   14.25    1.75
   0  -6 -15   14.96    1.62
   0  -6 -16   10.38    1.43
   0  -6 -16    9.65    1.06
   0  -6 -16    6.63    1.25
   0  -6 -17    6.39    1.23
   0  -6 -17    4.73    1.07
   0  -6 -18    1.47    0.85
   0  -6 -18    0.41    0.59
   0  -6 -19    1.36    0.83
   0  -6 -19    3.70    0.68
   0  -6 -20    0.62    0.63
   0  -6 -20    1.08    0.47
   0  -6 -21    1.11    0.41
   0   6  21    1.59    0.43
   0  -6 -22    3.22    0.42
   0   7 -15    4.48    0.63
   0  -7  15    5.09    0.55
   0   7 -14    0.71    0.53
   0  -7  14    0.09    0.37
   0   7 -13    4.38    1.15
   0   7 -13    5.57    0.86
   0  -7  13    5.00    0.73
   0   7 -12    6.37    1.33
   0   7 -12    9.01    1.13
   0  -7  12    6.60    0.89
   0   7 -11    9.85    1.63
   0  -7  11   10.02    1.13
   0   7 -11   12.30    1.37
   0   7 -10  109.32    7.34
   0  -7  10   93.73    8.67
   0  -7  10  106.31    6.71
   0   7 -10  111.04    6.95
   0  -7   9    3.88    0.82
   0   7  -9    5.00    1.01
   0  -7   9    5.45    0.85
   0   7  -9    5.85    1.38
   0  -7   8   43.03    3.15
   0   7  -8   47.08    3.35
   0   7  -8   50.65    3.72
   0  -7   8   40.11    4.79
   0  -7   8   47.68    3.15
   0  -7   7   49.88    5.14
   0  -7   7   51.93    3.48
   0   7  -7   44.26    3.70
   0  -7   7   49.49    3.35
   0  -7   6   29.05    2.09
   0  -7   6   23.44    1.92
   0  -7   6   21.25    2.03
   0   7  -6   29.15    2.37
   0  -7   6   24.19    3.29
   0   7  -5    9.67    1.14
   0  -7   5   12.23    1.21
   0  -7   5   10.35    1.25
   0  -7   5   10.73    1.09
   0   7  -4   45.86    3.28
   0  -7   4   45.79    4.36
   0  -7   4   50.08    3.16
   0  -7   4   49.51    3.30
   0  -7   4   47.63    3.88
   0  -7   3  119.83    7.23
   0  -7   3  119.25    8.48
   0  -7   3  126.98    7.96
   0   7  -3  115.87    7.33
   0  -7   2    1.86    1.11
   0  -7   2    2.69    0.51
   0  -7   2    4.05    1.01
   0  -7   2    3.34    1.89
   0   7  -2    3.44    0.66
   0  -7   1  406.33   28.24
   0  -7   1  438.26   25.97
   0  -7   1  408.51   26.36
   0  -7   1  429.21   25.46
   0  -7   1  451.56   25.58
   0  -7   0  811.64   51.39
   0  -7   0  850.36   48.90
   0  -7   0  832.02   49.29
   0  -7   0  844.19   48.57
   0  -7   0  817.37   48.47
   0  -7  -1   68.06    6.78
   0  -7  -1   79.03    5.04
   0  -7  -1   64.09    4.85
   0  -7  -2  252.25   16.37
   0  -7  -2  273.69   18.74
   0  -7  -2  273.46   16.30
   0  -7  -2  266.14   16.12
   0  -7  -2  281.90   16.32
   0  -7  -3  238.15   15.16
   0  -7  -3  263.17   17.64
   0  -7  -3  254.40   15.05
   0  -7  -3  246.77   14.75
   0  -7  -4  125.55    8.46
   0  -7  -4  142.24    8.29
   0  -7  -5   57.40    6.06
   0  -7  -5   48.33    3.79
   0  -7  -5   57.47    4.09
   0  -7  -5   59.65    3.68
   0  -7  -6   25.59    1.99
   0  -7  -6   27.08    4.07
   0  -7  -7  489.63   28.55
   0  -7  -7  444.36   31.09
   0  -7  -8  166.57   10.16
   0  -7  -8  162.19   12.70
   0  -7  -9   43.76    3.89
   0  -7  -9   47.65    5.35
   0  -7 -10  103.96    6.14
   0  -7 -10   97.21    6.45
   0  -7 -10   83.91    7.06
   0  -7 -10  103.42    6.42
   0  -7 -11   47.99    3.22
   0  -7 -11   45.67    4.30
   0  -7 -11   48.64    3.24
   0  -7 -11   51.29    3.39
   0  -7 -11   54.25    3.28
   0  -7 -12   80.07    4.93
   0  -7 -12   74.60    4.89
   0  -7 -12   64.74    5.96
   0  -7 -12   76.96    4.90
   0  -7 -12   80.31    5.22
   0  -7 -12   89.84    5.12
   0  -7 -13   15.17    1.24
   0  -7 -13   14.59    1.19
   0  -7 -13   16.27    1.41
   0  -7 -13   14.66    1.56
   0  -7 -13   14.82    1.66
   0  -7 -13   13.26    1.21
   0  -7 -13   10.86    2.08
   0  -7 -14    0.85    1.11
   0  -7 -14    1.27    0.76
   0  -7 -14    0.47    0.56
   0  -7 -14    0.89    0.47
   0  -7 -14   -0.24    0.91
   0  -7 -15   14.50    1.38
   0  -7 -15   12.20    1.70
   0  -7 -16   71.91    5.19
   0  -7 -16   74.68    4.84
   0  -7 -17    2.97    1.05
   0  -7 -18    4.65    1.09
   0  -7 -19    2.45    0.90
   0  -7 -19    2.32    0.61
   0  -7 -20    3.21    0.78
   0  -7 -20    3.85    0.60
   0  -7 -21    0.52    0.38
   0  -7 -21    0.76    0.47
   0   7  21    0.85    0.36
   0  -7 -22    0.24    0.25
   0  -8  14    0.36    0.31
   0   8 -14    0.09    0.35
   0  -8  13    1.34    0.47
   0   8 -13    0.98    0.51
   0  -8  12    1.60    0.58
   0   8 -12    2.79    0.70
   0   8 -12    1.36    0.95
   0  -8  11    5.82    0.88
   0   8 -11    7.69    1.05
   0   8 -11    8.48    1.38
   0   8 -10   26.89    2.52
   0   8 -10   23.32    2.09
   0  -8  10   25.69    1.97
   0   8  -9   18.75    2.01
   0  -8   9   16.40    2.94
   0  -8   9   15.59    2.42
   0  -8   9   14.94    1.40
   0   8  -9   15.35    1.61
   0   8  -8    5.79    1.39
   0  -8   8    6.62    2.12
   0   8  -8    7.03    1.09
   0  -8   8    4.11    0.84
   0  -8   7  105.83    8.42
   0   8  -7  107.34    6.98
   0   8  -7   98.33    6.59
   0  -8   7  103.52    6.49
   0  -8   6  131.47    7.97
   0  -8   6  128.02    8.06
   0  -8   6  128.10    9.73
   0   8  -6  135.92    8.39
   0  -8   6  119.01    8.09
   0  -8   5   25.59    1.86
   0  -8   5   23.46    3.14
   0  -8   5   21.33    1.87
   0  -8   5   27.59    2.05
   0  -8   5   21.09    2.03
   0   8  -5   24.80    2.25
   0   8  -4   26.90    2.13
   0  -8   4   27.87    2.07
   0  -8   4   25.53    2.17
   0  -8   4   23.14    2.13
   0  -8   4   27.48    3.18
   0  -8   4   27.72    2.27
   0  -8   4   29.16    1.99
   0  -8   3   24.32    1.63
   0  -8   3   20.38    1.69
   0   8  -3   17.84    1.68
   0  -8   3   20.36    1.90
   0  -8   3   24.67    2.85
   0   8  -2  110.40    7.19
   0  -8   2  113.43    8.31
   0  -8   2  114.12   10.18
   0  -8   2  119.86    7.14
   0  -8   2  123.35    7.29
   0  -8   1   80.50    5.80
   0  -8   1   68.38    7.48
   0  -8   1   75.26    4.72
   0  -8   1   76.27    4.86
   0  -8   0  232.97   14.82
   0  -8   0  232.34   17.22
   0  -8   0  235.00   13.92
   0  -8   0  235.52   14.03
   0  -8  -1  112.89    6.91
   0  -8  -1  110.15    7.51
   0  -8  -1  105.62    7.28
   0  -8  -1  121.84   10.10
   0  -8  -1  120.45    7.54
   0  -8  -1  113.07    6.82
   0  -8  -2   13.48    1.12
   0  -8  -2   13.23    1.03
   0  -8  -2    9.74    3.16
   0  -8  -2   13.75    1.61
   0  -8  -2   11.41    1.45
   0  -8  -2   10.46    1.24
   0  -8  -3   62.56    4.14
   0  -8  -3   75.86    4.80
   0  -8  -3   69.51    4.32
   0  -8  -4  435.84   26.09
   0  -8  -5  407.56   22.41
   0  -8  -5  336.33   22.59
   0  -8  -6   10.96    1.20
   0  -8  -6   12.85    3.47
   0  -8  -7  119.07    7.41
   0  -8  -7  110.42   10.14
   0  -8  -8   43.63    3.11
   0  -8  -8   41.33    5.44
   0  -8  -9  275.25   16.34
   0  -8  -9  271.34   16.09
   0  -8  -9  281.83   16.09
   0  -8  -9  266.11   16.34
   0  -8  -9  260.83   16.08
   0  -8  -9  274.77   16.39
   0  -8 -10   10.91    1.01
   0  -8 -10   11.63    1.33
   0  -8 -10   11.30    1.48
   0  -8 -10   11.64    1.03
   0  -8 -10   12.16    1.36
   0  -8 -10   12.22    1.40
   0  -8 -10   11.49    1.17
   0  -8 -11   45.28    3.04
   0  -8 -11   42.89    3.54
   0  -8 -11   48.46    3.47
   0  -8 -11   47.00    3.05
   0  -8 -11   44.74    3.19
   0  -8 -11   47.12    3.09
   0  -8 -12   14.25    1.75
   0  -8 -12   17.55    1.53
   0  -8 -12   16.64    1.37
   0  -8 -12   17.04    1.33
   0  -8 -12   14.44    1.31
   0  -8 -13   38.65    2.77
   0  -8 -13   37.74    2.59
   0  -8 -13   36.99    2.56
   0  -8 -13   37.24    2.60
   0  -8 -14    2.78    0.77
   0  -8 -14    2.89    1.07
   0  -8 -14    1.42    0.52
   0  -8 -14    3.25    0.57
   0  -8 -15    1.11    0.69
   0  -8 -15    0.90    0.99
   0  -8 -16  128.53    8.34
   0  -8 -16  127.35    7.99
   0  -8 -17    8.89    1.41
   0  -8 -17    5.97    0.75
   0  -8 -17    8.43    1.00
   0  -8 -18    3.05    0.97
   0  -8 -18    1.24    0.57
   0  -8 -19    1.17    0.83
   0  -8 -20    3.58    0.83
   0   8  20    2.90    0.53
   0  -9  13    0.28    0.31
   0   9 -12    0.39    0.44
   0  -9  12    1.06    0.43
   0   9 -11    6.53    1.19
   0   9 -11    4.67    0.76
   0  -9  11    4.19    0.70
   0   9 -10    8.06    1.43
   0   9 -10    9.10    1.10
   0   9  -9   17.27    1.60
   0   9  -9   16.69    1.94
   0  -9   8   10.27    2.00
   0  -9   8   10.82    2.47
   0   9  -8   11.95    1.68
   0   9  -8   10.27    1.28
   0   9  -7   80.89    5.42
   0  -9   7   79.69    6.88
   0  -9   7   71.33    4.86
   0   9  -7   75.43    4.99
   0   9  -6  197.25   12.65
   0  -9   6  205.55   12.60
   0  -9   6  226.54   12.58
   0   9  -6  210.25   13.05
   0  -9   6  195.34   14.38
   0  -9   6  200.43   12.78
   0  -9   5    0.93    0.80
   0  -9   5    1.09    0.93
   0  -9   5    0.08    0.65
   0   9  -5    0.93    0.89
   0  -9   5    0.66    0.60
   0  -9   5    2.12    1.46
   0  -9   4   92.53    7.62
   0  -9   4   91.61    6.27
   0  -9   4   89.92    6.33
   0  -9   4   96.16    6.18
   0  -9   4  107.39    6.11
   0  -9   3   16.47    2.44
   0  -9   3   17.06    1.80
   0  -9   3   17.46    1.46
   0  -9   3   16.32    1.66
   0  -9   3   19.95    1.62
   0   9  -3   17.32    1.58
   0  -9   2   64.67    4.39
   0  -9   2   72.74    5.34
   0  -9   2   64.74    4.14
   0  -9   2   68.58    4.34
   0  -9   2   62.32    5.33
   0  -9   2   60.98    5.12
   0  -9   2   62.47    4.47
   0  -9   2   61.98    4.25
   0  -9   1   12.92    2.02
   0  -9   1   14.52    2.05
   0  -9   1   14.60    1.27
   0  -9   1   12.95    2.07
   0  -9   1   15.27    1.61
   0  -9   1   16.01    1.43
   0  -9   1   16.08    1.56
   0  -9   0   30.69    2.46
   0  -9   0   29.36    4.86
   0  -9   0   34.89    3.07
   0  -9   0   31.21    2.21
   0  -9   0   29.75    2.76
   0  -9   0   29.24    2.97
   0  -9   0   29.65    3.24
   0  -9   0   30.93    2.53
   0  -9   0   34.92    2.37
   0  -9  -1  321.35   22.33
   0  -9  -1  305.25   18.91
   0  -9  -1  305.34   18.10
   0  -9  -1  327.81   18.23
   0  -9  -1  305.49   18.90
   0  -9  -1  299.83   19.22
   0  -9  -1  308.22   18.46
   0  -9  -1  265.54   18.71
   0  -9  -2  314.54   18.83
   0  -9  -2  327.65   18.94
   0  -9  -2  311.13   19.43
   0  -9  -2  316.79   22.87
   0  -9  -2  327.73   19.64
   0  -9  -2  317.08   19.20
   0  -9  -3   26.07    4.76
   0  -9  -3   30.84    2.14
   0  -9  -3   33.20    2.85
   0  -9  -3   31.96    2.22
   0  -9  -4  185.81   10.87
   0  -9  -4  164.85   11.46
   0  -9  -5  238.48   14.81
   0  -9  -6   86.26    5.60
   0  -9  -6   86.67    6.45
   0  -9  -6   84.63    8.83
   0  -9  -6   84.98    5.62
   0  -9  -6   88.89    5.34
   0  -9  -6   81.71    5.67
   0  -9  -6   92.93    5.34
   0  -9  -6   81.32    5.55
   0  -9  -6   80.65    5.90
   0  -9  -6   83.26    5.59
   0  -9  -7   62.94    4.34
   0  -9  -7   61.18    4.70
   0  -9  -7   64.74    4.41
   0  -9  -7   61.94    5.18
   0  -9  -7   68.81    4.48
   0  -9  -7   69.02    7.61
   0  -9  -7   67.76    4.40
   0  -9  -7   64.02    4.32
   0  -9  -8   10.68    0.96
   0  -9  -8    9.31    1.18
   0  -9  -8    6.29    2.81
   0  -9  -8   12.31    1.34
   0  -9  -8    7.24    1.80
   0  -9  -8    9.25    1.15
   0  -9  -8    9.89    1.27
   0  -9  -8    9.30    0.96
   0  -9  -8    9.12    1.46
   0  -9  -8   10.45    1.32
   0  -9  -9  168.81    9.88
   0  -9  -9  164.32    9.72
   0  -9  -9  145.96   10.54
   0  -9  -9  144.31    9.77
   0  -9  -9  155.78    9.51
   0  -9  -9  157.06    9.81
   0  -9  -9  150.14   10.06
   0  -9  -9  153.81    9.86
   0  -9  -9  164.70    9.50
   0  -9 -10   71.32    4.90
   0  -9 -10   71.43    4.71
   0  -9 -10   68.00    5.52
   0  -9 -10   69.31    4.83
   0  -9 -10   76.66    4.86
   0  -9 -10   70.22    4.52
   0  -9 -10   64.72    5.04
   0  -9 -10   72.79    4.51
   0  -9 -11   30.35    2.51
   0  -9 -11   24.80    2.92
   0  -9 -11   30.70    2.18
   0  -9 -11   30.61    2.33
   0  -9 -11   24.31    2.36
   0  -9 -11   30.40    2.11
   0  -9 -11   28.46    2.67
   0  -9 -11   28.81    2.11
   0  -9 -11   30.76    2.52
   0  -9 -12    1.79    1.07
   0  -9 -12    3.37    0.69
   0  -9 -12    1.78    0.56
   0  -9 -12    2.43    0.76
   0  -9 -12    2.08    0.56
   0  -9 -13    2.11    0.65
   0  -9 -13    1.37    0.55
   0  -9 -13    2.46    0.75
   0  -9 -13    1.18    0.97
   0  -9 -14    3.80    0.68
   0  -9 -14    4.95    0.77
   0  -9 -14    5.47    0.96
   0  -9 -15   89.47    5.81
   0  -9 -15  100.47    5.94
   0  -9 -15   94.47    6.05
   0  -9 -15   87.85    6.30
   0  -9 -16    8.25    1.50
   0  -9 -16   11.26    1.15
   0  -9 -16   10.54    1.23
   0  -9 -16   10.77    1.05
   0  -9 -17    1.96    1.00
   0  -9 -17    3.73    0.73
   0  -9 -17    2.23    0.52
   0  -9 -18    4.76    1.11
   0  -9 -18    4.11    0.72
   0  -9 -18    4.59    0.59
   0  -9 -19    0.32    0.46
   0  -9 -19    0.95    0.79
   0  -9 -20    5.52    0.65
   0  -9 -20    5.10    0.88
   0   9  20    3.91    0.54
   0  -9 -21    0.16    0.32
   0  10 -11    1.38    0.71
   0  10 -11    0.91    0.41
   0  10 -10    4.35    0.98
   0  10 -10    2.58    0.60
   0  10  -9    3.56    1.05
   0  10  -9    4.39    0.74
   0  10  -8   18.56    1.63
   0  10  -8   18.21    2.01
   0 -10   7   18.81    1.65
   0  10  -7   18.89    1.69
   0  10  -7   20.61    2.11
   0 -10   6   12.61    2.50
   0 -10   6   16.62    2.51
   0 -10   6   17.33    1.53
   0 -10   6   16.81    1.75
   0  10  -6   17.34    1.57
   0  10  -6   15.44    1.89
   0 -10   5   30.42    3.60
   0  10  -5   24.65    2.10
   0 -10   5   26.39    3.17
   0 -10   5   26.35    2.08
   0 -10   5   26.45    2.39
   0  10  -5   32.19    2.64
   0  10  -4   57.85    4.16
   0 -10   4   53.17    3.99
   0 -10   4   47.35    5.00
   0 -10   4   55.24    3.70
   0 -10   4   62.15    5.08
   0 -10   4   53.50    3.89
   0 -10   3   19.45    2.00
   0 -10   3   19.64    1.61
   0 -10   3   19.63    1.82
   0 -10   3   21.52    2.61
   0 -10   3   18.28    2.65
   0 -10   3   17.18    1.81
   0 -10   2   10.62    1.97
   0 -10   2   11.19    1.94
   0 -10   2   11.57    1.12
   0 -10   2   11.43    1.51
   0 -10   2   11.13    2.05
   0 -10   2    9.72    1.32
   0 -10   2   11.32    1.34
   0 -10   1   39.30    3.71
   0 -10   1   38.05    2.63
   0 -10   1   36.77    2.98
   0 -10   1   33.91    3.67
   0 -10   1   37.20    2.90
   0 -10   1   36.25    3.61
   0 -10   1   40.49    2.84
   0 -10   0    4.27    0.82
   0 -10   0    2.19    1.20
   0 -10   0    2.34    1.09
   0 -10   0    2.76    0.61
   0 -10   0    4.21    1.58
   0 -10   0    3.27    0.89
   0 -10   0    3.95    1.02
   0 -10  -1   27.51    1.71
   0 -10  -1   26.67    3.07
   0 -10  -1   23.21    2.57
   0 -10  -1   16.76    4.19
   0 -10  -1   24.67    2.21
   0 -10  -1   21.42    2.03
   0 -10  -1   19.20    1.82
   0 -10  -1   20.74    1.72
   0 -10  -2   45.44    2.90
   0 -10  -2   44.50    4.26
   0 -10  -2   42.39    3.80
   0 -10  -2   43.26    6.30
   0 -10  -2   42.19    3.36
   0 -10  -2   46.47    3.09
   0 -10  -2   34.54    3.63
   0 -10  -2   46.85    2.91
   0 -10  -2   46.35    3.33
   0 -10  -2   45.54    2.99
   0 -10  -3   72.88    5.81
   0 -10  -3   74.12    4.41
   0 -10  -3   69.19    5.31
   0 -10  -3   79.69    8.48
   0 -10  -3   66.17    4.83
   0 -10  -3   73.31    4.53
   0 -10  -3   76.38    4.42
   0 -10  -3   64.53    5.19
   0 -10  -3   65.37    4.72
   0 -10  -3   64.06    4.43
   0 -10  -4    3.24    0.95
   0 -10  -4    5.62    1.18
   0 -10  -4    3.59    0.67
   0 -10  -4    3.95    0.97
   0 -10  -4    4.88    0.61
   0 -10  -4    4.85    0.63
   0 -10  -4    5.27    1.74
   0 -10  -4    5.39    1.08
   0 -10  -4    4.36    0.62
   0 -10  -4    2.39    1.24
   0 -10  -5   49.17    3.67
   0 -10  -5   54.17    3.40
   0 -10  -5   45.57    4.09
   0 -10  -5   53.38    3.74
   0 -10  -5   50.58    3.39
   0 -10  -5   55.01    3.39
   0 -10  -6   39.03    3.04
   0 -10  -6   37.51    3.02
   0 -10  -6   45.37    2.79
   0 -10  -6   32.53    5.64
   0 -10  -6   38.91    3.11
   0 -10  -6   41.49    3.18
   0 -10  -6   43.00    2.79
   0 -10  -6   30.51    3.70
   0 -10  -6   43.98    3.10
   0 -10  -7  102.03    7.62
   0 -10  -7  104.45    6.60
   0 -10  -7   89.22    6.46
   0 -10  -7  102.74    6.61
   0 -10  -7  110.29   10.72
   0 -10  -7  105.89    6.57
   0 -10  -7  102.10    6.24
   0 -10  -7  102.08    6.53
   0 -10  -7   96.93    6.97
   0 -10  -8    2.51    1.27
   0 -10  -8    3.79    1.68
   0 -10  -8    2.26    0.84
   0 -10  -8    1.55    0.74
   0 -10  -8    1.57    0.81
   0 -10  -8    1.22    0.83
   0 -10  -8    1.67    0.88
   0 -10  -9    5.59    1.44
   0 -10  -9    6.02    1.76
   0 -10  -9    4.95    1.11
   0 -10  -9    3.67    0.90
   0 -10  -9    3.26    0.96
   0 -10  -9    4.65    1.18
   0 -10  -9    5.11    0.72
   0 -10  -9    5.52    1.04
   0 -10 -10   21.00    2.03
   0 -10 -10   15.91    2.18
   0 -10 -10   18.83    1.80
   0 -10 -10   18.13    1.89
   0 -10 -10   20.55    1.63
   0 -10 -10   15.03    2.48
   0 -10 -10   20.68    1.92
   0 -10 -10   21.07    1.61
   0 -10 -10   21.02    2.04
   0 -10 -11   31.58    2.14
   0 -10 -11   25.44    3.04
   0 -10 -11   25.54    2.73
   0 -10 -11   25.39    2.03
   0 -10 -11   25.63    2.36
   0 -10 -11   26.94    2.43
   0 -10 -11   27.24    2.26
   0 -10 -11   29.25    1.98
   0 -10 -11   27.10    2.49
   0 -10 -12    4.32    0.75
   0 -10 -12    2.89    0.67
   0 -10 -12    1.89    1.08
   0 -10 -12    0.34    1.11
   0 -10 -12    4.91    0.67
   0 -10 -12    3.10    0.88
   0 -10 -13    7.78    0.95
   0 -10 -13    6.23    0.87
   0 -10 -13    6.73    0.84
   0 -10 -13    6.63    1.08
   0 -10 -13    6.47    1.48
   0 -10 -14   13.37    1.28
   0 -10 -14   15.22    1.93
   0 -10 -14   15.26    1.38
   0 -10 -14   17.61    1.40
   0 -10 -14   13.37    1.52
   0 -10 -15   27.06    2.07
   0 -10 -15   30.64    2.12
   0 -10 -15   25.61    2.27
   0 -10 -16   13.93    1.74
   0 -10 -16   11.16    1.12
   0 -10 -16   13.14    1.19
   0 -10 -16   12.46    1.35
   0 -10 -16   13.35    1.20
   0 -10 -17   19.06    1.56
   0 -10 -17   20.98    2.08
   0 -10 -17   22.11    1.66
   0 -10 -18    3.86    0.55
   0 -10 -18    4.44    0.68
   0 -10 -18    4.67    1.04
   0 -10 -19    2.06    0.53
   0 -10 -19    1.88    0.78
   0 -10 -20    0.69    0.40
   0 -10 -20    0.49    0.60
   0 -11  10    2.70    0.49
   0  11 -10    2.14    0.70
   0 -11   9    3.59    0.61
   0  11  -9    4.47    0.95
   0 -11   8    3.09    0.67
   0  11  -8    3.51    0.98
   0 -11   7   14.08    1.27
   0  11  -7   12.04    1.58
   0  11  -6   36.89    3.06
   0 -11   6   40.42    2.65
   0 -11   6   32.10    2.77
   0 -11   5    7.65    1.28
   0 -11   5    9.59    1.05
   0  11  -5    8.33    1.43
   0 -11   4    1.20    1.01
   0 -11   4    4.53    1.59
   0  11  -4    4.07    1.13
   0 -11   4    4.33    0.78
   0 -11   3   46.57    3.14
   0 -11   3   44.15    4.45
   0 -11   3   44.85    3.52
   0 -11   3   44.01    3.33
   0 -11   2   15.15    1.41
   0 -11   2   15.70    1.89
   0 -11   2   14.23    2.43
   0 -11   2   15.20    2.41
   0 -11   2   14.21    1.60
   0 -11   2   16.01    1.65
   0 -11   1    8.38    1.05
   0 -11   1    8.84    1.49
   0 -11   1   10.08    1.95
   0 -11   1    7.59    1.16
   0 -11   1    9.10    1.26
   0 -11   1    7.92    2.06
   0 -11   0   67.29    4.39
   0 -11   0   70.12    5.67
   0 -11   0   66.22    5.42
   0 -11   0   62.82    4.69
   0 -11   0   63.23    4.49
   0 -11   0   63.56    4.21
   0 -11  -1   33.28    2.56
   0 -11  -1   30.50    2.38
   0 -11  -1   35.20    2.30
   0 -11  -1   38.70    3.87
   0 -11  -1   28.11    3.24
   0 -11  -1   34.51    2.88
   0 -11  -1   35.45    2.73
   0 -11  -2   12.95    2.00
   0 -11  -2   15.82    1.36
   0 -11  -2   15.24    1.80
   0 -11  -2   15.04    1.22
   0 -11  -2   13.80    2.46
   0 -11  -2   16.74    1.30
   0 -11  -2   14.83    1.43
   0 -11  -2   14.29    1.66
   0 -11  -3   26.49    2.21
   0 -11  -3   27.49    1.84
   0 -11  -3   26.07    1.76
   0 -11  -3   22.12    3.05
   0 -11  -3   17.29    2.51
   0 -11  -3   19.43    2.17
   0 -11  -3   19.06    1.84
   0 -11  -3   27.74    2.21
   0 -11  -3   25.14    1.74
   0 -11  -3   18.29    2.48
   0 -11  -4  106.09    8.09
   0 -11  -4  134.94    8.33
   0 -11  -4  126.42    8.18
   0 -11  -4  142.27    7.86
   0 -11  -4  131.58    9.35
   0 -11  -4  134.10    7.77
   0 -11  -4  115.62    7.80
   0 -11  -4  127.99    8.17
   0 -11  -4  134.56    7.78
   0 -11  -4  105.95    8.57
   0 -11  -5   29.02    3.26
   0 -11  -5   37.45    2.51
   0 -11  -5   36.95    2.90
   0 -11  -5   33.10    2.88
   0 -11  -5   38.90    2.96
   0 -11  -5   38.45    2.53
   0 -11  -5   35.98    3.87
   0 -11  -6   63.68    4.76
   0 -11  -6   72.21    4.42
   0 -11  -6   68.18    4.74
   0 -11  -6   60.05    4.71
   0 -11  -6   68.53    4.82
   0 -11  -6   74.10    4.43
   0 -11  -7   49.78    3.55
   0 -11  -7   39.49    3.90
   0 -11  -7   48.21    3.16
   0 -11  -7   48.84    3.54
   0 -11  -7   41.49    3.44
   0 -11  -7   46.90    3.57
   0 -11  -7   46.56    4.56
   0 -11  -7   48.95    3.16
   0 -11  -8   15.29    1.77
   0 -11  -8   18.28    1.84
   0 -11  -8   17.78    1.46
   0 -11  -8   18.76    2.85
   0 -11  -8   16.28    1.72
   0 -11  -8   18.62    1.95
   0 -11  -8   14.49    2.25
   0 -11  -9   75.01    4.96
   0 -11  -9   65.45    4.85
   0 -11  -9   60.10    5.30
   0 -11  -9   71.38    4.85
   0 -11  -9   64.03    4.76
   0 -11  -9   69.91    4.94
   0 -11  -9   80.18    4.62
   0 -11  -9   59.57    5.75
   0 -11 -10   17.89    1.85
   0 -11 -10   12.21    2.10
   0 -11 -10   16.62    1.45
   0 -11 -10   15.64    2.59
   0 -11 -10   11.80    1.52
   0 -11 -10   14.43    1.75
   0 -11 -10   16.03    1.37
   0 -11 -10   14.63    1.83
   0 -11 -10   15.30    1.71
   0 -11 -11    5.66    1.16
   0 -11 -11    4.60    1.20
   0 -11 -11    5.80    1.88
   0 -11 -11    6.53    1.70
   0 -11 -11    5.66    1.07
   0 -11 -11    5.23    1.35
   0 -11 -11    5.29    0.82
   0 -11 -11    4.84    0.87
   0 -11 -11    4.00    1.17
   0 -11 -12    5.46    1.04
   0 -11 -12    4.62    0.85
   0 -11 -12    3.55    0.73
   0 -11 -12    6.82    1.34
   0 -11 -12    2.09    1.33
   0 -11 -13   22.68    1.92
   0 -11 -13   19.73    2.53
   0 -11 -13   24.00    2.16
   0 -11 -13   25.47    1.80
   0 -11 -13   24.05    1.88
   0 -11 -13   25.84    2.38
   0 -11 -14   26.92    1.98
   0 -11 -14   29.15    2.36
   0 -11 -14   20.81    2.57
   0 -11 -14   29.57    2.14
   0 -11 -14   28.42    2.12
   0 -11 -15    9.14    1.09
   0 -11 -15   10.42    1.09
   0 -11 -15   11.29    1.04
   0 -11 -15    8.44    1.19
   0 -11 -16   30.13    2.30
   0 -11 -16   34.98    2.35
   0 -11 -16   33.77    2.32
   0 -11 -17    1.86    0.49
   0 -11 -17    1.24    0.49
   0 -11 -17    0.90    0.92
   0 -11 -17    1.16    0.48
   0 -11 -18    2.87    0.93
   0 -11 -18    2.54    0.49
   0 -11 -19    1.80    0.75
   0 -11 -19    1.43    0.34
   0 -11 -20    1.05    0.55
   0 -11 -21    0.28    0.23
   0  12  -9    1.95    0.60
   0 -12   9    1.10    0.36
   0  12  -8    0.44    0.62
   0 -12   8    1.15    0.43
   0  12  -7    1.97    0.82
   0 -12   7    2.79    0.56
   0  12  -6   19.46    1.96
   0 -12   6   20.02    1.61
   0 -12   5   25.29    2.25
   0 -12   5   28.29    2.06
   0  12  -5   26.92    2.43
   0  12  -4    5.51    1.15
   0 -12   4    5.92    0.85
   0 -12   4    4.14    1.07
   0  12  -3    5.56    1.19
   0 -12   3    6.40    1.29
   0 -12   3    6.02    0.89
   0 -12   3    5.15    0.99
   0 -12   2   23.98    1.87
   0 -12   2   24.13    2.31
   0 -12   2   20.36    2.91
   0 -12   2   22.73    2.08
   0 -12   1    7.90    1.79
   0 -12   1    8.77    1.03
   0 -12   1   11.11    1.57
   0 -12   1    7.24    2.08
   0 -12   1    9.36    1.29
   0 -12   0   46.56    4.30
   0 -12   0   44.70    3.35
   0 -12   0   45.51    3.05
   0 -12   0   39.88    3.48
   0 -12   0   38.18    4.23
   0 -12  -1   31.77    3.54
   0 -12  -1   35.59    2.57
   0 -12  -1   38.05    2.93
   0 -12  -1   29.34    3.81
   0 -12  -1   35.52    3.09
   0 -12  -1   39.73    2.97
   0 -12  -2    6.77    1.23
   0 -12  -2    5.22    0.73
   0 -12  -2    4.87    2.07
   0 -12  -2    5.85    1.13
   0 -12  -2    4.98    1.44
   0 -12  -2    6.77    1.41
   0 -12  -3    5.57    2.21
   0 -12  -3    8.10    0.84
   0 -12  -3    7.93    1.51
   0 -12  -3    7.66    0.88
   0 -12  -3    6.90    1.32
   0 -12  -3    8.95    1.33
   0 -12  -4   65.58    4.88
   0 -12  -4   51.85    5.68
   0 -12  -4   69.44    4.31
   0 -12  -4   66.94    4.36
   0 -12  -4   66.67    4.78
   0 -12  -4   74.48    4.82
   0 -12  -5   71.45    5.11
   0 -12  -5   59.98    6.07
   0 -12  -5   81.70    4.77
   0 -12  -5   76.21    4.66
   0 -12  -5   61.56    5.02
   0 -12  -5   73.11    5.10
   0 -12  -5   59.55    5.56
   0 -12  -5   76.58    4.67
   0 -12  -6   10.68    1.59
   0 -12  -6   16.45    1.40
   0 -12  -6   16.22    1.28
   0 -12  -6    7.11    1.98
   0 -12  -6   12.90    1.70
   0 -12  -6   14.12    1.24
   0 -12  -6   11.47    1.59
   0 -12  -7   46.77    3.89
   0 -12  -7   55.41    3.54
   0 -12  -7   54.66    3.90
   0 -12  -7   43.55    4.90
   0 -12  -7   58.89    3.63
   0 -12  -7   55.31    3.51
   0 -12  -7   43.59    3.84
   0 -12  -7   50.27    3.89
   0 -12  -8   28.15    2.56
   0 -12  -8   28.77    2.48
   0 -12  -8   27.26    2.06
   0 -12  -8   26.24    3.00
   0 -12  -8   25.49    2.11
   0 -12  -8   31.08    2.09
   0 -12  -8   24.51    3.51
   0 -12  -8   22.91    2.37
   0 -12  -8   27.23    1.95
   0 -12  -8   27.02    2.50
   0 -12  -9    3.36    1.15
   0 -12  -9    6.18    1.22
   0 -12  -9    5.49    2.09
   0 -12  -9    4.65    0.78
   0 -12  -9    1.74    1.47
   0 -12  -9    2.33    1.06
   0 -12  -9    3.50    1.08
   0 -12 -10   19.45    2.00
   0 -12 -10   16.22    1.89
   0 -12 -10   19.05    1.61
   0 -12 -10   15.97    2.79
   0 -12 -10   17.44    2.44
   0 -12 -10   15.26    1.82
   0 -12 -10   17.16    1.91
   0 -12 -11    3.88    1.25
   0 -12 -11    1.13    1.71
   0 -12 -11    3.29    1.11
   0 -12 -11    1.46    1.31
   0 -12 -11    4.37    1.24
   0 -12 -11    5.38    0.87
   0 -12 -11    3.38    0.77
   0 -12 -11    5.11    1.10
   0 -12 -12   13.66    1.30
   0 -12 -12   13.30    1.33
   0 -12 -12   11.16    2.02
   0 -12 -12   11.37    1.68
   0 -12 -12   11.84    1.24
   0 -12 -12   10.49    1.45
   0 -12 -13    5.98    0.92
   0 -12 -13    8.69    1.51
   0 -12 -13    8.19    1.00
   0 -12 -13    7.66    0.94
   0 -12 -13    8.00    1.22
   0 -12 -14    5.23    0.83
   0 -12 -14    3.86    1.37
   0 -12 -14    4.22    0.82
   0 -12 -14    5.12    1.03
   0 -12 -14    6.06    1.25
   0 -12 -15    3.52    0.86
   0 -12 -15    4.66    0.79
   0 -12 -15    5.54    0.81
   0 -12 -16    3.22    0.66
   0 -12 -16    4.00    0.69
   0 -12 -17    1.13    0.48
   0 -12 -17    0.64    0.41
   0 -12 -18    0.53    0.69
   0 -12 -18    0.67    0.39
   0 -12 -19    2.56    0.38
   0 -13   7    3.42    0.51
   0  13  -7    2.71    0.66
   0 -13   6   -0.37    0.40
   0  13  -6    0.70    0.64
   0 -13   5   11.93    1.10
   0  13  -5   11.85    1.37
   0 -13   4   12.77    1.15
   0  13  -4   10.74    1.38
   0 -13   3   27.24    2.09
   0 -13   3   30.57    2.34
   0 -13   3   25.03    2.39
   0  13  -3   33.63    2.57
   0 -13   2    6.01    1.03
   0 -13   2    6.33    0.83
   0 -13   2    5.64    1.05
   0 -13   2    7.88    1.29
   0  13  -2    7.00    1.20
   0 -13   1   14.57    1.33
   0 -13   1   18.81    1.74
   0  13  -1   15.93    1.71
   0 -13   1   13.81    1.54
   0 -13   1   11.89    1.71
   0 -13   0   11.94    1.48
   0 -13   0   14.03    1.82
   0 -13   0   14.33    1.59
   0 -13  -1  104.09    6.73
   0 -13  -1   90.88    7.73
   0 -13  -1   95.13    6.87
   0 -13  -1  111.70    6.84
   0 -13  -2   17.99    1.98
   0 -13  -2   14.22    2.90
   0 -13  -2   21.30    1.57
   0 -13  -2   20.54    2.29
   0 -13  -2   21.98    2.09
   0 -13  -3    8.51    1.38
   0 -13  -3    9.15    0.87
   0 -13  -3    8.53    0.94
   0 -13  -3    7.01    2.42
   0 -13  -3    9.89    1.65
   0 -13  -3   12.21    1.53
   0 -13  -4    8.63    1.46
   0 -13  -4   10.99    1.48
   0 -13  -4    9.47    0.97
   0 -13  -4   11.71    2.53
   0 -13  -4   10.19    1.05
   0 -13  -4   11.14    1.51
   0 -13  -5    1.92    1.01
   0 -13  -5    2.19    1.10
   0 -13  -5    1.96    0.63
   0 -13  -5    2.30    1.81
   0 -13  -5    1.80    0.57
   0 -13  -6    1.18    1.02
   0 -13  -6    1.61    0.57
   0 -13  -6    1.32    1.89
   0 -13  -6    1.70    1.01
   0 -13  -6    2.14    0.67
   0 -13  -7   11.10    1.57
   0 -13  -7   10.81    1.60
   0 -13  -7   11.85    1.64
   0 -13  -7   12.87    1.17
   0 -13  -7   11.64    1.21
   0 -13  -7    8.60    1.52
   0 -13  -8   14.56    1.75
   0 -13  -8   15.92    1.73
   0 -13  -8   14.56    1.33
   0 -13  -8   14.36    1.78
   0 -13  -8   12.18    1.27
   0 -13  -8   12.65    2.74
   0 -13  -8   15.43    1.40
   0 -13  -8   12.02    1.65
   0 -13  -9   -0.10    0.40
   0 -13  -9    0.27    1.02
   0 -13  -9    0.41    0.58
   0 -13  -9   -0.49    0.99
   0 -13  -9   -0.41    0.56
   0 -13  -9   -0.95    1.93
   0 -13  -9   -0.82    1.13
   0 -13  -9    2.76    1.66
   0 -13  -9    0.51    0.95
   0 -13 -10    7.09    1.35
   0 -13 -10    6.75    0.81
   0 -13 -10    7.78    1.37
   0 -13 -10    6.84    0.92
   0 -13 -10    5.48    2.13
   0 -13 -10    6.77    1.45
   0 -13 -10    6.08    1.85
   0 -13 -10    6.27    1.21
   0 -13 -11   18.35    1.53
   0 -13 -11   22.97    2.17
   0 -13 -11   20.77    2.09
   0 -13 -11   20.12    1.73
   0 -13 -11   18.06    2.54
   0 -13 -11   18.21    1.95
   0 -13 -11   21.38    2.20
   0 -13 -12    4.43    1.04
   0 -13 -12    5.91    0.91
   0 -13 -13    1.64    0.82
   0 -13 -13    0.54    0.60
   0 -13 -13    0.38    1.28
   0 -13 -13    0.67    0.65
   0 -13 -14    2.98    0.72
   0 -13 -14    2.25    0.70
   0 -13 -14    2.20    0.82
   0 -13 -15    0.63    0.54
   0 -13 -15    0.36    0.52
   0 -13 -16    8.42    0.92
   0 -13 -16    8.19    0.90
   0 -13 -17    5.59    0.67
   0 -13 -18    0.52    0.34
   0 -13 -18    1.25    0.41
   0 -13 -19    0.28    0.30
   0 -13 -19    0.38    0.26
   0 -13 -20    0.73    0.23
   0  14  -5    1.51    0.53
   0  14  -4    9.48    1.12
   0  14  -3    3.11    0.81
   0  14  -2   27.41    2.28
   0 -14   1    6.44    0.96
   0  14  -1    7.63    1.13
   0 -14   1    6.49    1.06
   0  14   0    2.31    0.83
   0 -14   0    2.35    0.82
   0 -14  -1    0.70    0.82
   0 -14  -1    1.11    0.80
   0 -14  -2    3.13    0.95
   0 -14  -2    1.62    1.00
   0 -14  -2    4.68    1.07
   0 -14  -3   12.81    1.58
   0 -14  -3   13.18    1.66
   0 -14  -3   14.42    1.64
   0 -14  -4   18.78    2.10
   0 -14  -4   23.34    2.16
   0 -14  -4   21.87    2.11
   0 -14  -4   17.69    3.14
   0 -14  -4   21.82    1.67
   0 -14  -5   23.43    2.33
   0 -14  -5   25.77    2.37
   0 -14  -5   24.25    1.82
   0 -14  -5   23.23    3.44
   0 -14  -5   28.72    1.97
   0 -14  -5   22.40    2.30
   0 -14  -6   -0.14    0.55
   0 -14  -6    0.60    1.01
   0 -14  -6    0.39    0.47
   0 -14  -6    0.65    1.94
   0 -14  -6    1.14    1.04
   0 -14  -7   19.48    2.13
   0 -14  -7   19.73    2.15
   0 -14  -7   23.31    1.72
   0 -14  -7   21.61    1.79
   0 -14  -8    9.75    1.56
   0 -14  -8   11.10    1.53
   0 -14  -8   10.39    1.61
   0 -14  -8   12.46    1.16
   0 -14  -8   12.09    1.25
   0 -14  -9   14.63    1.80
   0 -14  -9   15.76    1.85
   0 -14  -9   13.89    1.79
   0 -14  -9   16.75    1.49
   0 -14  -9   16.36    1.40
   0 -14 -10    5.41    1.31
   0 -14 -10    7.22    1.31
   0 -14 -10    4.26    1.11
   0 -14 -10    4.94    1.27
   0 -14 -10    6.30    0.84
   0 -14 -11    2.60    1.12
   0 -14 -11    1.60    0.95
   0 -14 -11    1.65    0.92
   0 -14 -11    2.80    0.71
   0 -14 -11    2.09    0.92
   0 -14 -12    2.83    0.75
   0 -14 -12    3.61    1.03
   0 -14 -13    3.45    0.73
   0 -14 -13    3.73    0.96
   0 -14 -14    4.15    0.80
   0 -14 -14    4.34    0.73
   0 -14 -15    6.07    0.77
   0 -14 -15    4.93    0.76
   0 -14 -16   23.72    1.81
   0 -14 -16   27.22    1.84
   0 -14 -17    3.75    0.54
   0 -14 -18    1.53    0.34
   0 -15   5    2.16    0.42
   0 -15   4    0.68    0.48
   0 -15   3    1.21    0.60
   0 -15   2    5.71    0.93
   0 -15   1   28.30    2.26
   0 -15   0    4.42    1.02
   0 -15   0    5.95    0.97
   0 -15  -1    2.61    0.80
   0 -15  -1    3.79    0.96
   0 -15  -1    4.73    0.92
   0 -15  -2    0.53    0.71
   0 -15  -2    2.30    0.95
   0 -15  -2    0.60    0.72
   0 -15  -3   17.64    1.71
   0 -15  -3   15.64    1.70
   0 -15  -3   15.63    1.69
   0 -15  -4    1.24    0.83
   0 -15  -4    0.74    0.85
   0 -15  -4    3.40    1.04
   0 -15  -5    2.40    0.95
   0 -15  -5    1.94    1.01
   0 -15  -5    2.57    0.97
   0 -15  -6    7.07    1.30
   0 -15  -6    8.77    0.95
   0 -15  -6    9.42    1.42
   0 -15  -7   -0.11    0.94
   0 -15  -7    0.82    0.97
   0 -15  -7    0.32    0.53
   0 -15  -7    0.80    0.45
   0 -15  -8    6.53    0.87
   0 -15  -8    6.71    1.24
   0 -15  -8    4.99    1.18
   0 -15  -8    4.96    1.20
   0 -15  -8    5.94    0.77
   0 -15  -9    0.61    0.61
   0 -15  -9    2.03    0.96
   0 -15  -9   -0.48    0.93
   0 -15  -9    2.13    1.02
   0 -15  -9    1.06    0.51
   0 -15 -10    5.53    1.17
   0 -15 -10    5.56    1.18
   0 -15 -10    6.70    0.92
   0 -15 -10    6.76    0.85
   0 -15 -10    8.22    1.34
   0 -15 -11    1.62    0.92
   0 -15 -11    1.47    0.58
   0 -15 -12   -0.06    0.60
   0 -15 -12   -0.33    0.52
   0 -15 -13    2.23    0.63
   0 -15 -14    1.59    0.58
   0 -15 -15   12.02    1.03
   0 -15 -15   10.96    1.04
   0 -15 -16   11.98    0.99
   0 -15 -17   11.53    0.90
   0 -15 -18    2.35    0.30
   0 -16   2    1.04    0.45
   0 -16   1    8.00    0.91
   0 -16   0    6.50    0.91
   0 -16  -1   13.94    1.37
   0 -16  -2    2.09    0.60
   0 -16  -2    1.67    0.77
   0 -16  -2    2.07    0.71
   0 -16  -3    1.16    0.65
   0 -16  -3    2.52    0.87
   0 -16  -3    1.45    0.75
   0 -16  -4    1.63    0.68
   0 -16  -4    1.54    0.77
   0 -16  -4    1.56    0.78
   0 -16  -5   13.29    1.44
   0 -16  -5   13.28    1.50
   0 -16  -5   17.61    1.62
   0 -16  -6   17.03    1.64
   0 -16  -6   14.79    1.60
   0 -16  -6   16.76    1.68
   0 -16  -7    5.24    1.03
   0 -16  -7    5.92    1.09
   0 -16  -8    2.51    0.90
   0 -16  -8    1.44    0.90
   0 -16  -8    1.21    0.50
   0 -16  -9    7.24    1.14
   0 -16  -9    6.72    1.11
   0 -16  -9    7.71    0.87
   0 -16  -9    6.57    1.16
   0 -16 -10    4.20    0.70
   0 -16 -10    5.97    0.69
   0 -16 -10    6.77    1.06
   0 -16 -11    1.28    0.45
   0 -16 -11    1.63    0.58
   0 -16 -12    3.48    0.57
   0 -16 -13   -0.08    0.38
   0 -16 -13    0.73    0.46
   0 -16 -14    0.13    0.40
   0 -16 -16    3.63    0.44
   0 -17  -1    0.78    0.41
   0 -17  -2    1.84    0.54
   0 -17  -3    1.76    0.56
   0 -17  -4    2.65    0.69
   0 -17  -4    3.09    0.71
   0 -17  -5    1.52    0.65
   0 -17  -5    2.17    0.70
   0 -17  -6   -0.07    0.61
   0 -17  -6    2.06    0.67
   0 -17  -7    4.44    0.84
   0 -17  -7    4.66    0.84
   0 -17  -8    2.30    0.73
   0 -17  -9    0.45    0.61
   0 -17 -10    3.86    0.56
   0 -17 -11    1.15    0.42
   0 -18  -6    2.35    0.44
   1 -17  -8   -0.11    0.53
   1 -17  -7    1.00    0.59
   1 -17  -7    0.67    0.54
   1 -17  -6    1.01    0.54
   1 -17  -6    0.99    0.59
   1 -17  -5    0.82    0.50
   1 -17  -5    2.11    0.60
   1 -17  -4    0.48    0.40
   1 -17  -4    0.74    0.49
   1 -17  -3    0.80    0.45
   1 -17  -2    0.42    0.36
   1 -16 -10    4.02    0.93
   1 -16  -9    3.63    0.92
   1 -16  -9    4.69    0.95
   1 -16  -8    0.27    0.77
   1 -16  -8    0.49    0.74
   1 -16  -7    3.04    0.90
   1 -16  -7    2.79    0.83
   1 -16  -6    1.22    0.79
   1 -16  -6    1.72    0.80
   1 -16  -5    1.09    0.75
   1 -16  -5    1.92    0.82
   1 -16  -4   -0.47    0.66
   1 -16  -4   -0.31    0.69
   1 -16  -3    0.29    0.63
   1 -16  -3    0.15    0.66
   1 -16  -2    1.19    0.57
   1 -16  -2    0.82    0.61
   1 -16  -1    0.46    0.45
   1 -16  -1    1.42    0.61
   1 -16   0    1.27    0.41
   1 -16   0    2.00    0.59
   1 -16   1    4.73    0.66
   1 -16   2    0.30    0.32
   1 -15 -14    4.87    0.64
   1 -15 -14    6.38    0.88
   1 -15 -13   -0.05    0.46
   1 -15 -13    0.17    0.66
   1 -15 -12    2.14    0.86
   1 -15 -11    2.23    0.56
   1 -15 -10    0.69    0.50
   1 -15 -10   -0.24    1.51
   1 -15 -10   -0.06    0.55
   1 -15 -10    0.11    0.86
   1 -15  -9    2.91    0.61
   1 -15  -9    3.03    0.67
   1 -15  -9    3.08    1.83
   1 -15  -9    4.49    1.14
   1 -15  -8    0.54    0.53
   1 -15  -8   -0.34    0.83
   1 -15  -7    0.11    0.91
   1 -15  -7    0.32    0.72
   1 -15  -6    1.45    0.99
   1 -15  -6    2.42    0.86
   1 -15  -6    2.26    1.04
   1 -15  -6    0.82    1.68
   1 -15  -5    1.44    0.91
   1 -15  -5    1.61    0.80
   1 -15  -5    0.88    0.86
   1 -15  -5    0.27    1.58
   1 -15  -4    0.71    0.90
   1 -15  -4    0.47    0.68
   1 -15  -4   -0.51    1.56
   1 -15  -4   -0.11    0.83
   1 -15  -3    1.77    0.93
   1 -15  -3    4.54    1.67
   1 -15  -3    2.91    0.93
   1 -15  -2    0.56    0.76
   1 -15  -2    1.32    0.86
   1 -15  -1    2.78    0.85
   1 -15  -1    3.37    0.90
   1 -15   0    1.10    0.65
   1 -15   0    2.38    0.82
   1 -15   1    1.27    0.59
   1 -15   1    2.07    0.76
   1 -15   2    2.52    0.55
   1 -15   2    3.09    0.72
   1 -15   3    1.82    0.58
   1 -15   4    4.78    0.62
   1 -14 -18    1.43    0.29
   1 -14 -17    0.40    0.30
   1 -14 -16    2.93    0.48
   1 -14 -16    2.55    0.46
   1 -14 -15    9.07    0.85
   1 -14 -15    8.69    0.81
   1 -14 -14    2.92    0.61
   1 -14 -14    3.97    0.60
   1 -14 -14    2.57    0.84
   1 -14 -13    2.70    0.62
   1 -14 -13    1.10    0.64
   1 -14 -13    2.29    0.54
   1 -14 -13    1.72    1.24
   1 -14 -13    2.86    0.89
   1 -14 -12    0.78    0.56
   1 -14 -12    0.62    0.60
   1 -14 -12    1.30    0.48
   1 -14 -12    0.75    1.39
   1 -14 -12   -0.22    0.78
   1 -14 -11   -0.51    1.49
   1 -14 -11    0.25    0.43
   1 -14 -11    0.82    0.88
   1 -14 -11    1.20    1.39
   1 -14 -10    2.22    1.65
   1 -14 -10    2.66    0.70
   1 -14 -10    1.76    0.70
   1 -14  -9    3.28    1.05
   1 -14  -9    4.37    0.74
   1 -14  -9    3.00    0.73
   1 -14  -9    4.42    1.85
   1 -14  -9    5.30    1.23
   1 -14  -9    1.51    1.46
   1 -14  -8    3.29    1.05
   1 -14  -8    3.46    0.75
   1 -14  -8    2.14    1.77
   1 -14  -8    1.93    0.61
   1 -14  -8    1.83    1.10
   1 -14  -8    1.10    1.54
   1 -14  -7    2.62    0.96
   1 -14  -7    1.09    0.56
   1 -14  -7    0.49    0.60
   1 -14  -7    0.26    1.00
   1 -14  -7   -0.66    1.49
   1 -14  -6    5.00    1.12
   1 -14  -6    4.07    1.97
   1 -14  -6    4.76    0.78
   1 -14  -6    5.33    1.29
   1 -14  -5   21.38    2.00
   1 -14  -5   19.30    1.60
   1 -14  -5   16.74    2.99
   1 -14  -5   21.43    2.13
   1 -14  -4   -0.90    0.85
   1 -14  -4    0.25    0.95
   1 -14  -4   -0.30    1.92
   1 -14  -3    0.87    1.83
   1 -14  -3    1.71    0.88
   1 -14  -3    1.05    1.07
   1 -14  -3    2.31    0.99
   1 -14  -3    0.70    1.16
   1 -14  -2    5.45    2.04
   1 -14  -2    7.84    1.17
   1 -14  -2   10.14    1.43
   1 -14  -2   11.53    1.58
   1 -14  -2    8.07    1.40
   1 -14  -1    1.00    1.47
   1 -14  -1    0.11    0.99
   1 -14  -1    0.78    1.01
   1 -14  -1    1.21    0.90
   1 -14   0   -0.12    0.96
   1 -14   0    0.91    0.85
   1 -14   1    0.11    0.90
   1 -14   1    0.27    0.70
   1 -14   2    3.12    0.96
   1 -14   2    0.94    0.69
   1 -14   3    5.16    1.01
   1 -14   3    6.55    0.86
   1 -13 -18    1.27    0.37
   1 -13 -17    3.81    0.51
   1 -13 -17    3.93    0.57
   1 -13 -16   11.76    0.97
   1 -13 -16   10.51    0.98
   1 -13 -15    0.05    0.46
   1 -13 -15   -0.16    0.46
   1 -13 -15    1.02    0.75
   1 -13 -14   -0.13    0.63
   1 -13 -14    1.30    0.59
   1 -13 -14    1.43    0.54
   1 -13 -14    1.36    1.25
   1 -13 -14    0.10    0.77
   1 -13 -13    9.89    1.05
   1 -13 -13    8.68    1.08
   1 -13 -13    7.24    1.29
   1 -13 -13   10.44    1.03
   1 -13 -13    6.76    1.67
   1 -13 -12    7.01    1.36
   1 -13 -12    4.12    0.86
   1 -13 -12    6.58    0.90
   1 -13 -12    5.92    1.81
   1 -13 -12    7.01    1.25
   1 -13 -12    6.20    0.82
   1 -13 -12    5.80    1.64
   1 -13 -11    5.83    1.37
   1 -13 -11    7.17    2.18
   1 -13 -11    6.77    0.95
   1 -13 -11    7.86    1.05
   1 -13 -11    6.68    0.84
   1 -13 -11    6.95    1.79
   1 -13 -11    6.15    1.25
   1 -13 -10    8.93    2.30
   1 -13 -10   10.33    1.03
   1 -13  -9    0.94    1.89
   1 -13  -9    2.22    0.77
   1 -13  -9    1.81    0.67
   1 -13  -9    1.10    0.52
   1 -13  -8    5.81    2.29
   1 -13  -8    7.40    1.04
   1 -13  -8    8.83    1.02
   1 -13  -8    8.41    0.92
   1 -13  -8   10.22    1.50
   1 -13  -8    7.47    1.47
   1 -13  -8    8.57    1.93
   1 -13  -7    8.57    1.48
   1 -13  -7    8.78    1.04
   1 -13  -7    8.12    0.93
   1 -13  -7    4.34    1.16
   1 -13  -7    5.54    0.75
   1 -13  -7    7.93    1.39
   1 -13  -7    3.19    1.61
   1 -13  -6   16.94    1.88
   1 -13  -6   13.27    1.30
   1 -13  -6   13.99    1.36
   1 -13  -6   14.21    3.00
   1 -13  -6   16.07    1.82
   1 -13  -6   13.67    2.28
   1 -13  -6   14.13    1.73
   1 -13  -5   65.53    5.93
   1 -13  -5   59.87    4.11
   1 -13  -5   68.02    4.10
   1 -13  -5   62.85    4.49
   1 -13  -5   69.99    4.68
   1 -13  -5   60.72    4.65
   1 -13  -4    1.98    0.57
   1 -13  -4    2.92    2.09
   1 -13  -4    3.77    1.04
   1 -13  -4    1.62    1.15
   1 -13  -4    2.42    1.41
   1 -13  -3   13.18    1.65
   1 -13  -3   10.72    1.06
   1 -13  -3   13.63    2.68
   1 -13  -3    9.75    1.41
   1 -13  -2   16.16    2.89
   1 -13  -2   20.65    1.88
   1 -13  -2   17.97    1.93
   1 -13  -2   14.33    2.02
   1 -13  -1    7.21    2.10
   1 -13  -1    6.62    1.14
   1 -13  -1    8.21    1.41
   1 -13  -1    6.96    1.49
   1 -13   0   21.51    3.01
   1 -13   0   25.04    2.14
   1 -13   0   25.86    2.35
   1 -13   0   27.68    2.51
   1 -13   1    0.11    0.85
   1 -13   1   -0.71    1.50
   1 -13   1    0.94    1.04
   1 -13   2    5.62    1.22
   1 -13   2    3.34    1.00
   1 -13   3    3.28    1.11
   1 -13   3    4.36    0.92
   1 -13   4    6.81    1.13
   1 -13   4    6.75    0.99
   1 -13   5    0.16    0.68
   1 -13   5    0.55    0.53
   1 -13   6    0.24    0.54
   1 -12 -20    3.47    0.37
   1 -12 -19   -0.26    0.30
   1 -12 -18    1.14    0.33
   1 -12 -17    3.32    0.52
   1 -12 -17    2.98    0.78
   1 -12 -16    4.76    0.69
   1 -12 -16    4.82    0.93
   1 -12 -15    9.51    1.00
   1 -12 -15   10.82    1.31
   1 -12 -15    9.80    1.03
   1 -12 -15    7.18    1.48
   1 -12 -14    4.81    0.79
   1 -12 -14    3.28    0.76
   1 -12 -14    4.32    0.74
   1 -12 -14    2.48    1.37
   1 -12 -14    6.13    1.09
   1 -12 -13   17.58    1.45
   1 -12 -13   14.89    1.46
   1 -12 -13   13.36    1.64
   1 -12 -13   16.72    1.43
   1 -12 -13   11.10    1.99
   1 -12 -12    3.73    1.22
   1 -12 -12    2.55    0.80
   1 -12 -12    0.25    1.46
   1 -12 -12    1.97    0.66
   1 -12 -12    2.33    1.04
   1 -12 -12    2.35    0.66
   1 -12 -12    1.22    1.34
   1 -12 -11   13.21    1.71
   1 -12 -11   11.10    1.31
   1 -12 -11   12.07    2.37
   1 -12 -11   11.21    1.23
   1 -12 -11   14.07    1.68
   1 -12 -11   13.38    1.23
   1 -12 -11   11.20    2.05
   1 -12 -10    3.86    1.29
   1 -12 -10    6.58    2.14
   1 -12 -10    6.58    0.93
   1 -12 -10    5.02    0.93
   1 -12 -10    5.26    0.81
   1 -12 -10    3.80    1.62
   1 -12 -10    4.52    1.18
   1 -12  -9    3.64    0.70
   1 -12  -9    2.80    1.83
   1 -12  -8   24.50    1.87
   1 -12  -8   22.79    2.30
   1 -12  -8   26.64    1.97
   1 -12  -8   26.58    2.02
   1 -12  -8   17.88    3.19
   1 -12  -8   21.55    2.86
   1 -12  -7   10.94    1.60
   1 -12  -7   12.63    2.69
   1 -12  -7   11.58    1.23
   1 -12  -7   12.49    1.21
   1 -12  -7    9.09    1.51
   1 -12  -7   11.53    1.59
   1 -12  -7   10.40    1.06
   1 -12  -7    9.98    2.14
   1 -12  -6    3.67    1.25
   1 -12  -6    4.40    0.75
   1 -12  -6    5.50    0.89
   1 -12  -6    2.66    1.06
   1 -12  -6    4.33    0.67
   1 -12  -6    6.02    1.23
   1 -12  -6    4.56    1.71
   1 -12  -6    5.12    1.36
   1 -12  -5   29.23    2.68
   1 -12  -5   27.31    3.07
   1 -12  -5   25.13    2.55
   1 -12  -5   27.43    2.70
   1 -12  -5   29.48    2.60
   1 -12  -5   32.12    2.22
   1 -12  -5   32.05    2.28
   1 -12  -5   28.95    3.78
   1 -12  -4   26.41    2.69
   1 -12  -4   26.49    3.69
   1 -12  -4   33.40    2.36
   1 -12  -4   34.78    2.33
   1 -12  -4   34.43    2.95
   1 -12  -4   22.17    3.05
   1 -12  -4   34.05    2.76
   1 -12  -4   36.92    2.95
   1 -12  -3   10.94    1.48
   1 -12  -3   12.13    1.13
   1 -12  -3   13.70    2.74
   1 -12  -3   10.91    1.08
   1 -12  -3    9.85    1.96
   1 -12  -3   10.58    2.22
   1 -12  -3   12.20    1.61
   1 -12  -2   16.49    1.69
   1 -12  -2   15.59    2.82
   1 -12  -2   15.02    1.32
   1 -12  -2   18.77    2.06
   1 -12  -2   13.44    2.50
   1 -12  -2   14.66    1.88
   1 -12  -1    3.02    1.83
   1 -12  -1    3.27    0.94
   1 -12  -1    2.66    1.23
   1 -12  -1    3.21    1.58
   1 -12  -1    2.90    1.13
   1 -12   0   13.20    2.46
   1 -12   0    9.96    1.66
   1 -12   0   10.80    1.41
   1 -12   0   11.97    2.37
   1 -12   0   11.96    1.66
   1 -12   1    7.43    1.02
   1 -12   1    8.34    1.44
   1 -12   1    8.45    1.15
   1 -12   1    4.27    1.83
   1 -12   1   11.30    2.25
   1 -12   1    6.84    1.32
   1 -12   2   31.49    3.40
   1 -12   2   28.75    2.65
   1 -12   2   35.27    2.88
   1 -12   2   30.46    2.35
   1 -12   3    8.10    1.06
   1 -12   3    7.88    1.43
   1 -12   3    8.19    1.34
   1 -12   4    3.99    1.14
   1 -12   4    3.93    0.98
   1 -12   5    1.50    0.95
   1 -12   5    0.45    0.73
   1 -12   6    0.27    0.72
   1 -12   6    0.81    0.64
   1 -12   7    0.34    0.58
   1 -12   8    0.54    0.39
   1 -11 -20    4.47    0.49
   1 -11 -19    2.07    0.43
   1 -11 -18    0.05    0.45
   1 -11 -18    0.38    0.31
   1 -11 -17   10.73    1.20
   1 -11 -17   10.06    0.93
   1 -11 -17   10.52    1.03
   1 -11 -16    6.55    0.78
   1 -11 -16    6.58    1.06
   1 -11 -15    6.57    0.83
   1 -11 -15    6.08    1.42
   1 -11 -15    6.45    1.12
   1 -11 -14   11.91    1.89
   1 -11 -14   15.46    1.65
   1 -11 -14   14.76    1.33
   1 -11 -14   13.76    1.37
   1 -11 -14   15.93    1.76
   1 -11 -13   23.01    2.55
   1 -11 -13   21.10    2.02
   1 -11 -13   21.51    1.80
   1 -11 -13   19.83    1.71
   1 -11 -12   23.65    2.81
   1 -11 -12   22.79    3.04
   1 -11 -12   30.07    2.18
   1 -11 -12   32.79    2.27
   1 -11 -12   25.87    2.44
   1 -11 -12   26.46    2.55
   1 -11 -11    3.42    0.82
   1 -11 -11    2.61    0.71
   1 -11 -11    2.98    1.64
   1 -11 -11    1.58    1.34
   1 -11 -11    3.62    1.20
   1 -11 -11    4.12    1.07
   1 -11 -10   57.13    3.53
   1 -11 -10   47.44    3.89
   1 -11 -10   43.39    4.19
   1 -11 -10   51.64    3.95
   1 -11 -10   48.12    3.82
   1 -11 -10   55.64    3.53
   1 -11 -10   44.28    4.72
   1 -11 -10   53.32    3.58
   1 -11  -9   13.22    1.27
   1 -11  -9    8.56    2.30
   1 -11  -9   11.35    1.68
   1 -11  -9   12.63    1.18
   1 -11  -8  168.85   10.12
   1 -11  -8  157.47   11.64
   1 -11  -7   10.12    1.48
   1 -11  -7    8.62    0.98
   1 -11  -7   10.48    1.56
   1 -11  -7    6.47    1.80
   1 -11  -7   11.54    1.10
   1 -11  -7   11.73    1.20
   1 -11  -7    8.49    2.35
   1 -11  -7   10.05    1.41
   1 -11  -6    2.28    0.98
   1 -11  -6    3.49    0.59
   1 -11  -6    3.51    0.75
   1 -11  -6    3.77    0.68
   1 -11  -6    4.70    1.54
   1 -11  -6    3.55    1.22
   1 -11  -6    2.29    1.06
   1 -11  -6    3.53    1.07
   1 -11  -5   12.06    1.10
   1 -11  -5   13.84    1.61
   1 -11  -5   13.38    1.24
   1 -11  -5   14.33    1.22
   1 -11  -5   10.54    1.93
   1 -11  -5   10.93    1.67
   1 -11  -5   12.04    1.62
   1 -11  -5   10.86    1.51
   1 -11  -4   23.98    3.24
   1 -11  -4   30.52    2.14
   1 -11  -4   31.32    2.59
   1 -11  -4   23.35    2.92
   1 -11  -4   29.88    2.75
   1 -11  -4   34.88    2.26
   1 -11  -4   34.90    2.30
   1 -11  -4   26.36    2.62
   1 -11  -4   32.27    2.77
   1 -11  -3   -0.64    1.34
   1 -11  -3    0.55    0.76
   1 -11  -3    2.41    2.05
   1 -11  -3    0.91    0.49
   1 -11  -3    0.28    0.48
   1 -11  -3    1.18    1.33
   1 -11  -3    1.37    0.91
   1 -11  -3    0.38    1.01
   1 -11  -2   32.81    2.61
   1 -11  -2   22.67    2.98
   1 -11  -2   23.78    3.35
   1 -11  -2   31.39    2.22
   1 -11  -2   28.86    3.61
   1 -11  -2   33.95    2.21
   1 -11  -2   31.91    2.72
   1 -11  -1   35.42    2.92
   1 -11  -1   25.84    3.12
   1 -11  -1   33.03    3.80
   1 -11  -1   35.74    3.06
   1 -11  -1   36.27    2.55
   1 -11  -1   34.69    2.74
   1 -11  -1   35.65    3.95
   1 -11   0  130.25    9.84
   1 -11   0  127.96    9.51
   1 -11   0  133.12    8.63
   1 -11   0  129.06    8.15
   1 -11   0  124.43    8.50
   1 -11   0  142.07    8.39
   1 -11   1   45.79    4.88
   1 -11   1   49.34    3.46
   1 -11   1   45.24    4.57
   1 -11   1   51.19    3.94
   1 -11   1   48.01    3.82
   1 -11   1   55.19    3.66
   1 -11   2  101.73    6.47
  -1  11  -2   94.59    6.52
   1 -11   2   83.37    7.29
   1 -11   2  109.69    6.89
   1 -11   2   99.08    8.01
   1 -11   2  106.99    6.77
   1 -11   3   90.75    5.65
  -1  11  -3   83.17    5.78
   1 -11   3   82.44    5.95
   1 -11   3   81.63    7.19
   1 -11   3   90.19    5.93
   1 -11   4   13.71    1.75
   1 -11   4   14.33    1.69
  -1  11  -4   15.80    1.67
   1 -11   5   27.18    2.37
   1 -11   5   29.57    2.52
  -1  11  -5   25.43    2.33
   1 -11   6    0.99    0.75
  -1  11  -6    2.93    0.86
   1 -11   6    0.90    0.61
   1 -11   6    1.00    0.83
   1 -11   7   18.92    1.70
   1 -11   7   18.28    1.52
   1 -11   7   18.30    1.76
  -1  11  -7   17.66    1.74
  -1  11  -8    0.78    0.63
   1 -11   8    0.67    0.48
   1 -11   8    1.18    0.69
   1 -11   8    0.89    0.56
   1 -11   9    0.14    0.42
   1 -11  10    0.44    0.33
   1 -10 -20    2.46    0.41
   1 -10 -19    6.38    0.71
   1 -10 -18    3.54    0.59
   1 -10 -18    2.77    0.82
   1 -10 -17    3.17    0.61
   1 -10 -17    1.13    0.70
   1 -10 -17    1.03    0.42
   1 -10 -17    1.60    0.86
   1 -10 -16   11.21    1.13
   1 -10 -16   12.38    1.36
   1 -10 -16    9.85    1.02
   1 -10 -16   12.96    1.54
   1 -10 -15   24.97    2.36
   1 -10 -15   29.50    2.01
   1 -10 -15   23.67    1.91
   1 -10 -15   26.88    1.97
   1 -10 -15   26.30    2.24
   1 -10 -15   19.81    2.44
   1 -10 -14   35.28    2.93
   1 -10 -14   32.96    2.49
   1 -10 -14   34.66    2.56
   1 -10 -14   40.27    2.57
   1 -10 -14   38.87    2.90
   1 -10 -14   35.21    2.50
   1 -10 -13   11.73    1.66
   1 -10 -13   13.48    1.56
   1 -10 -13   10.82    1.18
   1 -10 -13   12.03    1.26
   1 -10 -13   12.83    1.21
   1 -10 -13   13.77    1.22
   1 -10 -13   11.64    1.88
   1 -10 -12   10.87    2.06
   1 -10 -12   13.38    2.30
   1 -10 -12   17.10    1.47
   1 -10 -12   17.41    1.43
   1 -10 -12   17.85    1.53
   1 -10 -12   17.22    1.91
   1 -10 -12   15.80    1.75
   1 -10 -12   16.98    1.40
   1 -10 -12   17.87    1.89
   1 -10 -11    6.45    1.60
   1 -10 -11    6.47    0.97
   1 -10 -11    6.77    1.91
   1 -10 -11    9.45    0.92
   1 -10 -11    6.85    0.93
   1 -10 -11    8.19    1.34
   1 -10 -11    8.38    1.26
   1 -10 -11    8.15    1.40
   1 -10 -11    7.51    1.39
   1 -10 -11    6.85    0.83
   1 -10 -10   19.09    2.09
   1 -10 -10   19.39    2.40
   1 -10 -10   25.17    1.75
   1 -10 -10   21.01    2.91
   1 -10 -10   21.26    1.78
   1 -10 -10   21.86    2.05
   1 -10 -10   20.52    2.16
   1 -10 -10   19.76    1.97
   1 -10 -10   20.16    1.58
   1 -10  -9   76.84    5.63
   1 -10  -9   67.90    5.16
   1 -10  -9   82.46    5.34
   1 -10  -9   77.46    4.88
   1 -10  -9   74.62    6.19
   1 -10  -9   77.30    4.95
   1 -10  -8  100.34    6.82
   1 -10  -8  109.31    6.93
   1 -10  -7   10.50    1.42
   1 -10  -7    8.68    1.05
   1 -10  -7    9.26    1.37
   1 -10  -7    9.72    1.68
   1 -10  -7   10.78    1.35
   1 -10  -7   10.52    0.99
   1 -10  -7    9.15    1.30
   1 -10  -7   12.99    2.59
   1 -10  -6   86.82    6.59
   1 -10  -6  100.89    5.89
   1 -10  -6   94.80    5.91
   1 -10  -6   86.98    7.32
   1 -10  -6   89.61    6.14
   1 -10  -6   93.39    5.81
   1 -10  -6   97.01    6.22
   1 -10  -6   89.48    6.25
   1 -10  -5   46.51    3.53
   1 -10  -5   42.19    3.78
   1 -10  -5   51.41    3.19
   1 -10  -5   55.36    3.25
   1 -10  -5   42.57    3.45
   1 -10  -5   44.15    3.45
   1 -10  -5   50.97    3.13
   1 -10  -5   44.89    3.57
   1 -10  -4    2.86    1.19
   1 -10  -4    2.76    0.56
   1 -10  -4    0.82    1.24
   1 -10  -4    2.51    0.97
   1 -10  -4    3.25    0.60
   1 -10  -4    2.87    0.52
   1 -10  -4    1.32    0.91
   1 -10  -4    2.55    0.89
   1 -10  -4    1.73    0.83
   1 -10  -4    4.03    2.00
   1 -10  -3    9.20    1.76
   1 -10  -3   14.16    1.17
   1 -10  -3   13.31    1.19
   1 -10  -3   12.79    1.56
   1 -10  -3   13.05    1.51
   1 -10  -3   11.06    2.03
   1 -10  -3   13.22    1.08
   1 -10  -3   13.17    1.46
   1 -10  -3   12.09    1.61
   1 -10  -3   11.47    2.37
   1 -10  -2   80.30    4.67
   1 -10  -2   74.06    4.66
   1 -10  -2   65.63    5.86
   1 -10  -2   73.32    5.08
   1 -10  -2   60.28    5.29
   1 -10  -2   67.61    5.00
   1 -10  -2   79.86    5.00
   1 -10  -2   70.52    6.14
   1 -10  -1   74.94    5.40
   1 -10  -1   79.08    4.87
   1 -10  -1   82.08    4.87
   1 -10  -1   77.71    5.20
   1 -10  -1   61.94    5.52
   1 -10  -1   78.23    6.40
   1 -10  -1   78.92    4.98
   1 -10  -1   79.40    5.35
   1 -10  -1   72.34    6.23
   1 -10   0   49.91    4.66
   1 -10   0   51.43    3.81
   1 -10   0   47.37    3.35
   1 -10   0   39.75    3.87
   1 -10   0   51.66    3.56
   1 -10   0   57.95    3.81
   1 -10   1   74.87    5.38
   1 -10   1   79.51    6.20
   1 -10   1   83.49    5.13
  -1  10  -1   74.86    5.11
   1 -10   1   62.75    6.11
   1 -10   1   76.26    5.30
   1 -10   2   55.88    4.33
   1 -10   2   56.63    5.04
   1 -10   2   57.18    4.03
  -1  10  -2   65.08    4.22
   1 -10   2   62.51    5.45
   1 -10   2   56.41    4.25
   1 -10   3  183.60   11.54
   1 -10   3  186.48   11.20
  -1  10  -3  184.75   11.38
   1 -10   3  177.13   12.14
   1 -10   3  175.13   11.43
   1 -10   3  183.60   12.76
   1 -10   4    4.43    1.17
   1 -10   4    5.14    1.36
  -1  10  -4    3.83    1.05
   1 -10   4    1.00    1.33
   1 -10   5   49.57    3.78
   1 -10   5   49.54    3.40
  -1  10  -5   48.76    3.68
   1 -10   5   44.15    4.77
   1 -10   5   47.89    3.68
   1 -10   6   19.49    1.61
   1 -10   6   15.66    1.81
  -1  10  -6   19.10    1.94
   1 -10   6   17.64    1.94
  -1  10  -7    4.75    1.12
   1 -10   7    5.82    1.11
   1 -10   7    6.97    0.95
   1 -10   7    5.30    1.14
  -1  10  -8   -0.11    0.72
   1 -10   8    0.55    0.67
   1 -10   8    0.79    0.57
   1 -10   8   -0.10    0.74
  -1  10  -9    4.47    0.96
   1 -10   9    4.60    0.88
   1 -10   9    7.35    0.84
   1 -10   9    5.85    0.89
   1 -10  10    1.50    0.50
   1 -10  11    0.91    0.38
   1  -9 -20    0.70    0.34
   1  -9 -19    5.01    0.70
   1  -9 -18    3.60    0.78
   1  -9 -18    3.11    0.63
   1  -9 -18    2.83    0.82
   1  -9 -18    5.29    0.77
   1  -9 -17   15.63    1.40
   1  -9 -17   13.49    1.30
   1  -9 -17   13.52    1.44
   1  -9 -17   15.87    1.64
   1  -9 -16   15.09    1.38
   1  -9 -16   22.44    1.72
   1  -9 -16   17.56    1.53
   1  -9 -16   19.67    1.75
   1  -9 -16   19.42    1.92
   1  -9 -15   10.39    1.52
   1  -9 -15   10.01    1.15
   1  -9 -15   10.71    1.39
   1  -9 -15    7.95    1.48
   1  -9 -15   14.04    1.35
   1  -9 -15   12.29    1.10
   1  -9 -14   41.70    3.39
   1  -9 -14   35.03    3.45
   1  -9 -14   41.38    2.93
   1  -9 -14   38.49    2.97
   1  -9 -14   43.20    3.24
   1  -9 -14   47.35    3.04
   1  -9 -13    7.17    1.50
   1  -9 -13    9.12    1.02
   1  -9 -13   10.37    1.15
   1  -9 -13    8.69    1.07
   1  -9 -13    9.10    1.03
   1  -9 -13    9.55    1.29
   1  -9 -13    9.81    1.46
   1  -9 -12   64.07    4.87
   1  -9 -12   61.58    4.58
   1  -9 -12   65.07    4.66
   1  -9 -12   59.83    4.20
   1  -9 -12   63.84    4.28
   1  -9 -12   76.53    4.36
   1  -9 -12   61.84    4.48
   1  -9 -12   66.96    4.23
   1  -9 -11   26.81    2.41
   1  -9 -11   26.59    2.66
   1  -9 -11   31.34    2.56
   1  -9 -11   28.32    2.47
   1  -9 -11   25.78    2.06
   1  -9 -11   33.64    2.17
   1  -9 -11   27.22    2.16
   1  -9 -11   21.78    2.87
   1  -9 -11   27.95    2.36
   1  -9 -11   30.28    2.08
   1  -9 -10   28.09    2.76
   1  -9 -10   28.53    2.51
   1  -9 -10   27.09    2.54
   1  -9 -10   33.29    2.60
   1  -9 -10   29.31    2.16
   1  -9 -10   26.50    3.13
   1  -9 -10   32.80    2.19
   1  -9 -10   32.18    2.26
   1  -9 -10   27.71    2.09
   1  -9 -10   32.33    2.43
   1  -9  -9   45.60    4.64
   1  -9  -9   46.76    3.80
   1  -9  -9   51.11    3.86
   1  -9  -9   48.38    3.83
   1  -9  -9   53.62    3.84
   1  -9  -9   57.86    4.21
   1  -9  -9   53.97    3.42
   1  -9  -9   58.17    3.49
   1  -9  -9   52.17    3.51
   1  -9  -9   55.11    3.56
   1  -9  -8  335.24   19.53
   1  -9  -8  300.13   20.43
   1  -9  -8  325.09   19.47
   1  -9  -8  301.87   19.75
   1  -9  -8  325.23   19.54
   1  -9  -8  323.19   19.23
   1  -9  -8  331.75   19.19
   1  -9  -7    6.10    1.96
   1  -9  -7    3.55    0.90
   1  -9  -7    4.77    1.04
   1  -9  -7    3.84    0.95
   1  -9  -7    4.88    1.02
   1  -9  -6   52.76    5.05
   1  -9  -6   64.20    3.88
   1  -9  -6   57.25    4.10
   1  -9  -6   53.48    4.35
   1  -9  -6   56.15    4.03
   1  -9  -6   63.50    3.81
   1  -9  -6   56.25    4.10
   1  -9  -6   60.01    4.18
   1  -9  -5   65.49    4.81
   1  -9  -5   65.85    4.49
   1  -9  -5   69.69    4.25
   1  -9  -5   70.04    4.22
   1  -9  -5   59.54    4.41
   1  -9  -5   65.95    4.49
   1  -9  -5   68.58    4.18
   1  -9  -5   67.63    4.57
   1  -9  -4   98.42    6.62
   1  -9  -4  109.47    6.33
   1  -9  -4  112.43    6.30
   1  -9  -4   87.62    7.33
   1  -9  -4   98.32    6.61
   1  -9  -4   97.49    6.88
   1  -9  -4   92.39    6.51
   1  -9  -4  102.29    6.54
   1  -9  -4   92.17    7.54
   1  -9  -3   36.78    3.01
   1  -9  -3   41.23    2.63
   1  -9  -3   40.73    2.65
   1  -9  -3   42.65    3.87
   1  -9  -3   35.84    2.94
   1  -9  -3   36.94    3.26
   1  -9  -3   41.14    2.90
   1  -9  -3   35.33    2.87
   1  -9  -3   39.94    3.98
   1  -9  -2    7.23    1.15
   1  -9  -2    7.89    0.78
   1  -9  -2    7.94    0.82
   1  -9  -2    7.13    1.41
   1  -9  -2    6.30    1.65
   1  -9  -2    8.78    2.03
   1  -9  -2    6.00    1.07
   1  -9  -2    8.14    1.05
   1  -9  -2    6.23    0.82
   1  -9  -1   14.99    1.74
   1  -9  -1   18.07    2.04
   1  -9  -1   18.95    1.40
   1  -9  -1   13.97    1.66
   1  -9  -1   21.80    1.71
   1  -9  -1   19.03    2.79
   1  -9  -1   17.05    2.45
   1  -9  -1   19.58    1.91
   1  -9  -1   18.39    1.49
   1  -9   0   39.19    3.62
   1  -9   0   30.21    3.58
   1  -9   0   32.98    2.77
   1  -9   0   29.14    2.95
   1  -9   0   38.46    2.65
   1  -9   0   35.69    2.86
   1  -9   1  278.02   17.21
   1  -9   1  268.00   16.17
   1  -9   1  222.07   16.28
   1  -9   1  265.57   17.10
   1  -9   1  292.01   16.00
   1  -9   1  258.16   16.18
  -1   9  -2   72.34    4.79
   1  -9   2   64.75    5.75
   1  -9   2   68.13    4.93
   1  -9   2   73.66    4.94
   1  -9   3  161.72   10.41
   1  -9   3  149.37    9.70
   1  -9   3  135.67   10.41
  -1   9  -3  158.57    9.58
   1  -9   3  147.95    9.64
   1  -9   3  160.09   10.84
   1  -9   4   39.16    4.02
   1  -9   4   37.65    2.70
   1  -9   4   40.11    3.15
   1  -9   4   38.76    3.93
   1  -9   4   33.32    2.98
  -1   9  -4   37.35    2.99
   1  -9   5   11.04    2.15
   1  -9   5   12.78    1.32
   1  -9   5   13.22    1.72
   1  -9   5   13.80    1.71
  -1   9  -5   11.48    1.56
   1  -9   6   47.70    3.62
   1  -9   6   49.32    3.27
  -1   9  -6   48.83    3.65
   1  -9   6   42.09    3.53
   1  -9   6   39.57    4.52
   1  -9   7   61.89    5.74
   1  -9   7   65.42    4.72
  -1   9  -7   70.25    4.81
   1  -9   7   62.17    5.87
   1  -9   7   68.89    4.39
   1  -9   7   62.84    4.65
   1  -9   8    8.92    1.05
  -1   9  -8    8.81    1.39
   1  -9   8    7.36    1.29
   1  -9   8    8.05    1.23
   1  -9   9    3.60    0.73
  -1   9  -9    4.49    1.12
   1  -9   9    2.78    0.87
   1  -9   9    1.93    0.83
  -1   9 -10    2.60    0.95
   1  -9  10    1.85    0.60
   1  -9  10    1.93    0.70
   1  -9  11   14.87    1.25
   1  -9  12    1.10    0.41
   1  -8 -20    2.30    0.49
   1  -8 -20    1.80    0.39
   1  -8 -19    1.43    0.55
   1  -8 -18    2.86    0.71
   1  -8 -18    3.37    0.78
   1  -8 -18    1.91    0.84
   1  -8 -18    1.86    0.62
   1  -8 -17    6.39    1.01
   1  -8 -17    6.77    1.19
   1  -8 -17    5.76    0.90
   1  -8 -16   28.21    2.65
   1  -8 -16   31.87    2.55
   1  -8 -16   30.16    2.40
   1  -8 -15   38.10    4.49
   1  -8 -15   46.48    3.46
   1  -8 -15   47.73    3.28
   1  -8 -15   42.85    3.13
   1  -8 -15   49.32    3.65
   1  -8 -15   43.87    3.66
   1  -8 -14   52.86    5.43
   1  -8 -14   56.88    3.96
   1  -8 -14   63.23    3.95
   1  -8 -14   61.51    4.05
   1  -8 -14   67.95    4.27
   1  -8 -14   57.46    4.50
   1  -8 -14   61.11    4.38
   1  -8 -13    0.54    0.55
   1  -8 -13    0.86    0.74
   1  -8 -13   -0.58    0.99
   1  -8 -13    0.47    0.48
   1  -8 -13    0.33    0.53
   1  -8 -13   -0.12    0.87
   1  -8 -13    1.36    1.37
   1  -8 -12    6.01    0.80
   1  -8 -12    2.84    1.05
   1  -8 -12    5.54    0.98
   1  -8 -12    4.28    1.16
   1  -8 -12    2.94    1.52
   1  -8 -12    4.14    0.72
   1  -8 -12    8.27    1.06
   1  -8 -12    4.83    0.77
   1  -8 -11    9.00    0.90
   1  -8 -11    8.41    1.42
   1  -8 -11    7.12    1.84
   1  -8 -11    7.36    1.24
   1  -8 -11    6.61    1.02
   1  -8 -11    7.41    1.24
   1  -8 -11    7.50    0.91
   1  -8 -11    6.15    0.83
   1  -8 -11   10.25    1.08
   1  -8 -10    8.80    0.87
   1  -8 -10    7.60    1.05
   1  -8 -10    7.21    1.25
   1  -8 -10    7.28    1.77
   1  -8 -10    8.54    1.38
   1  -8 -10    7.57    1.19
   1  -8 -10    6.56    1.21
   1  -8 -10    8.51    0.89
   1  -8 -10    9.36    0.99
   1  -8 -10    8.66    0.95
   1  -8  -9   58.26    4.04
   1  -8  -9   59.48    3.83
   1  -8  -9   61.58    3.89
   1  -8  -9   75.57    4.01
   1  -8  -9   60.05    3.91
   1  -8  -9   60.40    4.20
   1  -8  -9   58.79    4.20
   1  -8  -9   59.29    4.40
   1  -8  -9   51.96    5.03
   1  -8  -9   53.88    4.14
   1  -8  -9   53.60    4.90
   1  -8  -9   57.70    4.15
   1  -8  -8   65.32    3.84
   1  -8  -8   57.77    3.84
   1  -8  -8   56.23    4.26
   1  -8  -8   58.93    4.13
   1  -8  -8   59.31    4.10
   1  -8  -8   57.64    4.95
   1  -8  -8   60.18    3.81
   1  -8  -8   55.20    4.04
   1  -8  -7   31.57    2.40
   1  -8  -7   30.47    2.11
   1  -8  -7   28.44    2.05
   1  -8  -7   29.29    2.06
   1  -8  -7   29.01    2.31
   1  -8  -7   29.31    2.35
   1  -8  -6   28.53    2.28
   1  -8  -5  108.93    7.70
   1  -8  -4   70.71    5.46
   1  -8  -3    9.19    1.71
   1  -8  -2   40.90    3.78
   1  -8  -2   45.83    2.96
   1  -8  -1  141.62    9.59
   1  -8   0   37.98    3.16
   1  -8   0   42.29    3.02
   1  -8   0   42.55    3.68
   1  -8   0   35.96    2.94
   1  -8   1    7.58    1.80
   1  -8   1    8.93    1.63
   1  -8   1    9.78    1.51
   1  -8   1    9.21    1.24
   1  -8   1    6.26    1.14
   1  -8   2  233.34   14.40
   1  -8   2  224.38   14.21
   1  -8   2  220.68   14.23
   1  -8   2  212.86   13.44
   1  -8   2  217.92   13.10
   1  -8   3   92.24    5.76
   1  -8   3   96.22    7.07
   1  -8   3   93.56    6.99
  -1   8  -3   91.93    6.01
   1  -8   3   93.51    6.82
   1  -8   3   89.05    6.10
   1  -8   4  114.47    8.13
   1  -8   4  125.91    7.83
   1  -8   4  132.59    9.32
  -1   8  -4  141.40    8.19
   1  -8   5   88.63    6.80
   1  -8   5   72.73    5.40
   1  -8   5   82.59    5.10
  -1   8  -5   78.30    5.41
  -1   8  -6  218.67   13.34
   1  -8   6  225.38   12.95
   1  -8   6  217.50   14.47
   1  -8   6  208.69   14.75
   1  -8   6  195.12   13.23
   1  -8   7  127.17    9.84
   1  -8   7  133.02    7.94
  -1   8  -7  141.04    8.41
  -1   8  -7  125.97    7.94
   1  -8   7  110.90    8.17
   1  -8   7  133.86    9.45
  -1   8  -8   12.80    1.72
   1  -8   8   12.35    2.30
   1  -8   8   10.99    2.41
   1  -8   8   13.08    1.63
   1  -8   8   12.92    1.64
   1  -8   8   14.55    1.35
  -1   8  -8   12.12    1.29
  -1   8  -9   49.51    3.71
   1  -8   9   54.50    3.99
  -1   8  -9   62.93    4.25
   1  -8   9   52.41    3.95
   1  -8   9   59.74    3.73
   1  -8  10    4.92    1.02
   1  -8  10    4.09    0.96
  -1   8 -10    5.81    0.85
  -1   8 -10    6.63    1.25
   1  -8  10    5.30    0.82
   1  -8  11    6.92    1.05
   1  -8  11    9.51    0.98
  -1   8 -11    8.22    0.96
   1  -8  12    4.14    0.63
  -1   8 -12    3.99    0.66
   1  -8  13    1.35    0.44
   1  -7 -21    4.07    0.53
   1  -7 -20    0.19    0.30
   1  -7 -20    0.62    0.50
   1  -7 -20   -0.35    0.41
   1  -7 -19    0.07    0.63
   1  -7 -19    0.61    0.52
   1  -7 -18    3.95    0.96
   1  -7 -18    2.39    0.71
   1  -7 -17    8.01    1.08
   1  -7 -17    6.51    1.17
   1  -7 -16    1.56    0.75
   1  -7 -16    1.36    0.91
   1  -7 -15   74.30    5.40
   1  -7 -15   73.60    6.54
   1  -7 -15   80.95    5.44
   1  -7 -15   84.07    5.27
   1  -7 -15   79.07    5.12
   1  -7 -14   66.24    4.72
   1  -7 -14   73.18    4.53
   1  -7 -14   70.67    4.37
   1  -7 -14   68.68    4.67
   1  -7 -14   60.65    4.16
   1  -7 -13    7.73    1.27
   1  -7 -13    5.82    1.87
   1  -7 -13    6.77    0.81
   1  -7 -13    7.33    0.88
   1  -7 -13    9.89    1.01
   1  -7 -13    6.20    1.04
   1  -7 -13    7.94    1.29
   1  -7 -12   42.14    2.96
   1  -7 -12   41.44    2.92
   1  -7 -12   36.78    4.19
   1  -7 -12   49.44    3.04
   1  -7 -12   46.00    3.17
   1  -7 -12   46.10    3.43
   1  -7 -12   44.14    3.30
   1  -7 -11   11.34    1.04
   1  -7 -11    8.75    1.11
   1  -7 -11    9.47    1.41
   1  -7 -11   11.02    1.37
   1  -7 -11   10.65    1.37
   1  -7 -11    7.17    1.87
   1  -7 -11   11.23    1.00
   1  -7 -11   10.94    1.04
   1  -7 -11   10.04    0.92
   1  -7 -10   20.83    1.60
   1  -7 -10   21.51    1.98
   1  -7 -10   21.88    2.11
   1  -7 -10   22.78    1.69
   1  -7 -10   26.14    1.77
   1  -7 -10   23.68    2.03
   1  -7 -10   21.04    2.81
   1  -7 -10   23.10    1.85
   1  -7 -10   25.41    1.73
   1  -7 -10   21.51    1.98
   1  -7  -9   37.75    2.46
   1  -7  -9   38.05    2.87
   1  -7  -9   39.91    3.02
   1  -7  -9   30.57    3.51
   1  -7  -9   40.19    2.75
   1  -7  -9   36.64    2.54
   1  -7  -9   41.56    2.87
   1  -7  -9   42.89    2.59
   1  -7  -9   35.31    2.59
   1  -7  -9   37.32    2.84
   1  -7  -8  126.30    7.54
   1  -7  -8  106.45    8.31
   1  -7  -8  119.26    7.15
   1  -7  -7   19.67    1.70
   1  -7  -6   11.97    1.25
   1  -7  -5  156.19    9.56
   1  -7  -4   34.87    3.21
   1  -7  -3   24.24    2.56
   1  -7  -2  206.83   12.89
   1  -7  -2  238.12   13.78
   1  -7  -1  635.32   37.57
   1  -7  -1  628.04   37.57
   1  -7  -1  661.48   38.20
   1  -7   0  385.18   23.06
   1  -7   0  371.85   22.88
   1  -7   0  396.97   23.42
   1  -7   1  165.58    9.87
   1  -7   1  151.82   10.59
   1  -7   1  178.86   10.97
   1  -7   2   56.04    3.54
   1  -7   2   52.93    4.40
   1  -7   2   53.61    4.42
  -1   7  -3  145.62    8.81
   1  -7   3  139.01    8.56
   1  -7   4  139.06    8.71
  -1   7  -4  148.53    9.06
   1  -7   4  149.26    8.77
  -1   7  -5   50.70    3.33
   1  -7   5   53.45    3.31
   1  -7   5   50.06    4.38
  -1   7  -5   48.30    3.57
   1  -7   5   45.74    3.22
  -1   7  -6   37.85    2.82
   1  -7   6   43.05    2.81
   1  -7   6   41.32    3.92
   1  -7   6   39.41    4.23
  -1   7  -6   39.12    3.13
  -1   7  -7  101.75    6.50
   1  -7   7  105.60    6.43
   1  -7   7  102.10    7.69
   1  -7   7   93.15    8.13
  -1   7  -7  102.01    6.84
  -1   7  -8  129.15    7.87
   1  -7   8  125.42    7.74
  -1   7  -8  123.60    8.18
   1  -7   8  124.18    9.76
   1  -7   8  115.94    9.03
   1  -7   9   15.89    1.42
  -1   7  -9   15.35    1.49
  -1   7  -9   13.05    1.83
   1  -7   9   12.61    2.25
   1  -7   9   13.69    2.72
   1  -7  10   39.80    4.15
  -1   7 -10   38.69    3.34
   1  -7  10   37.52    3.13
   1  -7  10   41.53    4.78
   1  -7  10   44.20    2.94
  -1   7 -10   46.17    3.10
  -1   7 -11    4.15    1.14
   1  -7  11    3.04    0.69
   1  -7  11    1.83    0.80
  -1   7 -11    3.27    0.75
   1  -7  12    4.61    0.71
   1  -7  12    3.84    0.85
  -1   7 -12    4.09    0.77
   1  -7  13    0.64    0.45
  -1   7 -13    0.32    0.50
   1  -7  14    2.10    0.44
  -1   7 -14    2.61    0.52
   1  -6 -21   -0.19    0.36
   1  -6 -20    0.89    0.45
   1  -6 -20    0.08    0.27
   1  -6 -20    0.71    0.56
   1  -6 -19    7.02    1.07
   1  -6 -19    4.32    0.71
   1  -6 -18    1.50    0.58
   1  -6 -18    1.94    0.66
   1  -6 -17    8.81    1.30
   1  -6 -17   11.63    1.25
   1  -6 -17   10.99    1.16
   1  -6 -16   10.27    2.19
   1  -6 -16   15.62    1.40
   1  -6 -16   14.71    1.44
   1  -6 -16   11.05    1.54
   1  -6 -15    5.51    0.96
   1  -6 -15    5.90    1.71
   1  -6 -15    5.65    1.17
   1  -6 -14   96.36    8.07
   1  -6 -14  106.27    7.00
   1  -6 -14  103.02    6.96
   1  -6 -14  114.39    6.84
   1  -6 -13    5.23    1.59
   1  -6 -13    6.17    1.14
   1  -6 -13    8.18    1.03
   1  -6 -13    8.19    0.97
   1  -6 -13    6.69    1.19
   1  -6 -12   22.28    2.00
   1  -6 -12   26.16    1.79
   1  -6 -12   24.26    1.85
   1  -6 -12   23.94    2.92
   1  -6 -12   21.68    2.07
   1  -6 -12   20.79    1.64
   1  -6 -12   20.02    1.61
   1  -6 -12   21.13    1.65
   1  -6 -11   31.70    2.32
   1  -6 -11   30.26    2.03
   1  -6 -11   28.05    2.11
   1  -6 -11   25.04    2.99
   1  -6 -11   30.02    2.40
   1  -6 -11   26.38    1.91
   1  -6 -11   23.89    1.89
   1  -6 -11   27.07    1.96
   1  -6 -10   11.98    1.93
   1  -6 -10   12.53    1.02
   1  -6 -10   13.18    1.13
   1  -6 -10   11.54    1.20
   1  -6 -10   12.50    1.43
   1  -6 -10   11.47    1.31
   1  -6  -9    6.05    1.54
   1  -6  -9    7.49    0.79
   1  -6  -9    7.67    0.72
   1  -6  -9    8.66    1.07
   1  -6  -8    9.49    0.88
   1  -6  -8    9.54    1.12
   1  -6  -8    9.24    0.77
   1  -6  -8    7.98    1.63
   1  -6  -7  196.90   11.66
   1  -6  -7  198.74   11.86
   1  -6  -7  187.06   12.60
   1  -6  -6    5.28    0.63
   1  -6  -6    5.24    0.86
   1  -6  -5  176.20   10.64
   1  -6  -4    2.63    1.10
   1  -6  -4    1.52    1.10
   1  -6  -3   38.21    5.56
   1  -6  -3   37.68    3.18
   1  -6  -2  145.43   12.19
   1  -6  -2  131.15    8.37
   1  -6  -2  169.70    9.35
   1  -6  -2  156.07    8.71
   1  -6  -1  881.58   54.48
   1  -6  -1  906.41   51.12
   1  -6  -1  849.26   50.65
   1  -6  -1  853.93   50.61
   1  -6   0   78.90    5.36
   1  -6   0   72.08    5.03
   1  -6   0   73.30    4.54
   1  -6   1  147.61    9.33
   1  -6   1  141.01    8.52
   1  -6   2   33.06    2.21
  -1   6  -3  213.83   12.51
   1  -6   3  202.71   12.29
   1  -6   4   63.59    5.05
  -1   6  -4   68.17    4.42
   1  -6   4   65.58    4.16
  -1   6  -5  103.17    6.34
   1  -6   5  104.80    7.12
  -1   6  -5   91.85    6.05
   1  -6   5   97.94    6.00
  -1   6  -6   35.17    2.71
   1  -6   6   34.14    2.34
   1  -6   6   30.51    3.24
  -1   6  -6   33.08    2.43
   1  -6   7   14.99    2.11
   1  -6   7   12.73    1.11
  -1   6  -7   12.01    1.50
   1  -6   7   10.42    1.09
  -1   6  -7   11.18    1.21
  -1   6  -8   23.44    2.14
   1  -6   8   18.25    2.51
   1  -6   8   17.98    1.59
   1  -6   8   22.20    1.67
  -1   6  -8   21.34    1.77
  -1   6  -9  166.67   10.51
   1  -6   9  152.88   11.20
   1  -6   9  150.65    9.94
   1  -6   9  175.82   10.01
  -1   6  -9  173.42   10.19
  -1   6 -10   21.10    1.87
   1  -6  10   22.77    3.46
   1  -6  10   20.52    2.73
   1  -6  10   21.70    1.74
  -1   6 -10   20.13    2.22
  -1   6 -11   15.85    1.61
   1  -6  11   17.72    1.49
  -1   6 -11   18.02    1.98
   1  -6  11   13.90    2.90
   1  -6  11   16.46    2.44
  -1   6 -12    0.98    0.70
   1  -6  12    1.24    0.59
  -1   6 -13    3.07    0.74
   1  -6  13    3.85    0.65
  -1   6 -14    0.41    0.52
   1  -6  14   -0.19    0.39
  -1   6 -15    0.38    0.42
   1  -6  15    0.72    0.35
   1  -5 -20    1.02    0.41
  -1   5  20    1.30    0.30
   1  -5 -19    0.49    0.48
  -1   5  19    0.34    0.33
   1  -5 -18    3.26    0.72
   1  -5 -18    4.04    0.69
   1  -5 -17    0.78    0.58
   1  -5 -17    2.28    0.86
   1  -5 -17    0.48    0.61
   1  -5 -16   41.13    3.34
   1  -5 -16   50.93    3.23
   1  -5 -16   47.63    3.27
   1  -5 -15   22.90    3.15
   1  -5 -15   26.67    2.08
   1  -5 -15   20.95    2.06
   1  -5 -15   27.48    2.37
   1  -5 -14   10.16    1.24
   1  -5 -14   10.43    1.15
   1  -5 -14   11.57    1.45
   1  -5 -14   10.53    2.15
   1  -5 -14   10.07    1.20
   1  -5 -13   10.24    1.01
   1  -5 -13    8.39    1.09
   1  -5 -13    9.45    1.12
   1  -5 -13    9.97    1.06
   1  -5 -13    9.13    1.28
   1  -5 -13   10.62    2.04
   1  -5 -13    9.24    1.26
   1  -5 -12   16.74    1.67
   1  -5 -12   16.22    1.53
   1  -5 -12   18.39    2.49
   1  -5 -12   18.95    1.55
   1  -5 -12   17.74    1.73
   1  -5 -12   17.85    1.41
   1  -5 -11   11.69    1.27
   1  -5 -11   11.08    1.97
   1  -5 -11   10.95    0.98
   1  -5 -11   12.37    1.15
   1  -5 -11   10.96    0.98
   1  -5 -11   10.05    1.27
   1  -5 -10   13.04    1.94
   1  -5 -10    9.73    0.92
   1  -5 -10   10.69    0.93
   1  -5 -10   11.52    1.24
   1  -5  -9   45.92    4.16
   1  -5  -9   44.29    3.17
   1  -5  -9   46.02    3.38
   1  -5  -8  235.50   14.87
   1  -5  -8  240.11   13.86
   1  -5  -8  230.25   13.81
   1  -5  -8  232.94   14.05
   1  -5  -7   19.87    1.63
   1  -5  -7   20.40    1.43
   1  -5  -7   19.68    2.28
   1  -5  -6  247.66   17.86
   1  -5  -5  885.38   55.03
   1  -5  -4  105.85    7.62
   1  -5  -4  115.41   10.00
   1  -5  -4  128.54    7.73
   1  -5  -3  502.13   30.61
   1  -5  -3  523.23   30.60
   1  -5  -2    4.95    0.77
   1  -5  -2    4.89    1.05
   1  -5  -1  243.73   17.74
   1  -5  -1  245.89   14.88
   1  -5  -1  251.45   15.21
   1  -5   0  113.80   10.64
   1  -5   0  138.73    8.60
   1  -5   1   69.92    7.04
   1  -5   2   43.69    5.33
   1  -5   3   28.65    2.96
   1  -5   3   37.65    2.35
   1  -5   4   23.45    1.53
  -1   5  -4   20.26    1.73
   1  -5   4   18.71    1.50
   1  -5   4   20.27    2.25
  -1   5  -5   18.04    1.43
   1  -5   5   19.23    1.36
  -1   5  -5   16.08    1.58
   1  -5   5   16.04    1.36
   1  -5   5   21.12    2.21
  -1   5  -6  109.32    6.83
   1  -5   6  112.52    6.73
  -1   5  -6  110.36    7.05
   1  -5   6  107.67    6.74
   1  -5   6  113.47    7.70
  -1   5  -7  185.39   11.11
   1  -5   7  186.50   10.97
  -1   5  -7  178.99   11.33
   1  -5   7  177.64   10.99
   1  -5   7  188.71   12.05
  -1   5  -8   23.42    1.94
   1  -5   8   23.11    1.79
  -1   5  -8   26.47    2.28
   1  -5   8   24.36    1.84
   1  -5   8   24.56    2.70
  -1   5  -9   19.73    1.71
   1  -5   9   18.65    1.47
  -1   5  -9   16.61    1.89
   1  -5   9   16.18    1.47
   1  -5   9   17.12    2.35
  -1   5 -10  105.89    6.53
   1  -5  10  104.60    6.31
  -1   5 -10   96.66    6.83
   1  -5  10   96.06    6.32
   1  -5  10   99.89    7.53
  -1   5 -11   33.02    2.64
  -1   5 -11   34.99    3.05
   1  -5  11   34.43    2.49
   1  -5  11   35.26    2.45
   1  -5  11   29.85    3.42
  -1   5 -12    9.34    1.59
   1  -5  12   10.65    1.11
  -1   5 -12    9.81    1.31
   1  -5  12    9.77    1.84
   1  -5  12    7.98    2.42
   1  -5  12   11.19    1.08
   1  -5  13    0.06    0.52
   1  -5  13    0.71    0.53
  -1   5 -13    0.74    0.69
   1  -5  14   -0.58    0.49
  -1   5 -14    0.67    0.56
   1  -5  15    0.87    0.41
  -1   5 -15    0.77    0.53
  -1   5 -16    2.56    0.70
   1  -5  16    2.23    0.39
   1  -4 -21    1.78    0.44
   1  -4 -20    0.80    0.64
  -1   4  20    0.91    0.30
   1  -4 -20    1.13    0.40
  -1   4  19    0.42    0.35
   1  -4 -19    0.93    0.47
   1  -4 -18   15.13    1.27
   1  -4 -18   11.67    1.26
   1  -4 -17    1.41    0.65
   1  -4 -17    2.08    0.81
   1  -4 -17    1.72    0.66
   1  -4 -16   10.63    1.10
   1  -4 -16    9.05    1.20
   1  -4 -16    8.16    1.14
   1  -4 -16    6.97    1.81
   1  -4 -16   10.64    1.34
   1  -4 -15   66.13    4.02
   1  -4 -15   64.99    3.92
   1  -4 -15   51.62    3.80
   1  -4 -15   56.24    5.20
   1  -4 -15   55.67    4.07
   1  -4 -15   53.16    4.00
   1  -4 -14   68.57    4.16
   1  -4 -14   66.67    4.06
   1  -4 -14   51.34    4.11
   1  -4 -14   61.66    4.27
   1  -4 -14   62.41    5.37
   1  -4 -14   57.06    3.99
   1  -4 -13    8.28    1.02
   1  -4 -13    7.91    1.08
   1  -4 -13    8.90    1.21
   1  -4 -13    8.22    0.96
   1  -4 -13    7.17    1.81
   1  -4 -13    7.91    0.92
   1  -4 -12   15.33    1.49
   1  -4 -12   15.13    1.56
   1  -4 -12   11.40    2.13
   1  -4 -12   12.96    1.27
   1  -4 -12   18.84    1.46
   1  -4 -12   16.03    1.56
   1  -4 -12   18.05    1.33
   1  -4 -11   70.34    4.81
   1  -4 -11   67.44    4.73
   1  -4 -11   71.87    4.58
   1  -4 -11   68.04    5.68
   1  -4 -11   75.82    4.55
   1  -4 -11   82.67    4.76
   1  -4 -10  113.88    8.37
   1  -4 -10  126.22    7.30
   1  -4 -10  124.85    7.28
   1  -4 -10  115.82    7.50
   1  -4 -10  113.29    7.42
   1  -4  -9  217.78   14.39
   1  -4  -9  230.23   13.39
   1  -4  -9  226.34   13.39
   1  -4  -9  223.06   13.58
   1  -4  -8  268.37   16.89
   1  -4  -8  273.47   16.17
   1  -4  -8  276.38   16.00
   1  -4  -8  267.10   15.98
   1  -4  -7  251.79   17.79
   1  -4  -7  260.72   16.06
   1  -4  -6  114.75    9.52
   1  -4  -6  118.69    7.79
   1  -4  -5  750.51   46.57
   1  -4  -4  497.56   31.92
   1  -4  -3  375.13   23.89
   1  -4  -3  421.58   23.87
   1  -4  -2 1290.69   79.45
   1  -4  -2 1324.39   77.29
   1  -4  -2 1292.77   76.98
   1  -4  -2 1360.47   77.19
   1  -4  -1   91.71    7.96
   1  -4  -1   95.01    6.06
   1  -4  -1   89.88    5.78
   1  -4   0  217.58   15.47
   1  -4   1  375.99   24.73
   1  -4   2   78.67    5.15
   1  -4   2   61.32    6.65
   1  -4   3   56.32    3.89
   1  -4   3   38.85    5.06
   1  -4   4  162.31   12.30
   1  -4   4  162.50    9.76
   1  -4   4  174.68   10.51
  -1   4  -5   26.00    1.99
   1  -4   5   24.65    1.74
   1  -4   5   23.98    1.68
  -1   4  -6  106.21    7.14
   1  -4   6  120.55    6.92
  -1   4  -6  107.84    6.96
   1  -4   6  114.77    6.85
  -1   4  -7   95.29    6.25
   1  -4   7   96.69    5.96
  -1   4  -7   94.77    6.04
   1  -4   7   97.41    5.90
   1  -4   8  232.29   13.85
  -1   4  -8  229.80   14.28
   1  -4   8  230.69   13.91
  -1   4  -8  234.90   14.04
   1  -4   8  244.70   14.94
   1  -4   9   35.32    2.38
  -1   4  -9   36.04    2.88
   1  -4   9   33.43    2.45
  -1   4  -9   32.72    2.57
   1  -4   9   34.68    3.28
   1  -4  10   51.89    3.40
  -1   4 -10   51.35    3.95
   1  -4  10   50.68    3.50
  -1   4 -10   53.67    3.65
   1  -4  10   51.39    4.42
   1  -4  11   22.74    1.69
  -1   4 -11   24.31    2.31
   1  -4  11   20.69    1.77
  -1   4 -11   18.43    1.83
   1  -4  11   19.64    2.52
   1  -4  12   28.05    2.03
  -1   4 -12   25.55    2.63
   1  -4  12   29.52    2.17
  -1   4 -12   27.44    2.30
   1  -4  12   22.11    2.79
  -1   4 -13   12.34    1.34
   1  -4  13   12.49    1.11
  -1   4 -14    4.99    0.93
   1  -4  14    4.20    0.75
   1  -4  14    4.63    0.70
  -1   4 -15    1.34    0.66
   1  -4  15    1.57    0.55
   1  -4  15    1.70    0.47
  -1   4 -16    0.63    0.57
   1  -4  16    0.54    0.36
  -1   4 -16    0.79    0.67
  -1   4 -17    0.66    0.56
   1  -3 -21    0.86    0.36
   1  -3 -20    1.55    0.65
  -1   3  20    1.07    0.30
  -1   3  19    4.57    0.58
   1  -3 -19    5.00    0.65
  -1   3  18    9.52    0.95
   1  -3 -18   10.94    1.05
   1  -3 -18   11.14    1.12
   1  -3 -17    2.35    0.66
   1  -3 -17    1.74    0.66
   1  -3 -16   15.83    1.55
   1  -3 -16   20.87    1.58
   1  -3 -16   20.86    1.70
   1  -3 -16   12.60    2.30
   1  -3 -16   15.82    1.68
   1  -3 -16   15.69    1.70
   1  -3 -15   42.71    3.20
   1  -3 -15   44.38    4.47
   1  -3 -15   49.95    3.20
   1  -3 -15   53.74    3.35
   1  -3 -15   46.59    3.40
   1  -3 -15   38.36    3.32
   1  -3 -14   31.33    2.15
   1  -3 -14   24.84    2.17
   1  -3 -14   26.99    3.27
   1  -3 -14   33.35    2.31
   1  -3 -14   31.68    2.19
   1  -3 -14   27.15    2.39
   1  -3 -14   27.32    2.40
   1  -3 -13   78.75    5.44
   1  -3 -13   79.17    5.44
   1  -3 -13   82.93    5.29
   1  -3 -13   87.70    5.22
   1  -3 -13   78.56    6.41
   1  -3 -12   43.41    4.12
   1  -3 -12   48.21    3.20
   1  -3 -12   49.75    3.39
   1  -3 -12   44.50    3.32
  -1   3  11   13.25    1.82
   1  -3 -11   12.85    1.94
   1  -3 -11   12.59    1.16
   1  -3 -11   13.32    1.04
   1  -3 -11   11.99    1.29
  -1   3  10   25.57    2.56
   1  -3 -10   21.46    2.59
  -1   3  10   24.32    2.08
   1  -3 -10   26.92    1.78
   1  -3 -10   26.42    1.88
   1  -3 -10   27.13    2.05
   1  -3  -9   49.76    3.29
   1  -3  -9   52.36    3.11
   1  -3  -9   51.24    4.08
  -1   3   9   43.26    3.67
  -1   3   9   46.10    3.33
   1  -3  -9   47.90    3.06
   1  -3  -8  470.56   26.50
  -1   3   8  440.07   25.79
  -1   3   8  411.32   26.07
  -1   3   7  584.25   35.66
   1  -3  -7  626.78   37.58
   1  -3  -7  634.31   36.09
  -1   3   6  216.92   13.31
   1  -3  -6  224.97   15.32
   1  -3  -6  235.34   13.81
  -1   3   5 2064.07  120.30
   1  -3  -5 2135.02  122.64
   1  -3  -4 1495.44   89.19
   1  -3  -3 1424.26   89.83
   1  -3  -3 1529.90   88.11
   1  -3  -2 1775.23  106.38
   1  -3  -2 1917.31  106.28
   1  -3  -2 1778.20  106.17
   1  -3  -1 2801.22  161.11
   1  -3  -1 2740.16  161.06
   1  -3   0 1108.64   66.74
   1  -3   1  149.53    9.14
   1  -3   1  139.05   10.66
   1  -3   2  100.78    6.38
   1  -3   2   93.04    7.84
   1  -3   3   52.94    3.66
   1  -3   3   45.33    4.85
   1  -3   4  154.71   11.21
   1  -3   5   -0.34    1.23
  -1   3  -6   75.17    5.21
   1  -3   6   84.48    5.03
  -1   3  -6   80.11    5.08
   1  -3   6   82.47    4.96
  -1   3  -7  616.43   36.90
   1  -3   7  632.22   36.63
  -1   3  -7  612.48   36.70
   1  -3   7  632.74   36.55
  -1   3  -8   17.31    1.73
   1  -3   8   17.69    1.43
  -1   3  -8   16.60    1.50
   1  -3   8   18.84    1.36
  -1   3  -9   75.07    5.09
   1  -3   9   76.06    4.72
  -1   3  -9   67.60    4.78
   1  -3   9   74.92    4.60
   1  -3  10   73.29    4.73
  -1   3 -10   73.87    5.26
   1  -3  10   80.92    4.89
  -1   3 -10   72.92    4.96
   1  -3  10   77.54    5.73
   1  -3  11   35.24    2.45
  -1   3 -11   33.66    3.02
  -1   3 -11   33.55    2.68
   1  -3  11   35.35    3.38
   1  -3  11   38.36    2.63
   1  -3  12   12.82    1.17
   1  -3  12   11.84    1.29
  -1   3 -12   13.07    1.44
   1  -3  12   11.90    1.85
   1  -3  13    9.03    1.10
   1  -3  13    8.51    0.96
  -1   3 -13    8.84    1.27
   1  -3  14   37.61    2.55
   1  -3  14   35.61    2.69
  -1   3 -14   37.25    2.86
  -1   3 -15    5.89    0.99
   1  -3  15    6.80    0.89
   1  -3  15    5.58    0.73
  -1   3 -16    3.68    0.78
   1  -3  16    3.71    0.67
  -1   3 -16    3.61    0.91
   1  -3  16    3.14    0.53
  -1   3 -17    2.49    0.69
  -1   3 -17    1.35    0.69
   1  -3  17    1.89    0.37
  -1   3 -18    2.76    0.65
   1  -2 -21    0.08    0.24
  -1   2  20    0.31    0.27
  -1   2  20    0.61    0.38
  -1   2  19    4.34    0.54
   1  -2 -19    3.60    0.53
   1  -2 -18    2.38    0.54
   1  -2 -18    3.12    0.65
  -1   2  18    3.16    0.55
   1  -2 -17    0.48    0.50
   1  -2 -17    1.92    0.62
   1  -2 -17    1.08    0.58
  -1   2  17    1.72    0.55
   1  -2 -16   59.29    4.26
   1  -2 -16   55.52    4.12
   1  -2 -16   67.14    4.12
   1  -2 -16   62.56    3.98
   1  -2 -16   56.92    4.07
   1  -2 -15   -0.23    0.83
   1  -2 -15    0.10    0.77
   1  -2 -15   -0.09    0.58
   1  -2 -15    0.13    0.55
   1  -2 -15    0.29    1.17
   1  -2 -14   22.86    1.75
   1  -2 -14   20.33    1.85
   1  -2 -14   25.23    1.81
   1  -2 -14   21.60    2.80
   1  -2 -14   20.46    1.99
   1  -2 -13   19.89    1.51
   1  -2 -13   18.40    1.65
   1  -2 -13   19.80    1.54
   1  -2 -13   14.96    1.67
   1  -2 -13   17.04    2.46
   1  -2 -12  115.54    7.62
   1  -2 -12  105.09    8.47
  -1   2  12  120.18    7.96
   1  -2 -12  131.57    7.43
  -1   2  12  107.63    8.62
   1  -2 -12  123.22    7.55
   1  -2 -11   17.79    1.56
  -1   2  11   13.93    2.16
   1  -2 -11   15.63    2.19
  -1   2  11   15.33    1.67
   1  -2 -11   16.66    1.31
   1  -2 -11   16.36    1.42
   1  -2 -10   39.65    2.72
  -1   2  10   31.22    3.28
  -1   2  10   36.89    2.91
   1  -2 -10   39.47    3.52
   1  -2 -10   40.07    2.52
   1  -2 -10   36.03    2.61
   1  -2 -10   38.62    2.44
   1  -2  -9  193.27   11.21
  -1   2   9  171.56   11.84
  -1   2   9  183.01   11.41
  -1   2   8  465.18   27.96
  -1   2   7   42.24    3.25
   1  -2  -7   43.77    4.16
  -1   2   6  450.11   26.79
   1  -2  -6  454.83   28.12
  -1   2   5 2606.40  152.17
   1  -2  -5 2654.40  153.73
  -1   2   4 6015.08  350.07
   1  -2  -4 6118.61  351.80
  -1   2   3 1621.09   94.25
  -1   2   2 2028.84  120.50
   1  -2  -2 2185.73  120.76
   1  -2  -1  505.95   31.65
   1  -2  -1  571.21   31.65
   1  -2   0  391.59   23.29
   1  -2   0  392.41   23.20
   1  -2   0  401.72   23.40
   1  -2   1 9999.00  580.56
   1  -2   2  201.51   15.13
   1  -2   2  241.45   13.99
   1  -2   3  782.28   49.87
   1  -2   3  842.30   48.61
   1  -2   4  262.72   17.13
   1  -2   5   88.82    6.90
   1  -2   6  321.61   20.35
  -1   2  -7  896.49   54.98
  -1   2  -7  942.00   54.83
   1  -2   7  953.57   54.67
  -1   2  -8   43.19    3.05
  -1   2  -8   39.48    2.80
   1  -2   8   40.38    2.61
   1  -2   9   33.05    2.25
  -1   2  -9   32.26    2.70
   1  -2   9   36.48    2.41
  -1   2  -9   35.12    2.49
  -1   2  -9   25.83    4.24
   1  -2  10   48.34    3.22
  -1   2 -10   50.27    3.77
   1  -2  10   53.65    3.39
  -1   2 -10   51.54    3.49
   1  -2  10   47.10    4.00
   1  -2  11   33.14    2.28
  -1   2 -11   33.09    2.83
  -1   2 -11   35.35    2.57
   1  -2  11   28.18    2.95
   1  -2  11   33.62    2.43
   1  -2  12   28.54    2.01
   1  -2  12   28.07    2.19
  -1   2 -12   26.51    2.29
   1  -2  12   28.39    2.82
   1  -2  13    4.78    0.90
   1  -2  13    4.50    0.70
  -1   2 -13    5.85    1.08
   1  -2  14   38.17    2.63
   1  -2  14   38.24    2.82
  -1   2 -14   39.82    2.98
  -1   2 -15    3.30    0.91
   1  -2  15    3.21    0.80
   1  -2  15    3.34    0.60
  -1   2 -16    2.27    0.78
   1  -2  16    3.24    0.71
  -1   2 -16    3.54    0.97
   1  -2  16    2.24    0.50
  -1   2 -17    0.54    0.59
  -1   2 -17    1.78    0.83
  -1   2 -17    1.59    0.74
   1  -2  17    1.78    0.57
   1  -2  17    1.56    0.40
  -1   2 -18    3.59    0.72
  -1   2 -18    2.28    0.71
   1  -2  18    3.59    0.57
   1  -1 -20    0.42    0.41
  -1   1  19    0.32    0.32
   1  -1 -18    0.31    0.39
  -1   1  18    0.85    0.43
   1  -1 -17    4.38    0.66
  -1   1  17    3.80    0.65
   1  -1 -17    3.93    0.81
   1  -1 -17    5.32    0.82
   1  -1 -16    3.86    0.99
   1  -1 -16    2.77    0.80
   1  -1 -16    2.53    0.62
   1  -1 -15   16.67    1.33
   1  -1 -15   15.40    2.31
   1  -1 -15   16.02    1.51
   1  -1 -14   73.83    4.53
  -1   1  14   59.67    5.93
   1  -1 -14   70.28    4.73
   1  -1 -14   67.91    4.73
   1  -1 -14   77.61    4.56
   1  -1 -13   13.08    1.11
  -1   1  13    8.96    1.92
   1  -1 -13    9.01    1.20
   1  -1 -13    8.51    1.18
   1  -1 -13    9.79    1.03
   1  -1 -13   12.08    1.97
   1  -1 -12   49.23    3.60
  -1   1  12   51.73    4.07
   1  -1 -12   45.80    4.39
  -1   1  12   50.20    4.75
   1  -1 -12   56.75    3.42
   1  -1 -12   51.88    3.60
   1  -1 -11    3.97    0.83
  -1   1  11    4.97    1.44
  -1   1  11    5.12    1.05
   1  -1 -11    3.88    0.61
   1  -1 -11    3.39    0.76
   1  -1 -10  154.79    9.32
   1  -1 -10  153.91    9.46
   1  -1 -10  155.38    9.15
   1  -1 -10  148.11    9.28
  -1   1  10  142.78   10.27
  -1   1  10  152.13    9.70
   1  -1  -9   18.15    1.59
   1  -1  -9   16.78    1.47
  -1   1   9   17.52    2.23
  -1   1   9   17.74    1.74
   1  -1  -9   19.33    1.34
  -1   1   8   22.04    2.33
  -1   1   7   58.26    4.39
   1  -1  -7   60.18    4.66
  -1   1   6  151.25    9.93
   1  -1  -6  174.11   10.80
  -1   1   5 1266.01   74.08
  -1   1   4 8015.11  465.48
  -1   1   3 4791.53  278.35
  -1   1   2  739.35   43.18
  -1   1   1  634.20   36.48
   1  -1  -1  608.31   36.63
   1  -1   0  264.97   15.54
   1  -1   0  262.57   15.80
   1  -1   1  149.25    8.84
   1  -1   1  150.38    9.10
   1  -1   2 4638.26  269.48
   1  -1   3  841.46   49.24
   1  -1   4  661.52   38.87
   1  -1   5  120.18    8.43
   1  -1   6  378.66   23.33
  -1   1  -7   71.90    4.36
  -1   1  -7   64.52    4.49
   1  -1   8  140.00    8.30
  -1   1  -8  138.17    8.50
  -1   1  -8  139.74    8.69
  -1   1  -9  137.03    8.93
  -1   1  -9  143.14    8.74
   1  -1   9  145.66    8.53
  -1   1  -9  125.89   11.18
  -1   1 -10   17.51    1.84
  -1   1 -10   18.05    1.61
   1  -1  10   20.25    1.39
  -1   1 -11   47.55    3.18
   1  -1  11   37.66    3.45
   1  -1  11   44.14    2.86
   1  -1  12   22.12    1.64
  -1   1 -12   22.66    1.96
   1  -1  13    3.74    0.88
   1  -1  13    3.22    0.61
  -1   1 -13    4.53    1.03
   1  -1  14   65.32    4.35
  -1   1 -14   72.52    4.76
   1  -1  14   72.50    4.61
   1  -1  15   16.85    1.36
   1  -1  15   18.20    1.59
  -1   1 -15   15.06    1.66
  -1   1 -16    1.17    0.74
  -1   1 -16   -0.13    0.90
  -1   1 -16   -0.70    0.92
   1  -1  16    0.15    0.62
   1  -1  16    0.09    0.39
  -1   1 -17    0.17    0.66
   1  -1  17    0.73    0.58
   1  -1  17    0.08    0.33
  -1   1 -17    0.20    0.80
  -1   1 -17   -0.12    0.85
   1  -1  18    8.49    0.92
  -1   1 -18    9.54    1.13
   1  -1  19    0.66    0.37
   1   0 -20    1.28    0.32
  -1   0  19    0.45    0.38
  -1   0  19   -0.16    0.31
   1   0 -18    3.00    0.65
  -1   0  18    2.15    0.47
  -1   0  17    0.87    0.46
   1   0 -17    1.43    0.60
   1   0 -17    0.85    0.41
   1   0 -17    0.65    0.60
   1   0 -17    0.20    0.73
   1   0 -16    8.45    1.16
  -1   0  16    8.18    0.93
   1   0 -16    8.12    0.87
   1   0 -15   76.15    4.70
   1   0 -15   68.28    4.86
  -1   0  15   74.13    4.70
   1   0 -15   75.65    4.98
  -1   0  14   26.89    3.65
   1   0 -14   32.23    2.50
   1   0 -14   33.08    2.24
   1   0 -14   26.22    3.21
   1   0 -14   29.99    2.45
   1   0 -13   21.38    1.97
  -1   0  13   21.92    3.26
   1   0 -13   28.14    2.14
   1   0 -13   23.84    1.78
   1   0 -13   23.85    1.77
  -1   0  13   23.77    2.49
   1   0 -13   19.85    2.73
   1   0 -12   -0.17    0.66
   1   0 -12    1.14    0.69
  -1   0  12    1.31    1.29
   1   0 -12   -0.12    0.82
   1   0 -12    0.36    0.44
   1   0 -12    0.74    0.45
  -1   0  12   -0.18    0.87
   1   0 -11   14.30    1.58
  -1   0  11   13.11    1.70
  -1   0  11   12.67    2.22
   1   0 -11   12.57    1.35
   1   0 -11   13.36    1.35
   1   0 -11   14.56    1.15
   1   0 -10   13.15    1.45
  -1   0  10   13.74    1.65
   1   0 -10   12.65    1.31
   1   0 -10   13.78    1.28
   1   0 -10   14.03    1.11
  -1   0  10   13.00    2.16
   1   0  -9   46.82    3.30
  -1   0   9   42.73    4.11
  -1   0   9   48.50    3.57
   1   0  -9   46.56    2.98
  -1   0   8  199.77   13.51
   1   0  -8  214.27   12.63
  -1   0   7   73.12    5.23
   1   0  -7   67.98    4.84
  -1   0   6  265.34   16.37
  -1   0   5  144.04    9.15
  -1   0   4  684.93   40.39
  -1   0   3  680.36   40.00
  -1   0   2 1625.56   94.73
  -1   0   1  218.90   13.06
  -1   0   0  366.62   21.53
   1   0   0  364.28   21.60
  -1   0  -1 2750.56  154.75
   1   0   1 2723.57  154.80
   1   0   1 2503.26  154.79
   1   0   2 1627.74   94.79
   1   0   3 2202.07  128.09
  -1   0  -4 1209.68   72.09
   1   0   4 1455.78   72.46
  -1   0  -5   60.63    3.81
   1   0   5   69.31    4.12
  -1   0  -6  143.40    8.58
   1   0   7   37.08    3.13
  -1   0  -7   41.01    2.67
  -1   0  -8   32.96    2.55
  -1   0  -8   38.97    4.96
  -1   0  -8   38.85    2.56
  -1   0  -8   41.50    2.78
  -1   0  -9   34.04    2.76
  -1   0  -9   36.90    2.59
  -1   0  -9   35.21    4.69
   1   0   9   37.88    2.37
  -1   0 -10  114.09    7.32
  -1   0 -10  108.00    9.73
   1   0  10  120.30    7.08
  -1   0 -11   69.54    4.47
   1   0  11   67.04    4.80
   1   0  11   68.34    4.19
   1   0  12   49.19    3.14
  -1   0 -12   47.51    3.44
   1   0  13    0.33    0.41
  -1   0 -13    1.16    0.78
   1   0  14   20.44    1.55
   1   0  15    3.50    0.85
   1   0  15    2.94    0.57
   1   0  16    6.64    0.96
   1   0  16    6.28    0.71
  -1   0 -16    5.04    1.20
   1   0  17    1.60    0.72
  -1   0 -17    2.86    0.95
   1   0  18    5.39    0.77
  -1   0 -18    3.92    0.93
   1   0  19    0.15    0.43
  -1   0 -19    0.55    0.57
   1   1 -19    0.92    0.40
  -1  -1  19   -0.03    0.27
  -1  -1  18   -0.04    0.38
   1   1 -18    0.62    0.49
  -1  -1  17    0.44    0.45
   1   1 -17    1.25    0.70
   1   1 -17   -0.31    0.58
   1   1 -16    7.14    1.04
  -1  -1  16    7.25    0.85
   1   1 -15   53.03    3.54
  -1  -1  15   54.00    3.62
   1   1 -15   61.09    3.95
  -1  -1  14   28.24    3.79
  -1  -1  14   26.30    1.94
   1   1 -14   24.51    2.19
   1   1 -14   26.99    1.88
   1   1 -14   22.12    2.91
   1   1 -14   23.80    2.10
   1   1 -13    6.34    1.03
  -1  -1  13    7.65    2.06
   1   1 -13    6.72    1.15
   1   1 -13    7.06    1.35
   1   1 -13    7.78    0.87
   1   1 -13    7.03    0.81
  -1  -1  13    7.23    1.52
   1   1 -12    8.12    1.09
  -1  -1  12    7.66    1.53
   1   1 -12    7.84    1.10
  -1  -1  12    4.32    1.77
   1   1 -12    8.68    1.38
   1   1 -12    8.09    0.87
   1   1 -12    8.70    0.85
  -1  -1  11   12.71    1.81
  -1  -1  11   10.49    2.26
   1   1 -11   15.50    1.46
   1   1 -11   14.51    1.19
   1   1 -11   12.58    1.54
   1   1 -11   16.02    1.20
  -1  -1  10   26.72    2.45
   1   1 -10   22.64    1.65
   1   1 -10   20.35    2.03
  -1  -1  10   27.47    3.15
   1   1  -9   26.98    1.81
   1   1  -9   25.18    2.15
  -1  -1   9   22.84    2.88
  -1  -1   9   27.99    2.47
  -1  -1   8   12.26    1.47
   1   1  -8   10.29    1.12
   1   1  -8   10.84    1.23
  -1  -1   8   10.48    1.84
  -1  -1   7  722.87   43.29
  -1  -1   6  113.30    6.96
  -1  -1   6   89.64    6.41
  -1  -1   5   12.61    1.64
  -1  -1   4  137.81    8.79
  -1  -1   3  150.75    9.43
  -1  -1   2   78.19    5.10
  -1  -1   1  187.49   11.35
   1   1   0 1690.93  101.81
  -1  -1   0 1806.05  101.82
   1   1   1  265.16   15.77
   1   1   2 1589.76   86.80
   1   1   2 1407.47   86.73
   1   1   3 2015.71  117.24
   1   1   4 1514.38   88.15
  -1  -1  -5  339.44   20.22
   1   1   5  354.95   20.36
  -1  -1  -6 1356.07   79.18
   1   1   6 1365.46   79.28
   1   1   7  247.17   14.80
  -1  -1  -7  259.20   17.45
  -1  -1  -7  236.89   15.17
  -1  -1  -7  251.41   14.73
  -1  -1  -8  165.67    9.62
  -1  -1  -8  153.59    9.70
  -1  -1  -8  145.19   12.14
   1   1   8  159.96    9.78
  -1  -1  -9  126.89    8.03
  -1  -1  -9  112.31   10.37
   1   1   9  135.16    8.12
  -1  -1 -10   51.95    6.06
   1   1  10   57.53    4.00
   1   1  10   57.78    3.56
  -1  -1 -11   50.90    5.78
   1   1  11   50.98    3.21
   1   1  12   81.84    5.03
   1   1  13    5.24    0.63
   1   1  14   32.28    2.20
   1   1  15    6.70    0.75
  -1  -1 -15    7.68    1.31
   1   1  16   14.24    1.19
  -1  -1 -16   15.63    1.77
  -1  -1 -16   17.12    1.66
  -1  -1 -17    5.50    1.20
  -1  -1 -17    5.06    0.97
  -1  -1 -18    0.30    0.74
  -1  -1 -19    0.95    0.67
  -1  -1 -19    2.61    0.77
  -1  -1 -19    1.75    0.37
  -1  -1 -20   -0.11    0.48
  -1  -1 -20    0.71    0.53
   1   1  20   -0.12    0.35
   1   2 -18    0.72    0.48
  -1  -2  18    1.59    0.39
   1   2 -18    1.90    0.48
   1   2 -17    7.59    1.15
   1   2 -17   10.21    1.11
  -1  -2  17   10.02    0.92
  -1  -2  16    0.86    0.50
   1   2 -16    1.42    0.69
  -1  -2  15    4.43    0.75
   1   2 -15    3.59    0.96
  -1  -2  14   52.30    5.72
  -1  -2  14   59.71    3.85
   1   2 -14   58.18    4.12
  -1  -2  13   20.35    3.19
   1   2 -13   21.16    2.15
   1   2 -13   18.12    1.84
  -1  -2  13   23.25    1.63
   1   2 -13   15.86    1.67
   1   2 -12   12.10    1.39
  -1  -2  12    9.36    2.32
   1   2 -12   16.11    1.59
  -1  -2  12   15.16    1.29
   1   2 -12   14.92    1.82
   1   2 -12   14.26    1.20
  -1  -2  12   14.36    2.03
  -1  -2  11    1.80    1.62
   1   2 -11    3.56    1.06
   1   2 -11    1.70    0.50
  -1  -2  11    2.43    1.15
   1   2 -11    2.70    0.80
   1   2 -10    4.21    0.61
   1   2 -10    4.44    1.04
  -1  -2  10    4.90    1.19
  -1  -2  10    4.24    1.76
   1   2  -9    0.50    0.75
   1   2  -9    0.46    0.37
  -1  -2   9    0.81    0.88
  -1  -2   9    0.87    1.22
  -1  -2   8  380.55   23.35
  -1  -2   8  361.28   23.99
   1   2  -8  393.57   22.61
   1   2  -8  374.03   22.85
   1   2  -8  392.17   22.98
  -1  -2   7  245.45   16.48
   1   2  -7  256.68   15.47
   1   2  -7  268.60   15.61
  -1  -2   6  597.48   37.04
  -1  -2   6  669.11   37.59
  -1  -2   5   71.55    5.38
  -1  -2   5   79.91    5.52
  -1  -2   4  119.07    7.87
  -1  -2   3  115.04    7.48
  -1  -2   2  223.16   13.53
  -1  -2   1  133.60    8.71
  -1  -2   0  207.50   13.30
   1   2   1  187.10   11.23
  -1  -2  -1  184.05   12.38
   1   2   2  822.74   47.56
  -1  -2  -2  769.05   48.90
   1   2   3 2521.45  144.57
  -1  -2  -3 2301.31  146.14
   1   2   4 2240.18  130.20
   1   2   5  742.52   43.47
  -1  -2  -5  777.00   46.01
  -1  -2  -6  200.32   11.96
  -1  -2  -6  210.56   14.50
   1   2   6  198.86   11.87
  -1  -2  -7   56.58    3.71
  -1  -2  -7   57.12    4.38
   1   2   7   55.88    3.60
  -1  -2  -7   64.15    6.18
  -1  -2  -8  755.95   44.40
   1   2   8  757.97   44.27
  -1  -2  -8  791.02   47.35
  -1  -2  -8  746.10   44.77
  -1  -2  -9  291.64   16.02
   1   2   9  251.93   16.01
  -1  -2  -9  309.73   19.47
  -1  -2  -9  257.22   16.18
  -1  -2 -10   79.46    8.42
  -1  -2 -10   96.12    5.93
  -1  -2 -11   10.28    2.88
  -1  -2 -11    7.76    1.01
  -1  -2 -12   79.87    4.87
  -1  -2 -12   70.99    7.46
   1   2  12   71.47    4.52
  -1  -2 -13   53.40    3.72
   1   2  13   53.33    3.37
  -1  -2 -14    6.95    1.07
   1   2  14    6.90    0.73
  -1  -2 -15   47.50    3.78
  -1  -2 -15   51.06    3.60
  -1  -2 -16   21.75    2.15
  -1  -2 -16   19.90    1.92
   1   2  17    8.77    1.15
  -1  -2 -17    8.16    1.46
  -1  -2 -17    9.64    1.38
   1   2  18   -0.29    0.62
  -1  -2 -18    1.29    0.89
  -1  -2 -18   -0.70    0.91
   1   2  19    0.42    0.55
  -1  -2 -19    0.83    0.39
  -1  -2 -19    0.39    0.72
  -1  -2 -19    0.35    0.70
  -1  -2 -20    1.45    0.32
  -1  -2 -20    1.02    0.59
  -1  -2 -20    0.78    0.54
   1   3 -18    3.87    0.58
  -1  -3  18    3.46    0.45
   1   3 -17    8.26    0.98
  -1  -3  17    8.99    0.83
   1   3 -16    5.61    0.90
  -1  -3  16    5.21    0.71
   1   3 -15   26.37    2.16
  -1  -3  15   24.59    1.89
   1   3 -14    4.84    0.99
  -1  -3  14    3.68    0.69
  -1  -3  13    3.39    1.76
   1   3 -13    2.27    0.94
   1   3 -13    2.68    1.12
  -1  -3  13    2.62    0.65
  -1  -3  12   28.94    2.02
   1   3 -12   29.34    2.33
  -1  -3  12   25.37    3.60
   1   3 -12   21.14    2.43
  -1  -3  12   23.23    2.85
  -1  -3  11   13.55    1.18
   1   3 -11   11.91    1.04
   1   3 -11   11.90    1.61
  -1  -3  11   13.41    1.98
   1   3 -10   21.99    2.16
  -1  -3  10   16.55    2.82
   1   3 -10   23.36    1.61
  -1  -3  10   19.32    2.39
  -1  -3   9   63.51    4.17
  -1  -3   9   69.71    5.06
  -1  -3   9   58.52    5.61
   1   3  -9   68.30    4.10
   1   3  -9   63.02    4.57
  -1  -3   8   92.15    5.83
  -1  -3   8   95.03    6.55
  -1  -3   8   83.92    7.13
   1   3  -8   98.18    5.74
   1   3  -8   92.35    6.14
  -1  -3   7  185.37   10.80
  -1  -3   7  175.65   11.41
  -1  -3   7  156.16   11.93
   1   3  -7  183.75   11.08
  -1  -3   6  434.53   26.73
  -1  -3   5  694.80   40.76
  -1  -3   5  665.12   40.73
  -1  -3   4  764.83   45.21
  -1  -3   4  753.01   45.48
  -1  -3   3  964.85   56.13
  -1  -3   3  929.16   56.59
  -1  -3   2  829.59   48.48
  -1  -3   2  805.87   49.11
  -1  -3   1  427.58   25.84
  -1  -3   0   48.25    4.09
  -1  -3  -1  615.41   37.28
   1   3   2  593.67   34.90
  -1  -3  -2  598.75   36.36
  -1  -3  -3  462.07   25.84
  -1  -3  -3  414.77   27.34
   1   3   3  422.00   25.67
  -1  -3  -4  487.02   33.26
   1   3   4  544.24   31.48
  -1  -3  -5   53.85    4.56
  -1  -3  -6  396.53   24.58
  -1  -3  -6  399.57   26.04
  -1  -3  -7  207.52   14.33
  -1  -3  -7  203.04   12.63
  -1  -3  -7  185.65   11.63
  -1  -3  -8  325.59   20.62
  -1  -3  -8  278.49   17.56
  -1  -3  -8  318.21   18.44
  -1  -3  -9   78.08    4.60
  -1  -3  -9   62.64    7.06
  -1  -3  -9   68.66    4.84
  -1  -3  -9   66.06    5.18
  -1  -3 -10  154.96   11.91
  -1  -3 -10  126.25    8.63
  -1  -3 -10  141.73    8.38
  -1  -3 -11  125.27    7.78
  -1  -3 -11  131.68   11.08
  -1  -3 -12   21.59    2.11
  -1  -3 -12   27.33    2.02
  -1  -3 -13    9.54    1.16
  -1  -3 -14    9.71    1.20
  -1  -3 -15    2.66    0.82
  -1  -3 -15    2.05    1.06
  -1  -3 -16    2.09    1.13
  -1  -3 -16    2.07    1.08
  -1  -3 -17    1.19    0.96
  -1  -3 -17    0.13    0.94
   1   3  17    0.89    0.70
  -1  -3 -18    0.11    0.87
  -1  -3 -18    0.12    0.94
   1   3  18   -0.59    0.67
  -1  -3 -19    1.33    0.83
  -1  -3 -19    0.50    0.70
   1   3  19    0.57    0.53
  -1  -3 -20   -0.29    0.62
   1   3  20    0.60    0.42
  -1  -3 -20   -0.14    0.34
  -1  -3 -20    0.08    0.61
  -1  -3 -21    1.52    0.27
  -1  -4  17    0.49    0.34
   1   4 -17    1.00    0.50
  -1  -4  16    4.91    0.65
   1   4 -16    4.93    0.82
  -1  -4  15   23.70    1.78
  -1  -4  14   48.81    3.25
   1   4 -14   47.65    3.77
  -1  -4  13   36.85    2.63
  -1  -4  13   33.50    4.31
   1   4 -13   41.10    3.29
  -1  -4  12   -0.38    0.54
   1   4 -12    0.30    1.08
  -1  -4  12   -0.43    1.43
  -1  -4  11   30.11    3.99
  -1  -4  11   30.56    3.28
   1   4 -11   30.01    2.77
  -1  -4  10    4.31    1.96
  -1  -4  10    3.34    0.73
  -1  -4  10    3.59    1.30
   1   4 -10    3.90    1.15
   1   4 -10    3.89    0.56
   1   4  -9   84.13    5.76
  -1  -4   9   82.59    5.32
  -1  -4   9   80.04    6.16
  -1  -4   9   78.54    6.96
   1   4  -9   87.07    5.17
  -1  -4   8   78.98    5.49
   1   4  -8   82.87    5.04
  -1  -4   8   72.01    4.63
   1   4  -8   70.51    4.81
   1   4  -8   71.62    4.45
  -1  -4   8   66.71    6.01
  -1  -4   8   70.93    4.54
   1   4  -7   25.07    1.98
  -1  -4   7   20.50    1.61
  -1  -4   7   21.36    1.54
  -1  -4   7   22.24    2.26
   1   4  -7   19.50    1.75
   1   4  -7   21.10    1.45
  -1  -4   6   88.08    5.20
  -1  -4   6   82.06    5.89
   1   4  -6   82.22    5.40
  -1  -4   6   80.28    6.50
  -1  -4   5  116.61    6.73
  -1  -4   5  103.11    7.99
  -1  -4   5   95.14    7.82
   1   4  -5  110.91    6.91
  -1  -4   4  569.38   34.45
  -1  -4   4  572.20   34.86
  -1  -4   3  291.38   18.68
  -1  -4   2  126.70    9.08
  -1  -4   1  752.13   45.47
  -1  -4   0  450.78   27.47
  -1  -4   0  483.11   28.60
  -1  -4  -1  115.29    7.37
  -1  -4  -1  113.68    7.40
  -1  -4  -1  118.18    8.40
  -1  -4  -1  117.64    8.50
  -1  -4  -2  348.42   20.06
  -1  -4  -2  330.74   21.39
  -1  -4  -2  301.94   21.09
  -1  -4  -3   60.46    4.08
  -1  -4  -3   57.69    5.53
   1   4   4  181.68   11.12
  -1  -4  -4  193.75   12.66
  -1  -4  -4  197.87   13.35
   1   4   5  212.49   12.83
  -1  -4  -5  212.09   14.24
  -1  -4  -5  229.10   15.33
  -1  -4  -6   46.58    4.40
  -1  -4  -7   28.23    3.32
  -1  -4  -7   34.45    4.63
  -1  -4  -8  148.20    9.59
  -1  -4  -8  159.09   12.31
  -1  -4  -8  155.14    9.35
  -1  -4  -8  157.16   10.67
  -1  -4  -9   56.78    6.50
  -1  -4  -9   59.40    3.56
  -1  -4  -9   44.08    4.48
  -1  -4  -9   48.29    3.86
  -1  -4  -9   56.42    3.71
  -1  -4 -10   13.50    1.19
  -1  -4 -10   11.18    3.23
  -1  -4 -10   11.58    1.47
  -1  -4 -10   12.44    1.33
  -1  -4 -11   35.79    2.41
  -1  -4 -11   29.76    5.00
  -1  -4 -11   36.06    2.61
  -1  -4 -11   29.50    2.53
  -1  -4 -11   28.29    2.69
  -1  -4 -12   17.38    1.66
  -1  -4 -12   13.15    1.56
  -1  -4 -12   16.35    1.42
  -1  -4 -12   14.60    1.19
  -1  -4 -13  105.41    6.65
  -1  -4 -13  106.61    6.70
  -1  -4 -13  100.52    6.41
  -1  -4 -13   96.38    6.13
  -1  -4 -14    9.27    1.40
  -1  -4 -15   10.16    1.54
  -1  -4 -16   41.79    3.39
  -1  -4 -17   11.30    1.54
   1   4  18    5.19    0.93
  -1  -4 -18    6.77    1.23
  -1  -4 -18    9.03    1.34
   1   4  19   11.08    1.18
  -1  -4 -19   14.18    1.51
  -1  -4 -19   12.60    1.44
  -1  -4 -20    5.52    0.88
  -1  -4 -20    4.39    0.59
   1   4  20    4.49    0.69
  -1  -4 -20    3.07    0.77
   1   4  21    0.04    0.33
  -1  -4 -21    0.09    0.27
  -1  -4 -21    0.22    0.46
  -1  -5  16    2.39    0.45
  -1  -5  15    0.87    0.45
  -1  -5  14   54.04    3.39
   1   5 -14   46.86    3.61
  -1  -5  13   24.65    1.91
   1   5 -13   27.73    2.55
   1   5 -13   24.72    2.21
   1   5 -12   18.26    1.83
  -1  -5  12   14.84    2.90
   1   5 -12   17.70    2.07
   1   5 -11   29.08    2.37
  -1  -5  11   21.32    3.46
  -1  -5  11   24.68    2.95
   1   5 -11   24.97    2.54
  -1  -5  10   27.60    2.09
  -1  -5  10   20.09    3.35
  -1  -5  10   23.15    2.85
   1   5 -10   31.14    2.64
  -1  -5   9    2.74    1.64
  -1  -5   9    4.71    0.83
   1   5  -9    4.51    1.16
  -1  -5   9    6.97    1.48
  -1  -5   8   51.20    5.35
  -1  -5   8   57.75    3.65
   1   5  -8   59.10    4.15
  -1  -5   8   53.84    3.74
  -1  -5   8   59.03    4.60
   1   5  -8   55.37    3.92
  -1  -5   7  102.71    6.08
  -1  -5   7   95.31    6.17
  -1  -5   7   96.42    7.77
   1   5  -7  100.71    6.51
   1   5  -7   96.70    6.33
  -1  -5   6   15.20    1.32
  -1  -5   6   15.63    1.19
   1   5  -6   13.95    1.42
   1   5  -5   81.80    5.16
  -1  -5   5   82.76    4.95
  -1  -5   4  540.97   38.10
  -1  -5   4  633.71   36.44
  -1  -5   3  922.01   55.69
  -1  -5   2 1383.55   82.25
  -1  -5   2 1422.37   83.31
  -1  -5   1   50.56    3.95
  -1  -5   1   48.07    4.77
  -1  -5   0  292.17   18.21
  -1  -5   0  311.99   19.55
  -1  -5  -1  180.46   11.24
  -1  -5  -1  181.78   11.29
  -1  -5  -1  173.91   12.52
  -1  -5  -2  111.47    7.14
  -1  -5  -2  110.67    7.19
  -1  -5  -2  106.99    8.45
  -1  -5  -3 1187.11   70.63
  -1  -5  -3 1287.43   72.72
  -1  -5  -4 1258.94   72.87
  -1  -5  -4 1285.02   75.10
  -1  -5  -4 1168.86   74.32
   1   5   5  113.25    7.05
  -1  -5  -5  124.55    9.61
  -1  -5  -5  120.00    8.94
   1   5   6  520.31   30.69
  -1  -5  -6  530.73   32.59
   1   5   7  124.81    7.70
  -1  -5  -7  120.71    9.29
  -1  -5  -8 1345.48   77.64
  -1  -5  -8 1329.84   77.62
  -1  -5  -8 1364.38   81.37
  -1  -5  -8 1243.99   79.35
  -1  -5  -9   20.88    1.71
  -1  -5  -9   19.40    1.70
  -1  -5  -9   25.02    4.32
  -1  -5  -9   17.49    2.73
  -1  -5 -10   19.62    2.86
  -1  -5 -10   22.74    1.87
  -1  -5 -10   21.57    1.87
  -1  -5 -11  120.60    7.64
  -1  -5 -11  120.83    7.67
  -1  -5 -12   12.29    1.05
  -1  -5 -12   12.36    1.43
  -1  -5 -12   11.48    1.41
  -1  -5 -13   12.84    1.16
  -1  -5 -13   15.68    1.69
  -1  -5 -13   15.82    1.65
  -1  -5 -14   44.63    2.97
  -1  -5 -14   50.30    3.57
  -1  -5 -14   42.12    3.43
  -1  -5 -15   18.68    1.45
  -1  -5 -15   20.45    2.06
  -1  -5 -16   14.64    1.78
  -1  -5 -17   16.30    1.88
   1   5  18   17.28    1.51
  -1  -5 -18   15.02    1.73
   1   5  19   26.07    1.92
  -1  -5 -19   23.39    2.13
  -1  -5 -19   23.40    2.13
   1   5  20    3.86    0.65
  -1  -5 -20    3.29    0.59
  -1  -5 -20    3.40    0.83
   1   5  21   -0.16    0.34
  -1  -5 -21    0.10    0.31
  -1  -5 -21    0.42    0.47
  -1  -6  16    0.03    0.28
   1   6 -16    0.76    0.41
  -1  -6  15    3.13    0.51
   1   6 -15    2.35    0.62
   1   6 -14   22.69    1.89
   1   6 -13    0.96    0.74
   1   6 -13    0.54    0.94
  -1  -6  12   10.86    1.19
   1   6 -12   10.25    1.64
   1   6 -12    9.48    1.34
  -1  -6  11  118.04    7.45
   1   6 -11  128.68    8.01
  -1  -6  11  103.88    9.35
   1   6 -11  116.09    7.61
  -1  -6  10   19.24    1.64
   1   6 -10   20.53    2.20
  -1  -6  10   21.21    1.80
  -1  -6  10   20.30    2.59
  -1  -6  10   20.52    3.27
  -1  -6   9   21.19    1.67
   1   6  -9   23.54    2.31
  -1  -6   9   19.47    1.80
  -1  -6   9   19.38    2.56
  -1  -6   8   10.96    1.22
   1   6  -8   10.00    1.40
  -1  -6   8   11.41    1.07
  -1  -6   7   45.38    3.27
  -1  -6   7   48.46    3.14
   1   6  -7   49.03    3.45
  -1  -6   6    6.15    0.87
  -1  -6   6    6.29    0.72
  -1  -6   6    5.95    1.32
   1   6  -6    3.86    0.88
  -1  -6   5    0.87    1.39
  -1  -6   5    2.67    0.50
  -1  -6   5    3.98    1.03
  -1  -6   5    2.19    0.66
  -1  -6   5    2.97    1.51
   1   6  -5    3.75    0.78
   1   6  -4  150.05    9.20
  -1  -6   4  151.79    8.99
  -1  -6   4  152.16    9.73
  -1  -6   4  144.28   11.09
  -1  -6   4  144.20   10.35
  -1  -6   3  161.99    9.47
  -1  -6   3  156.86   11.74
  -1  -6   3  141.66   10.61
  -1  -6   2  159.35   12.09
  -1  -6   2  169.46   11.03
  -1  -6   1 1463.27   89.26
  -1  -6   1 1507.52   87.90
  -1  -6   0 2017.28  118.78
  -1  -6   0 1992.88  117.14
  -1  -6  -1 1918.39  112.57
  -1  -6  -1 1934.35  110.79
  -1  -6  -1 1844.90  110.71
  -1  -6  -2  147.29   11.15
  -1  -6  -2  147.07    9.43
  -1  -6  -2  149.22    9.49
  -1  -6  -3  494.14   33.40
  -1  -6  -3  542.49   31.62
  -1  -6  -4 2331.16  135.97
  -1  -6  -5   69.60    6.54
  -1  -6  -6  227.32   15.81
  -1  -6  -7    6.94    2.24
  -1  -6  -7    8.70    1.02
  -1  -6  -8  372.50   25.11
  -1  -6  -8  380.85   22.94
  -1  -6  -8  397.45   22.98
  -1  -6  -9   22.81    3.32
  -1  -6  -9   19.08    1.70
  -1  -6  -9   20.51    1.75
  -1  -6 -10   11.73    1.27
  -1  -6 -10   11.62    1.28
  -1  -6 -11   15.17    1.21
  -1  -6 -11   12.11    2.32
  -1  -6 -11   16.03    1.59
  -1  -6 -11   14.25    1.56
  -1  -6 -12   35.16    2.48
  -1  -6 -12   42.58    2.94
  -1  -6 -12   34.56    2.82
  -1  -6 -13   33.65    2.40
  -1  -6 -13   36.54    2.84
  -1  -6 -13   35.90    2.82
  -1  -6 -14   28.31    2.01
  -1  -6 -14   27.03    2.46
  -1  -6 -14   28.44    2.50
  -1  -6 -15    1.22    0.48
  -1  -6 -15    0.39    0.82
  -1  -6 -15    0.39    0.97
  -1  -6 -16   21.26    1.60
  -1  -6 -16   21.27    2.14
  -1  -6 -17   12.66    1.63
   1   6  18   15.68    1.44
  -1  -6 -18   17.25    1.79
   1   6  19   11.17    1.13
   1   6  20    2.06    0.52
  -1  -6 -20    1.36    0.73
  -1  -6 -20    2.25    0.54
   1   6  21    2.46    0.44
  -1  -6 -21    2.19    0.61
  -1  -6 -21    2.59    0.45
  -1  -6 -22    2.11    0.31
   1   7 -15    2.81    0.52
   1   7 -14    0.20    0.50
   1   7 -13    5.06    0.88
   1   7 -13    4.44    1.06
   1   7 -12    4.56    1.22
   1   7 -12    5.46    1.03
   1   7 -11   24.11    2.17
  -1  -7  11   25.30    2.02
  -1  -7  11   26.45    1.97
   1   7 -11   24.21    2.51
  -1  -7  10   20.47    1.78
   1   7 -10   17.93    1.87
  -1  -7  10   19.39    1.64
  -1  -7   9    0.61    0.66
  -1  -7   9    0.83    0.56
  -1  -7   9    1.03    0.81
  -1  -7   8   17.79    1.61
  -1  -7   8   15.62    1.60
  -1  -7   8   16.16    1.41
  -1  -7   8   14.53    2.87
  -1  -7   8   15.73    2.28
  -1  -7   7    4.35    1.33
  -1  -7   7    5.15    0.94
  -1  -7   7    5.11    0.72
   1   7  -7    3.65    1.06
  -1  -7   7    3.11    1.63
  -1  -7   6   17.27    2.26
  -1  -7   6   20.02    1.48
   1   7  -6   15.88    1.68
  -1  -7   6   20.12    1.66
   1   7  -5   22.81    1.93
  -1  -7   5   20.65    1.61
  -1  -7   5   23.44    1.84
  -1  -7   5   20.82    2.95
  -1  -7   5   23.13    2.42
  -1  -7   4   44.11    2.97
  -1  -7   4   43.69    2.79
  -1  -7   4   37.98    4.06
  -1  -7   4   36.31    4.71
   1   7  -4   41.64    3.01
  -1  -7   4   40.02    3.51
  -1  -7   3   74.23    5.25
  -1  -7   3   76.27    4.52
   1   7  -3   73.56    4.74
  -1  -7   3   69.73    5.82
  -1  -7   3   64.35    4.98
  -1  -7   3   68.28    6.91
  -1  -7   2  108.45    9.04
  -1  -7   2  103.86    7.65
  -1  -7   2  109.75    6.39
  -1  -7   2  109.95    7.07
  -1  -7   2  103.10    6.95
  -1  -7   2   90.82    7.03
  -1  -7   1   57.82    4.88
  -1  -7   1   61.37    3.76
  -1  -7   1   60.19    6.29
  -1  -7   1   59.36    4.56
  -1  -7   1   62.88    4.39
  -1  -7   0  384.81   23.27
  -1  -7   0  380.40   23.45
  -1  -7   0  365.55   25.47
  -1  -7   0  407.49   23.80
  -1  -7  -1    2.92    1.16
  -1  -7  -1    5.36    1.17
  -1  -7  -1    3.96    1.18
  -1  -7  -1    4.32    1.28
  -1  -7  -1    2.37    2.10
  -1  -7  -2  405.07   25.11
  -1  -7  -2  402.97   24.92
  -1  -7  -2  428.44   25.11
  -1  -7  -2  418.23   25.15
  -1  -7  -2  451.72   27.53
  -1  -7  -3  113.63    7.37
  -1  -7  -3  103.11    7.49
  -1  -7  -3  115.73    7.39
  -1  -7  -3  124.42    9.70
  -1  -7  -4  127.56    7.90
  -1  -7  -4  135.56    8.37
  -1  -7  -5  438.22   27.87
  -1  -7  -5  426.75   25.38
  -1  -7  -5  412.73   25.55
  -1  -7  -6  197.89   14.33
  -1  -7  -6  192.56   11.96
  -1  -7  -6  175.46   12.08
  -1  -7  -6  196.02   11.51
  -1  -7  -7   68.33    7.11
  -1  -7  -7   77.35    5.53
  -1  -7  -7   79.42    5.34
  -1  -7  -7   76.45    4.92
  -1  -7  -8   16.71    2.02
  -1  -7  -8   15.39    3.27
  -1  -7  -8   16.43    1.83
  -1  -7  -8   17.90    1.59
  -1  -7  -9   91.30    7.80
  -1  -7  -9   84.35    5.21
  -1  -7  -9   71.30    5.40
  -1  -7 -10   43.48    4.92
  -1  -7 -10   39.08    2.58
  -1  -7 -10   37.54    2.87
  -1  -7 -10   37.07    3.01
  -1  -7 -11   62.07    6.73
  -1  -7 -11   74.10    4.71
  -1  -7 -11   76.12    5.08
  -1  -7 -11   78.87    5.09
  -1  -7 -11   77.56    4.76
  -1  -7 -12  262.14   15.48
  -1  -7 -12  254.10   15.54
  -1  -7 -12  257.40   15.89
  -1  -7 -12  278.91   15.94
  -1  -7 -13    0.80    0.44
  -1  -7 -13    1.42    0.52
  -1  -7 -13    0.23    0.87
  -1  -7 -13    0.92    0.78
  -1  -7 -14   11.70    1.02
  -1  -7 -14   10.83    1.05
  -1  -7 -14   11.08    1.55
  -1  -7 -14   11.22    1.49
  -1  -7 -15    7.69    0.87
  -1  -7 -15    7.59    1.34
  -1  -7 -15    7.41    1.36
  -1  -7 -16    7.62    0.86
  -1  -7 -16    8.95    1.48
  -1  -7 -16    7.40    1.32
  -1  -7 -17    8.06    1.44
  -1  -7 -17    8.37    0.84
   1   7  18    5.03    0.80
   1   7  19    8.60    0.94
  -1  -7 -20    2.30    0.79
   1   7  20    2.82    0.54
  -1  -7 -20    3.41    0.62
  -1  -7 -21    1.45    0.40
  -1  -7 -21    1.46    0.59
  -1  -7 -22    7.94    0.64
   1   8 -14    3.42    0.56
   1   8 -13    5.65    1.00
   1   8 -13    4.23    0.74
  -1  -8  13    5.52    0.65
   1   8 -12    1.13    0.63
  -1  -8  12    1.19    0.50
  -1  -8  11    6.27    0.84
   1   8 -11    7.02    1.09
  -1  -8  10   19.43    1.48
   1   8 -10   17.12    1.68
  -1  -8   9    2.64    0.88
  -1  -8   9    2.02    0.86
  -1  -8   9    2.17    1.54
  -1  -8   9    2.14    0.69
  -1  -8   8   16.14    1.64
  -1  -8   8   18.00    1.68
  -1  -8   8   14.28    2.28
  -1  -8   8   12.92    2.70
  -1  -8   8   18.46    1.49
  -1  -8   7   12.16    1.22
   1   8  -7   14.48    1.79
  -1  -8   7   13.90    1.43
  -1  -8   7   13.44    1.45
  -1  -8   7   12.56    2.06
   1   8  -7   13.15    1.53
  -1  -8   7   10.77    2.51
  -1  -8   6   11.70    2.46
  -1  -8   6   13.81    1.45
  -1  -8   6   14.48    1.47
  -1  -8   6   14.72    2.13
  -1  -8   6   13.77    1.24
   1   8  -6   11.30    1.49
  -1  -8   5   36.87    4.19
  -1  -8   5   36.05    2.63
  -1  -8   5   36.46    2.64
  -1  -8   5   35.99    2.43
   1   8  -5   29.48    2.63
  -1  -8   5   35.46    3.33
  -1  -8   4    7.95    1.96
  -1  -8   4   11.36    1.26
  -1  -8   4   13.31    1.07
  -1  -8   4   11.99    1.73
  -1  -8   4   15.69    3.16
   1   8  -4   10.83    1.29
  -1  -8   4   10.58    1.24
  -1  -8   3   11.79    1.58
  -1  -8   3   15.39    2.41
  -1  -8   3   15.38    1.85
  -1  -8   3   13.65    1.30
  -1  -8   3   11.84    1.07
  -1  -8   3   14.07    3.02
   1   8  -3   10.88    1.32
  -1  -8   3   13.34    1.32
  -1  -8   2    9.51    2.01
  -1  -8   2   10.87    2.86
  -1  -8   2    9.62    1.41
  -1  -8   2    9.77    0.89
  -1  -8   2   10.50    1.51
  -1  -8   2    9.67    1.15
  -1  -8   1   63.86    4.88
  -1  -8   1   72.85    7.31
  -1  -8   1   67.42    4.23
  -1  -8   1   76.14    4.95
  -1  -8   1   67.48    5.47
  -1  -8   0   30.76    2.83
  -1  -8   0   34.48    2.69
  -1  -8   0   33.87    4.67
  -1  -8   0   25.31    1.79
  -1  -8   0   23.91    2.27
  -1  -8   0   27.50    2.77
  -1  -8   0   24.47    2.81
  -1  -8  -1   34.38    3.21
  -1  -8  -1   35.98    3.02
  -1  -8  -1   35.48    4.87
  -1  -8  -1   33.61    2.20
  -1  -8  -1   33.34    3.19
  -1  -8  -1   32.52    3.06
  -1  -8  -1   34.82    2.67
  -1  -8  -2  298.35   18.90
  -1  -8  -2  309.08   18.83
  -1  -8  -2  356.87   21.90
  -1  -8  -2  298.73   18.68
  -1  -8  -2  288.61   18.86
  -1  -8  -2  311.95   18.30
  -1  -8  -3  100.99    6.64
  -1  -8  -3   91.94    8.90
  -1  -8  -3   96.72    6.12
  -1  -8  -3   90.94    6.80
  -1  -8  -3  100.29    6.67
  -1  -8  -4  105.75    6.26
  -1  -8  -4  102.36    6.71
  -1  -8  -4   96.30    6.16
  -1  -8  -4   98.12    6.29
  -1  -8  -5  154.05   10.46
  -1  -8  -5  158.57   10.72
  -1  -8  -5  170.38    9.98
  -1  -8  -6  138.65   10.04
  -1  -8  -6  142.94    9.86
  -1  -8  -6  154.89   12.58
  -1  -8  -6  164.43    9.40
  -1  -8  -7   83.73    6.06
  -1  -8  -7   84.80    5.87
  -1  -8  -7   72.66    7.96
  -1  -8  -7   82.93    5.33
  -1  -8  -8  334.77   20.86
  -1  -8  -8  357.52   23.95
  -1  -8  -8  344.77   20.41
  -1  -8  -9  280.82   17.26
  -1  -8  -9  288.73   17.01
  -1  -8  -9  284.19   17.35
  -1  -8  -9  288.64   20.47
  -1  -8  -9  278.39   17.66
  -1  -8  -9  294.63   17.02
  -1  -8 -10    5.34    1.19
  -1  -8 -10    6.82    1.11
  -1  -8 -10    6.54    0.75
  -1  -8 -10    5.02    0.88
  -1  -8 -10    6.96    0.75
  -1  -8 -10    4.11    2.22
  -1  -8 -11  103.80   10.14
  -1  -8 -11  125.92    7.66
  -1  -8 -11  120.77    7.83
  -1  -8 -11  129.13    7.63
  -1  -8 -11  126.85    8.00
  -1  -8 -12   91.87    5.95
  -1  -8 -12   98.98    6.41
  -1  -8 -12  101.09    6.02
  -1  -8 -13    9.73    0.98
  -1  -8 -13    9.76    0.98
  -1  -8 -13    9.77    1.45
  -1  -8 -13   11.39    1.07
  -1  -8 -14    1.20    0.47
  -1  -8 -14    0.38    0.90
  -1  -8 -14    1.16    0.54
  -1  -8 -15   16.82    1.94
  -1  -8 -15   15.63    1.32
  -1  -8 -15   17.08    1.40
  -1  -8 -16   10.48    1.04
  -1  -8 -16   10.73    1.61
  -1  -8 -17   21.86    2.22
  -1  -8 -17   22.60    1.68
  -1  -8 -18    8.04    1.32
   1   8  18    7.19    0.87
   1   8  19    0.66    0.45
   1   8  20    0.96    0.41
  -1  -8 -21    1.81    0.58
   1   9 -13    5.85    0.66
  -1  -9  13    3.83    0.51
   1   9 -12    1.19    0.53
  -1  -9  12    1.23    0.43
   1   9 -11    1.39    0.65
  -1  -9  11    2.30    0.56
   1   9 -10    0.27    0.69
  -1  -9  10    0.23    0.52
   1   9  -9    1.16    1.11
   1   9  -9    1.56    0.76
  -1  -9   9    1.17    0.67
  -1  -9   9    0.74    0.57
  -1  -9   8   14.69    1.29
  -1  -9   8   12.98    1.46
   1   9  -8   13.43    1.85
  -1  -9   8   11.34    2.49
  -1  -9   8   12.03    1.40
  -1  -9   7   17.98    1.51
  -1  -9   7   18.56    1.74
   1   9  -7   15.86    1.99
  -1  -9   7   14.71    1.61
  -1  -9   7   17.22    2.91
   1   9  -6   69.29    4.95
  -1  -9   6   65.51    4.34
  -1  -9   6   69.58    4.61
  -1  -9   6   67.12    4.57
   1   9  -6   66.38    4.64
  -1  -9   6   68.25    5.47
  -1  -9   6   70.03    6.44
  -1  -9   5   30.97    2.27
  -1  -9   5   31.77    2.51
  -1  -9   5   34.78    4.05
   1   9  -5   30.21    2.52
  -1  -9   5   32.48    3.24
  -1  -9   5   32.44    2.50
  -1  -9   4    0.72    1.35
  -1  -9   4    1.92    0.54
  -1  -9   4    2.62    0.85
  -1  -9   4    0.84    0.93
  -1  -9   4    2.39    0.77
   1   9  -4    1.03    0.84
  -1  -9   3   46.56    3.35
  -1  -9   3   45.67    5.85
  -1  -9   3   47.77    3.13
   1   9  -3   47.78    3.37
  -1  -9   3   45.03    3.90
  -1  -9   3   52.34    4.84
  -1  -9   2   55.37    5.29
   1   9  -2   62.18    4.15
  -1  -9   2   64.17    4.74
  -1  -9   2   64.44    3.96
  -1  -9   2   64.61    4.19
  -1  -9   2   50.44    6.62
  -1  -9   2   56.69    4.22
  -1  -9   2   60.40    4.65
  -1  -9   1    9.61    1.54
  -1  -9   1    6.87    1.65
  -1  -9   1    7.64    1.21
  -1  -9   1    6.08    0.71
  -1  -9   1    4.99    1.00
  -1  -9   1    6.94    0.96
  -1  -9   1    9.45    2.94
  -1  -9   1    7.36    1.56
  -1  -9   0  215.80   13.48
  -1  -9   0  220.26   14.32
  -1  -9   0  211.66   14.46
  -1  -9   0  220.96   13.13
  -1  -9   0  218.33   13.99
  -1  -9   0  223.28   17.16
  -1  -9   0  240.86   13.83
  -1  -9  -1   59.41    4.06
  -1  -9  -1   53.76    3.52
  -1  -9  -1   58.07    4.79
  -1  -9  -1   55.62    3.76
  -1  -9  -1   57.57    4.42
  -1  -9  -1   59.14    6.92
  -1  -9  -1   54.46    4.61
  -1  -9  -1   63.18    4.64
  -1  -9  -2   85.83    5.51
  -1  -9  -2   81.41    5.08
  -1  -9  -2   74.60    6.24
  -1  -9  -2   86.68    5.34
  -1  -9  -2   92.29    6.09
  -1  -9  -2   82.89    8.63
  -1  -9  -2   78.32    5.93
  -1  -9  -3   39.47    2.78
  -1  -9  -3   31.38    2.19
  -1  -9  -3   35.94    3.01
  -1  -9  -3   40.73    3.25
  -1  -9  -3   43.42    5.81
  -1  -9  -3   33.35    2.48
  -1  -9  -3   30.81    3.41
  -1  -9  -4  126.65    7.96
  -1  -9  -4  113.78    7.57
  -1  -9  -4  121.52    8.13
  -1  -9  -4  131.49   11.23
  -1  -9  -5   60.19    4.01
  -1  -9  -6   29.83    3.13
  -1  -9  -6   23.52    2.54
  -1  -9  -6   24.36    2.03
  -1  -9  -7   40.13    2.50
  -1  -9  -7   32.93    3.21
  -1  -9  -7   37.24    2.76
  -1  -9  -7   36.39    3.63
  -1  -9  -7   27.88    5.07
  -1  -9  -7   38.64    2.85
  -1  -9  -7   38.88    2.53
  -1  -9  -7   34.33    2.72
  -1  -9  -7   32.36    3.08
  -1  -9  -8  284.11   17.70
  -1  -9  -8  296.78   17.14
  -1  -9  -8  285.74   17.09
  -1  -9  -8  287.85   16.88
  -1  -9  -8  287.74   21.00
  -1  -9  -8  288.04   17.19
  -1  -9  -8  297.89   16.87
  -1  -9  -8  280.63   17.06
  -1  -9  -8  228.88   17.37
  -1  -9  -9  102.98    7.32
  -1  -9  -9  110.42    6.89
  -1  -9  -9  107.98    6.81
  -1  -9  -9  107.05    6.58
  -1  -9  -9  110.49   10.22
  -1  -9  -9  114.27    6.98
  -1  -9  -9  107.33    6.80
  -1  -9  -9   93.91    7.12
  -1  -9  -9  106.10    6.72
  -1  -9 -10   35.69    2.63
  -1  -9 -10   30.99    2.46
  -1  -9 -10   34.44    5.19
  -1  -9 -10   30.45    2.94
  -1  -9 -10   35.18    2.28
  -1  -9 -10   27.45    2.33
  -1  -9 -10   31.50    2.53
  -1  -9 -10   26.98    2.76
  -1  -9 -10   33.98    2.27
  -1  -9 -11   56.63    6.70
  -1  -9 -11   42.87    3.96
  -1  -9 -11   59.30    3.96
  -1  -9 -11   56.94    3.56
  -1  -9 -11   56.55    3.55
  -1  -9 -11   49.39    3.75
  -1  -9 -12    6.14    0.79
  -1  -9 -12    7.39    1.24
  -1  -9 -12    5.93    0.84
  -1  -9 -12    7.03    0.83
  -1  -9 -12    7.44    2.53
  -1  -9 -13   18.04    1.48
  -1  -9 -13   19.22    1.98
  -1  -9 -13   17.26    1.48
  -1  -9 -14   12.17    1.16
  -1  -9 -14   12.05    1.15
  -1  -9 -14   15.33    1.74
  -1  -9 -14   11.73    1.17
  -1  -9 -15   32.53    2.30
  -1  -9 -15   31.52    2.30
  -1  -9 -15   33.83    2.37
  -1  -9 -15   34.67    2.86
  -1  -9 -16   14.72    1.78
  -1  -9 -16   12.43    1.15
  -1  -9 -16   15.69    1.29
  -1  -9 -17    8.02    1.33
  -1  -9 -18    2.60    0.96
  -1  -9 -19    3.95    0.65
  -1  -9 -19    4.61    1.01
  -1  -9 -19    3.84    0.50
  -1  -9 -20    1.68    0.48
  -1  -9 -21    4.28    0.52
  -1 -10  12    2.76    0.40
  -1 -10  11    0.24    0.37
   1  10 -11    0.06    0.45
   1  10 -10    4.30    0.75
  -1 -10  10    3.46    0.61
   1  10 -10    3.99    1.01
   1  10  -9    2.55    0.75
   1  10  -9    3.11    1.04
  -1 -10   9    3.01    0.59
  -1 -10   8    0.16    0.64
   1  10  -8    1.27    0.72
   1  10  -8   -0.42    1.02
  -1 -10   8    1.03    0.54
  -1 -10   7    1.03    0.77
  -1 -10   7    1.96    0.82
   1  10  -7    1.90    1.06
  -1 -10   7    2.35    0.62
  -1 -10   6   12.90    1.25
  -1 -10   6   16.36    2.72
  -1 -10   6   12.90    1.42
   1  10  -6   12.93    1.81
  -1 -10   6   13.21    1.52
  -1 -10   5   11.41    1.36
   1  10  -5   10.23    1.37
  -1 -10   5   11.72    2.38
  -1 -10   5    9.67    1.08
  -1 -10   5   10.26    1.33
  -1 -10   4    1.62    0.91
  -1 -10   4   -0.37    1.28
  -1 -10   4    0.22    0.89
  -1 -10   4   -0.28    0.77
  -1 -10   4    1.96    0.59
   1  10  -4   -0.10    0.78
   1  10  -3   19.33    1.78
  -1 -10   3   18.60    2.92
  -1 -10   3   21.82    1.85
  -1 -10   3   19.28    2.33
  -1 -10   3   15.70    2.50
  -1 -10   3   19.39    1.57
  -1 -10   2   14.30    2.15
   1  10  -2   12.48    1.34
  -1 -10   2   12.04    2.15
  -1 -10   2   11.88    1.39
  -1 -10   2    9.50    1.37
  -1 -10   2   12.62    1.76
  -1 -10   2   12.65    3.34
  -1 -10   2   10.92    1.33
  -1 -10   2   11.42    1.09
  -1 -10   1   10.47    1.82
   1  10  -1    6.54    1.00
  -1 -10   1   10.49    2.01
  -1 -10   1    7.39    1.21
  -1 -10   1    8.45    2.99
  -1 -10   1    8.13    1.17
  -1 -10   1    8.70    1.16
  -1 -10   1    8.18    0.87
  -1 -10   1    9.25    1.47
  -1 -10   0   41.44    6.05
  -1 -10   0   48.65    3.23
  -1 -10   0   46.14    2.96
  -1 -10   0   37.45    3.28
  -1 -10   0   48.59    3.91
  -1 -10   0   43.34    4.02
  -1 -10   0   48.35    4.34
  -1 -10   0   43.48    3.54
  -1 -10  -1   12.13    1.91
  -1 -10  -1    9.47    3.39
  -1 -10  -1   12.00    1.22
  -1 -10  -1    9.68    0.94
  -1 -10  -1   10.42    0.93
  -1 -10  -1   10.62    1.37
  -1 -10  -1    7.71    1.67
  -1 -10  -1   10.46    1.34
  -1 -10  -1   13.73    1.82
  -1 -10  -2   24.85    1.67
  -1 -10  -2   18.30    4.30
  -1 -10  -2   21.21    2.54
  -1 -10  -2   22.40    2.43
  -1 -10  -2   22.58    2.29
  -1 -10  -2   20.54    1.64
  -1 -10  -2   25.31    1.88
  -1 -10  -2   23.63    2.97
  -1 -10  -2   21.03    2.11
  -1 -10  -2   25.48    1.71
  -1 -10  -3    2.20    0.76
  -1 -10  -3    3.17    0.51
  -1 -10  -3    2.81    0.65
  -1 -10  -3    3.61    0.93
  -1 -10  -3    3.13    0.85
  -1 -10  -3    2.60    0.46
  -1 -10  -3    2.11    0.48
  -1 -10  -3    3.13    1.32
  -1 -10  -3    3.56    1.74
  -1 -10  -3    0.80    2.63
  -1 -10  -4    5.05    1.03
  -1 -10  -4    7.66    1.61
  -1 -10  -4    6.14    1.01
  -1 -10  -4    8.00    3.32
  -1 -10  -4    5.85    1.76
  -1 -10  -4    4.61    0.77
  -1 -10  -4    5.43    0.68
  -1 -10  -5   29.29    2.50
  -1 -10  -5   32.84    2.28
  -1 -10  -5   36.18    2.24
  -1 -10  -5   32.32    2.55
  -1 -10  -5   32.11    2.52
  -1 -10  -5   32.29    2.32
  -1 -10  -6   45.79    3.65
  -1 -10  -6   46.94    4.58
  -1 -10  -6   57.16    3.72
  -1 -10  -6   59.68    3.79
  -1 -10  -6   53.52    3.47
  -1 -10  -6   52.38    6.98
  -1 -10  -6   54.69    3.76
  -1 -10  -6   56.07    3.42
  -1 -10  -6   39.94    4.06
  -1 -10  -6   52.25    3.69
  -1 -10  -6   52.05    4.34
  -1 -10  -7    4.24    0.61
  -1 -10  -7    2.72    0.76
  -1 -10  -7    3.57    1.80
  -1 -10  -7    3.47    0.88
  -1 -10  -7    1.41    1.17
  -1 -10  -7    0.81    2.38
  -1 -10  -7    4.96    1.44
  -1 -10  -7    4.46    1.04
  -1 -10  -7    4.65    0.92
  -1 -10  -7    4.20    0.92
  -1 -10  -8   75.06    5.99
  -1 -10  -8   84.57    5.46
  -1 -10  -8   80.00    5.42
  -1 -10  -8   85.93    5.18
  -1 -10  -8   78.75    8.99
  -1 -10  -8   91.36    5.16
  -1 -10  -8   84.54    5.53
  -1 -10  -8   71.39    5.29
  -1 -10  -8   82.78    5.39
  -1 -10  -8   68.46    5.79
  -1 -10  -9   72.80    5.46
  -1 -10  -9   71.41    4.83
  -1 -10  -9   72.23    4.92
  -1 -10  -9   72.59    4.53
  -1 -10  -9   71.76    8.32
  -1 -10  -9   72.03    4.79
  -1 -10  -9   70.46    4.71
  -1 -10  -9   72.96    4.55
  -1 -10  -9   72.76    4.81
  -1 -10  -9   53.63    5.07
  -1 -10 -10   32.45    2.65
  -1 -10 -10   31.18    2.52
  -1 -10 -10   36.49    5.50
  -1 -10 -10   27.34    2.38
  -1 -10 -10   33.81    2.31
  -1 -10 -10   34.93    2.62
  -1 -10 -10   30.13    2.93
  -1 -10 -11   25.60    2.36
  -1 -10 -11   28.02    2.01
  -1 -10 -11   24.51    2.24
  -1 -10 -11   34.47    5.28
  -1 -10 -11   24.00    2.11
  -1 -10 -11   28.55    2.02
  -1 -10 -11   21.08    2.53
  -1 -10 -11   28.95    2.01
  -1 -10 -12   34.02    2.96
  -1 -10 -12   38.88    2.63
  -1 -10 -12   30.22    5.20
  -1 -10 -12   37.03    2.60
  -1 -10 -12   36.19    2.73
  -1 -10 -12   34.10    2.84
  -1 -10 -12   40.22    2.64
  -1 -10 -13   11.80    1.20
  -1 -10 -13   13.12    1.21
  -1 -10 -13   10.16    1.57
  -1 -10 -14    6.22    0.82
  -1 -10 -14    4.67    0.78
  -1 -10 -14    4.51    1.22
  -1 -10 -14    5.29    0.82
  -1 -10 -15    0.83    0.50
  -1 -10 -15    0.53    0.48
  -1 -10 -15    0.78    1.06
  -1 -10 -15    0.64    0.52
  -1 -10 -16    1.34    0.50
  -1 -10 -16    2.82    0.57
  -1 -10 -16    2.47    0.58
  -1 -10 -16    2.02    1.03
  -1 -10 -17   20.04    1.99
  -1 -10 -18    7.67    0.84
  -1 -10 -18    5.94    1.14
  -1 -10 -19    0.23    0.43
  -1 -10 -19    0.03    0.33
  -1 -10 -19    0.56    0.76
  -1 -10 -20    1.43    0.41
  -1 -10 -20    1.49    0.65
  -1 -10 -21    1.93    0.36
  -1 -11  10    0.48    0.33
   1  11 -10    0.93    0.42
   1  11  -9    0.75    0.78
  -1 -11   9    0.50    0.38
   1  11  -9    1.95    0.57
   1  11  -8    3.41    1.03
  -1 -11   8    4.38    0.64
   1  11  -8    4.64    0.78
   1  11  -7    1.60    0.99
  -1 -11   7    1.55    0.55
   1  11  -7    0.73    0.61
   1  11  -6    7.57    1.45
  -1 -11   6    7.96    1.19
  -1 -11   6    8.35    0.93
  -1 -11   5    0.64    0.77
  -1 -11   5    1.06    0.54
   1  11  -5    2.02    1.12
  -1 -11   5    2.91    1.00
   1  11  -4   28.27    2.35
  -1 -11   4   28.63    2.37
  -1 -11   4   30.00    2.15
  -1 -11   4   25.09    3.45
   1  11  -3   22.71    2.00
  -1 -11   3   21.40    3.02
  -1 -11   3   23.31    1.78
  -1 -11   3   20.61    1.97
  -1 -11   2   21.23    2.11
  -1 -11   2   24.40    2.04
   1  11  -2   22.53    1.97
  -1 -11   2   22.77    1.75
  -1 -11   2   23.90    3.08
  -1 -11   2   15.11    3.93
  -1 -11   2   22.09    2.03
   1  11  -1    7.92    1.10
  -1 -11   1    6.82    1.73
  -1 -11   1    9.19    0.92
  -1 -11   1    9.44    1.23
  -1 -11   1    7.55    2.90
  -1 -11   1    6.44    1.25
   1  11   0    1.12    0.71
  -1 -11   0   -0.57    1.04
  -1 -11   0   -0.21    0.94
  -1 -11   0    0.43    0.46
  -1 -11   0    0.70    0.76
  -1 -11   0    1.74    2.29
  -1 -11   0    0.24    0.89
   1  11   1   49.32    3.50
  -1 -11  -1   50.27    4.23
  -1 -11  -1   52.33    3.32
  -1 -11  -1   48.05    3.33
  -1 -11  -1   50.60    7.14
  -1 -11  -1   59.49    3.67
  -1 -11  -2   94.31    6.96
  -1 -11  -2  111.40   11.06
  -1 -11  -2  105.90    6.47
  -1 -11  -2   93.02    6.20
  -1 -11  -2  110.28    6.27
  -1 -11  -2  101.98    6.20
  -1 -11  -3    4.54    3.11
  -1 -11  -3    5.34    0.70
  -1 -11  -3    6.98    0.96
  -1 -11  -3    4.19    1.56
  -1 -11  -3    4.42    0.94
  -1 -11  -3    5.07    0.64
  -1 -11  -4   38.56    2.59
  -1 -11  -4   31.54    3.88
  -1 -11  -4   33.11    3.57
  -1 -11  -4   40.18    6.36
  -1 -11  -4   41.54    2.65
  -1 -11  -4   34.98    2.88
  -1 -11  -4   39.77    2.72
  -1 -11  -5    0.57    1.54
  -1 -11  -5    0.30    0.82
  -1 -11  -5   -1.84    2.56
  -1 -11  -5    0.88    0.47
  -1 -11  -5    0.19    0.56
  -1 -11  -5    1.60    0.74
  -1 -11  -5   -0.84    0.88
  -1 -11  -5    0.05    0.43
  -1 -11  -5    0.67    1.27
  -1 -11  -6   21.39    1.65
  -1 -11  -6   19.75    1.97
  -1 -11  -6   19.96    1.97
  -1 -11  -6   19.33    1.91
  -1 -11  -6   23.14    1.67
  -1 -11  -7    4.24    0.97
  -1 -11  -7    4.64    0.66
  -1 -11  -7    4.10    1.06
  -1 -11  -7    3.69    3.05
  -1 -11  -7    4.89    1.00
  -1 -11  -7    4.44    0.71
  -1 -11  -7    5.15    1.68
  -1 -11  -7    3.89    0.70
  -1 -11  -7    3.64    0.95
  -1 -11  -8   12.12    1.45
  -1 -11  -8   12.71    1.57
  -1 -11  -8   17.51    4.44
  -1 -11  -8   14.04    1.66
  -1 -11  -8   14.68    1.21
  -1 -11  -8   14.03    1.53
  -1 -11  -8   13.79    1.25
  -1 -11  -8   12.71    1.56
  -1 -11  -9   42.84    3.27
  -1 -11  -9   35.39    3.07
  -1 -11  -9   41.39    3.21
  -1 -11  -9   45.62    6.74
  -1 -11  -9   45.89    2.91
  -1 -11  -9   44.45    3.35
  -1 -11  -9   44.51    2.96
  -1 -11  -9   41.56    3.22
  -1 -11 -10   37.71    2.81
  -1 -11 -10   30.91    2.63
  -1 -11 -10   34.54    2.41
  -1 -11 -10   29.31    2.62
  -1 -11 -10   28.53    5.55
  -1 -11 -10   34.82    2.38
  -1 -11 -10   34.04    2.43
  -1 -11 -10   30.60    2.56
  -1 -11 -11   10.17    1.32
  -1 -11 -11   13.11    1.62
  -1 -11 -11   11.94    1.50
  -1 -11 -11   11.16    3.61
  -1 -11 -11   12.63    1.58
  -1 -11 -11   14.09    1.24
  -1 -11 -11   11.33    1.18
  -1 -11 -12    5.73    1.27
  -1 -11 -12    8.30    0.97
  -1 -11 -12    8.31    0.99
  -1 -11 -12    6.04    1.02
  -1 -11 -12    8.36    0.96
  -1 -11 -12    6.45    1.21
  -1 -11 -13    1.22    0.57
  -1 -11 -13    0.89    1.02
  -1 -11 -13    2.38    0.76
  -1 -11 -13    1.35    0.60
  -1 -11 -14    5.36    0.78
  -1 -11 -14    4.73    0.80
  -1 -11 -14    3.86    1.21
  -1 -11 -14    4.95    0.81
  -1 -11 -15    1.10    0.56
  -1 -11 -15    1.55    0.58
  -1 -11 -15    1.02    0.92
  -1 -11 -16   14.20    1.25
  -1 -11 -16   14.25    1.76
  -1 -11 -16   15.76    1.30
  -1 -11 -16   15.49    1.29
  -1 -11 -17    0.92    0.46
  -1 -11 -17    2.37    0.96
  -1 -11 -18    2.21    0.88
  -1 -11 -18    3.30    0.58
  -1 -11 -19    2.80    0.78
  -1 -11 -19    1.68    0.40
  -1 -11 -20    1.27    0.58
   1  12  -9    1.17    0.61
   1  12  -8    0.29    0.69
  -1 -12   8    0.67    0.39
   1  12  -7    5.93    1.08
  -1 -12   7    5.60    0.69
   1  12  -7    4.83    0.72
   1  12  -6   -0.74    0.86
  -1 -12   6    0.53    0.45
   1  12  -6    0.96    0.56
   1  12  -5    8.74    1.36
  -1 -12   5    8.40    0.90
   1  12  -5    6.90    0.96
  -1 -12   4    1.48    0.54
   1  12  -4    1.52    1.01
  -1 -12   3   28.60    2.09
  -1 -12   2    4.48    0.70
  -1 -12   2    5.91    1.07
  -1 -12   2    3.29    1.25
   1  12  -2    3.90    0.91
  -1 -12   1   15.38    2.17
  -1 -12   1   15.24    1.34
  -1 -12   1   17.19    1.71
  -1 -12   0   37.15    2.63
  -1 -12   0   43.12    6.60
  -1 -12   0   37.33    3.58
  -1 -12   0   41.99    2.97
  -1 -12  -1    1.91    2.91
  -1 -12  -1    1.96    0.86
  -1 -12  -1    1.29    0.50
  -1 -12  -2   10.41    0.96
  -1 -12  -2    8.90    1.20
  -1 -12  -2    6.87    3.71
  -1 -12  -3    3.67    0.84
  -1 -12  -3    4.14    0.68
  -1 -12  -3    5.00    3.41
  -1 -12  -3    2.86    0.56
  -1 -12  -3    4.42    1.00
  -1 -12  -4    7.03    1.21
  -1 -12  -4    6.07    3.48
  -1 -12  -4    8.36    0.82
  -1 -12  -4    7.71    1.05
  -1 -12  -4    7.72    1.22
  -1 -12  -4    8.00    0.87
  -1 -12  -4    8.44    0.94
  -1 -12  -5   10.82    1.46
  -1 -12  -5    8.16    3.65
  -1 -12  -5   10.30    1.46
  -1 -12  -5   10.20    1.11
  -1 -12  -5   10.88    1.00
  -1 -12  -5   11.39    1.08
  -1 -12  -5    9.94    1.03
  -1 -12  -5   11.00    1.38
  -1 -12  -6   -0.80    0.87
  -1 -12  -6   -0.47    0.80
  -1 -12  -6    0.78    0.51
  -1 -12  -6    0.06    0.46
  -1 -12  -6    0.31    0.88
  -1 -12  -7   23.49    5.56
  -1 -12  -7   27.33    2.46
  -1 -12  -7   26.86    2.44
  -1 -12  -7   28.73    2.13
  -1 -12  -7   28.91    2.41
  -1 -12  -7   28.05    2.08
  -1 -12  -8    8.73    1.38
  -1 -12  -8   11.45    1.48
  -1 -12  -8   11.79    1.55
  -1 -12  -8    9.13    3.73
  -1 -12  -8   11.38    1.40
  -1 -12  -8   11.38    1.14
  -1 -12  -9   42.24    3.58
  -1 -12  -9   52.82    3.82
  -1 -12  -9   44.92    7.25
  -1 -12  -9   49.01    3.74
  -1 -12  -9   50.26    3.70
  -1 -12  -9   56.01    3.44
  -1 -12 -10   38.02    3.09
  -1 -12 -10   38.95    3.13
  -1 -12 -10   32.20    2.92
  -1 -12 -10   38.85    6.46
  -1 -12 -10   45.42    2.86
  -1 -12 -10   42.38    3.18
  -1 -12 -11   39.12    3.34
  -1 -12 -11   43.71    3.37
  -1 -12 -11   49.78    3.10
  -1 -12 -11   37.39    3.18
  -1 -12 -11   45.75    3.08
  -1 -12 -11   47.81    3.49
  -1 -12 -12   33.25    2.79
  -1 -12 -12   34.20    2.95
  -1 -12 -12   37.85    2.69
  -1 -12 -13   33.51    2.51
  -1 -12 -13   32.36    2.85
  -1 -12 -13   35.38    2.48
  -1 -12 -14    1.74    0.98
  -1 -12 -14    2.82    0.66
  -1 -12 -14    1.58    0.65
  -1 -12 -15    5.43    1.21
  -1 -12 -15    5.51    0.84
  -1 -12 -15    7.26    0.85
  -1 -12 -16    5.11    1.07
  -1 -12 -16    4.00    0.66
  -1 -12 -16    3.79    0.65
  -1 -12 -17    4.91    0.72
  -1 -12 -17    4.83    0.64
  -1 -12 -17    5.47    1.07
  -1 -12 -18    0.77    0.42
  -1 -12 -18    0.27    0.70
  -1 -12 -19    0.22    0.33
  -1 -12 -19    0.52    0.64
   1  13  -7    0.67    0.61
   1  13  -6    0.79    0.67
   1  13  -5    0.44    0.78
   1  13  -4    5.80    1.15
   1  13  -3    1.41    0.88
  -1 -13   2   11.47    1.07
  -1 -13   2   11.14    1.36
  -1 -13   1    3.71    0.64
  -1 -13   1    5.37    1.00
  -1 -13   0    0.91    0.45
  -1 -13   0    1.20    0.82
  -1 -13  -1    7.35    1.12
  -1 -13  -2   66.50    4.53
  -1 -13  -2   68.43    4.30
  -1 -13  -2   63.81    8.66
  -1 -13  -3    2.36    0.97
  -1 -13  -3    2.85    0.51
  -1 -13  -3    5.22    3.56
  -1 -13  -3    3.32    0.91
  -1 -13  -3    3.27    0.84
  -1 -13  -3    3.79    1.14
  -1 -13  -4   39.37    3.25
  -1 -13  -4   44.83    2.89
  -1 -13  -4   44.24    3.06
  -1 -13  -4   40.46    3.24
  -1 -13  -4   47.54    3.48
  -1 -13  -5   45.00    3.44
  -1 -13  -5   48.97    3.08
  -1 -13  -5   39.84    3.11
  -1 -13  -5   47.94    3.14
  -1 -13  -5   55.18    3.68
  -1 -13  -5   33.42    6.57
  -1 -13  -5   45.45    3.01
  -1 -13  -5   43.69    3.44
  -1 -13  -6   48.02    3.26
  -1 -13  -6   50.38    3.78
  -1 -13  -6   44.27    3.65
  -1 -13  -6   52.66    3.39
  -1 -13  -6   50.05    3.68
  -1 -13  -6   51.82    3.33
  -1 -13  -7    9.28    1.07
  -1 -13  -7   10.17    1.01
  -1 -13  -7    9.27    1.41
  -1 -13  -7    9.73    4.18
  -1 -13  -7    7.98    1.37
  -1 -13  -7    8.01    1.36
  -1 -13  -7    9.12    1.01
  -1 -13  -8    2.19    0.70
  -1 -13  -8    2.75    1.15
  -1 -13  -8    3.26    0.71
  -1 -13  -8    4.35    1.11
  -1 -13  -8    4.37    1.12
  -1 -13  -8    1.07    2.68
  -1 -13  -8    3.57    0.68
  -1 -13  -9   51.41    3.97
  -1 -13  -9   49.47    7.76
  -1 -13  -9   55.05    3.94
  -1 -13  -9   56.92    3.62
  -1 -13  -9   48.12    3.95
  -1 -13 -10    3.40    1.08
  -1 -13 -10    3.33    1.07
  -1 -13 -11   18.06    1.85
  -1 -13 -11   16.13    1.80
  -1 -13 -11   16.86    1.54
  -1 -13 -12  104.29    6.56
  -1 -13 -12  100.03    6.85
  -1 -13 -12  107.46    6.61
  -1 -13 -13   37.19    2.61
  -1 -13 -13   34.65    2.55
  -1 -13 -14    7.85    0.98
  -1 -13 -14    7.28    1.27
  -1 -13 -14    6.92    0.88
  -1 -13 -15    3.82    0.72
  -1 -13 -15    3.84    1.08
  -1 -13 -15    3.44    0.68
  -1 -13 -15    3.84    0.65
  -1 -13 -16    1.64    0.56
  -1 -13 -16    2.73    0.90
  -1 -13 -16    1.96    0.54
  -1 -13 -17    2.98    0.55
  -1 -13 -17    1.38    0.45
  -1 -13 -17    3.06    0.85
  -1 -13 -18    0.31    0.35
  -1 -13 -19    0.46    0.31
  -1 -14   6    0.29    0.33
   1  14  -6    0.40    0.48
   1  14  -5    2.46    0.71
   1  14  -4    1.52    0.71
  -1 -14   4    0.49    0.57
   1  14  -3   12.28    1.46
  -1 -14   3   11.90    1.32
   1  14  -2    1.59    0.86
  -1 -14   2    2.66    0.88
  -1 -14   1    0.84    0.77
  -1 -14   0    6.70    1.21
  -1 -14  -1   28.79    2.42
  -1 -14  -1   31.19    2.55
  -1 -14  -2   32.50    2.45
  -1 -14  -2   30.72    2.57
  -1 -14  -3    8.36    1.06
  -1 -14  -3    7.53    1.22
  -1 -14  -4    4.78    0.73
  -1 -14  -4    2.72    1.02
  -1 -14  -4    5.15    1.04
  -1 -14  -4    3.50    1.14
  -1 -14  -5   24.32    1.82
  -1 -14  -5   23.79    2.22
  -1 -14  -5   23.87    2.17
  -1 -14  -5   21.99    2.29
  -1 -14  -5   29.34    1.98
  -1 -14  -6    2.75    1.02
  -1 -14  -6    5.93    0.83
  -1 -14  -6    3.95    0.68
  -1 -14  -6    3.45    1.09
  -1 -14  -6    3.79    1.11
  -1 -14  -6    4.03    0.62
  -1 -14  -7   21.08    2.08
  -1 -14  -7   23.44    1.78
  -1 -14  -7   21.08    2.13
  -1 -14  -7   22.66    2.19
  -1 -14  -7   23.88    1.73
  -1 -14  -7   23.14    1.85
  -1 -14  -8   12.60    1.58
  -1 -14  -8   13.38    1.22
  -1 -14  -8   13.27    1.64
  -1 -14  -8   13.21    1.19
  -1 -14  -8   13.27    1.33
  -1 -14  -8   11.08    1.57
  -1 -14  -9    2.23    0.74
  -1 -14  -9    0.84    0.89
  -1 -14  -9    0.59    0.57
  -1 -14  -9    1.08    0.57
  -1 -14  -9    1.61    0.93
  -1 -14 -10   19.95    2.03
  -1 -14 -10   23.76    1.83
  -1 -14 -10   23.63    1.78
  -1 -14 -10   21.85    2.17
  -1 -14 -11    4.05    0.86
  -1 -14 -11    5.30    0.81
  -1 -14 -11    3.51    1.04
  -1 -14 -12   86.33    5.20
  -1 -14 -12   82.16    5.13
  -1 -14 -12   69.91    5.35
  -1 -14 -13   72.76    4.63
  -1 -14 -13   73.44    4.68
  -1 -14 -13   70.58    4.62
  -1 -14 -14   12.29    1.19
  -1 -14 -14   13.90    1.25
  -1 -14 -15    4.85    0.74
  -1 -14 -15    7.03    0.81
  -1 -14 -16    9.37    0.97
  -1 -14 -16   11.16    0.99
  -1 -14 -17    3.80    0.54
  -1 -14 -17    5.01    0.62
  -1 -14 -18    0.51    0.33
  -1 -14 -19    0.08    0.22
   1  15  -3    1.12    0.61
  -1 -15   3   -0.05    0.48
   1  15  -2    2.13    0.73
  -1 -15   2    2.70    0.67
  -1 -15   2    1.70    0.61
   1  15  -1    3.01    0.83
  -1 -15   1    2.65    0.73
  -1 -15   1    3.64    0.81
  -1 -15   0    2.97    0.79
  -1 -15   0    4.07    0.90
   1  15   0    4.86    0.99
  -1 -15  -1    9.83    1.23
  -1 -15  -1   12.14    1.37
  -1 -15  -2    4.54    0.92
  -1 -15  -3    3.04    0.88
  -1 -15  -4    0.55    0.77
  -1 -15  -4    2.65    0.93
  -1 -15  -5   18.01    1.46
  -1 -15  -5   18.91    1.92
  -1 -15  -5   17.20    1.68
  -1 -15  -5   19.22    1.80
  -1 -15  -6    0.71    0.90
  -1 -15  -6    0.29    0.74
  -1 -15  -6    0.95    0.82
  -1 -15  -6    0.90    0.55
  -1 -15  -7    3.90    1.05
  -1 -15  -7    3.04    0.95
  -1 -15  -7    3.23    0.72
  -1 -15  -7    4.21    1.00
  -1 -15  -8    4.21    0.76
  -1 -15  -8    2.00    0.88
  -1 -15  -8    1.65    0.99
  -1 -15  -9   -0.34    0.58
  -1 -15  -9    0.94    0.81
  -1 -15  -9   -0.11    0.47
  -1 -15  -9    0.10    0.48
  -1 -15  -9   -0.12    0.81
  -1 -15 -10    6.84    0.89
  -1 -15 -10    7.69    1.13
  -1 -15 -10    4.59    0.75
  -1 -15 -10    5.19    0.74
  -1 -15 -10    6.49    1.14
  -1 -15 -11   15.45    1.36
  -1 -15 -11   16.39    1.34
  -1 -15 -11   15.74    1.67
  -1 -15 -12    6.67    0.90
  -1 -15 -12    8.38    0.89
  -1 -15 -13   40.56    2.76
  -1 -15 -13   38.99    2.68
  -1 -15 -14    5.30    0.77
  -1 -15 -14    6.15    0.76
  -1 -15 -15    7.81    0.84
  -1 -15 -16   13.19    1.05
  -1 -15 -16   12.84    1.05
  -1 -15 -17    2.66    0.42
  -1 -15 -17    3.62    0.48
  -1 -15 -18    0.12    0.24
  -1 -16   1    1.56    0.44
  -1 -16   1    1.44    0.53
  -1 -16   0    5.94    0.76
   1  16   0    6.20    0.86
  -1 -16   0    5.41    0.83
  -1 -16  -1    2.43    0.63
   1  16   1    2.45    0.67
  -1 -16  -1    2.45    0.72
  -1 -16  -2   -0.06    0.55
  -1 -16  -2    1.43    0.73
  -1 -16  -3   12.57    1.24
  -1 -16  -4    0.57    0.62
  -1 -16  -5    1.87    0.73
  -1 -16  -5    1.89    0.84
  -1 -16  -6    6.67    1.01
  -1 -16  -6    7.70    1.17
  -1 -16  -7    0.20    0.43
  -1 -16  -7    0.31    0.68
  -1 -16  -7    0.41    0.79
  -1 -16  -8    7.44    1.05
  -1 -16  -8    6.19    1.15
  -1 -16  -8    8.02    0.88
  -1 -16  -9    0.72    0.51
  -1 -16  -9    1.68    0.75
  -1 -16  -9    0.20    0.78
  -1 -16 -10    0.67    0.53
  -1 -16 -10    1.71    0.81
  -1 -16 -11    0.33    0.52
  -1 -16 -11    0.98    0.72
  -1 -16 -11   -0.38    0.40
  -1 -16 -12    3.29    0.55
  -1 -16 -13   11.55    0.99
  -1 -16 -13   11.85    1.08
  -1 -16 -14    0.26    0.45
  -1 -16 -14   -0.07    0.35
  -1 -16 -15    1.33    0.38
  -1 -16 -15    1.41    0.42
  -1 -16 -16    2.07    0.37
  -1 -16 -17    0.98    0.25
  -1 -17  -1    0.95    0.43
  -1 -17  -2    1.19    0.51
  -1 -17  -3    1.86    0.48
  -1 -17  -3    1.99    0.62
  -1 -17  -4    0.22    0.44
  -1 -17  -5    1.01    0.52
  -1 -17  -6    2.50    0.58
  -1 -17  -6    1.09    0.68
  -1 -17  -7    2.00    0.59
  -1 -17  -7    0.95    0.65
  -1 -17  -8    1.89    0.71
  -1 -17  -9    2.89    0.50
  -1 -17  -9    2.29    0.71
  -1 -17 -10    1.22    0.43
  -1 -17 -10    0.44    0.61
  -1 -17 -11    2.53    0.51
  -1 -17 -14    2.69    0.43
  -1 -17 -15    0.14    0.23
  -1 -17 -15    0.11    0.19
  -1 -18  -4    3.35    0.51
  -1 -18  -6    0.49    0.41
  -1 -18  -7   -0.20    0.42
   2 -16  -9    1.36    0.58
   2 -16  -7    5.27    0.77
   2 -16  -6    1.18    0.58
   2 -16  -6    0.83    0.59
   2 -16  -5    0.65    0.51
   2 -16  -5   -0.18    0.55
   2 -16  -4    0.33    0.50
   2 -16  -4    0.23    0.51
   2 -16  -3    1.20    0.48
   2 -16  -3    0.67    0.48
   2 -16  -2    0.67    0.37
   2 -16  -2    1.41    0.46
   2 -15 -10    1.04    0.76
   2 -15 -10    0.18    1.10
   2 -15  -9    2.47    0.85
   2 -15  -9    1.97    1.47
   2 -15  -8    3.06    0.83
   2 -15  -8    2.72    1.52
   2 -15  -7   -0.23    0.73
   2 -15  -6    6.20    0.98
   2 -15  -6    4.95    1.64
   2 -15  -5    1.59    0.76
   2 -15  -5    0.72    0.76
   2 -15  -5    0.42    1.41
   2 -15  -4    2.07    0.77
   2 -15  -4    1.48    0.79
   2 -15  -4    1.39    1.34
   2 -15  -3    2.47    0.74
   2 -15  -3    2.48    0.81
   2 -15  -3    0.91    1.23
   2 -15  -2    6.09    0.92
   2 -15  -2    7.67    1.03
   2 -15  -2    4.89    1.43
   2 -15  -1    1.65    0.66
   2 -15  -1    0.42    0.56
   2 -15   0    0.47    0.52
   2 -15   0    1.17    0.57
   2 -15   1    0.05    0.44
   2 -15   1   -0.67    0.46
   2 -15   2    3.66    0.49
   2 -14 -16    0.50    0.41
   2 -14 -14    4.25    1.11
   2 -14 -13    4.69    1.31
   2 -14 -13    4.14    0.88
   2 -14 -12    2.09    0.78
   2 -14 -11    0.80    1.29
   2 -14 -11    0.33    1.17
   2 -14 -11    0.93    0.82
   2 -14 -11    0.59    0.77
   2 -14 -10    2.96    1.67
   2 -14 -10    3.18    0.88
   2 -14 -10    3.65    1.41
   2 -14 -10    5.22    1.05
   2 -14  -9    4.84    1.04
   2 -14  -9    6.44    1.93
   2 -14  -9    4.25    1.01
   2 -14  -9    2.86    1.42
   2 -14  -9    5.10    1.10
   2 -14  -8    0.38    0.79
   2 -14  -8    1.05    1.69
   2 -14  -8   -0.55    0.86
   2 -14  -8    0.91    1.23
   2 -14  -7    2.55    1.33
   2 -14  -7    3.26    1.01
   2 -14  -6    2.49    1.37
   2 -14  -6    2.52    0.94
   2 -14  -6    1.63    1.61
   2 -14  -5    1.74    0.91
   2 -14  -5    1.34    1.64
   2 -14  -5    0.91    1.02
   2 -14  -4    0.86    0.84
   2 -14  -4    1.82    1.60
   2 -14  -4    0.58    0.92
   2 -14  -4    2.35    1.05
   2 -14  -3    4.29    1.02
   2 -14  -3    4.42    1.79
   2 -14  -3    5.55    1.20
   2 -14  -3    5.00    1.12
   2 -14  -2   11.25    1.35
   2 -14  -2    7.69    1.89
   2 -14  -2    9.38    1.44
   2 -14  -2   10.93    1.42
   2 -14  -1    4.10    0.95
   2 -14  -1    2.20    1.40
   2 -14  -1    3.52    0.94
   2 -14   0    0.79    0.70
   2 -14   0    1.67    1.11
   2 -14   0    0.36    0.73
   2 -14   0    0.51    0.85
   2 -14   1    1.01    0.67
   2 -14   1   -0.40    0.72
   2 -14   1    1.38    0.84
   2 -14   2    0.38    0.59
   2 -14   2    1.30    0.64
   2 -14   2    0.08    0.74
   2 -14   3    2.28    0.60
   2 -14   3    2.01    0.57
   2 -14   3    2.48    0.71
   2 -14   4   -0.08    0.41
   2 -14   4   -0.07    0.35
   2 -13 -17    0.53    0.45
   2 -13 -16    2.89    0.67
   2 -13 -15    5.54    0.65
   2 -13 -15    3.83    1.11
   2 -13 -14    2.37    0.55
   2 -13 -14    3.68    1.20
   2 -13 -13    4.45    0.94
   2 -13 -13    3.56    0.62
   2 -13 -13    2.55    1.24
   2 -13 -12    4.27    0.97
   2 -13 -12    4.10    0.67
   2 -13 -11    1.25    0.86
   2 -13 -11    3.17    0.60
   2 -13 -11    0.71    1.46
   2 -13 -11    1.52    0.92
   2 -13 -10    5.40    1.11
   2 -13 -10    6.07    1.87
   2 -13 -10    2.70    1.00
   2 -13 -10    3.45    0.66
   2 -13 -10    5.45    1.59
   2 -13 -10    5.20    1.16
   2 -13  -9    9.79    1.42
   2 -13  -9   11.36    2.42
   2 -13  -9   10.63    1.49
   2 -13  -9   12.14    2.04
   2 -13  -9   11.76    1.54
   2 -13  -8    2.80    1.00
   2 -13  -8    6.56    2.12
   2 -13  -8    4.88    1.63
   2 -13  -8    3.00    1.06
   2 -13  -8    2.71    1.05
   2 -13  -7    3.29    1.03
   2 -13  -7    2.02    1.41
   2 -13  -7    3.83    1.22
   2 -13  -7    2.60    1.01
   2 -13  -6    4.19    1.13
   2 -13  -6    4.86    1.55
   2 -13  -6    4.75    1.21
   2 -13  -5    6.93    1.76
   2 -13  -5    9.67    1.55
   2 -13  -5    8.35    2.49
   2 -13  -5   11.10    1.49
   2 -13  -4    7.75    1.30
   2 -13  -4    5.16    2.16
   2 -13  -4    7.21    1.36
   2 -13  -4    5.12    1.54
   2 -13  -4    7.77    1.44
   2 -13  -3    1.86    0.97
   2 -13  -3    2.93    1.93
   2 -13  -3    1.75    1.13
   2 -13  -3    0.13    1.05
   2 -13  -2   31.37    2.67
   2 -13  -2   31.15    3.64
   2 -13  -2   34.36    2.86
   2 -13  -2   31.39    2.76
   2 -13  -1    2.83    0.95
   2 -13  -1    2.18    1.02
   2 -13  -1    1.80    1.54
   2 -13   0    2.21    0.96
   2 -13   0    2.53    1.52
   2 -13   0    0.80    0.94
   2 -13   1   15.46    2.25
   2 -13   1   18.68    1.90
   2 -13   1   17.57    1.81
   2 -13   2   17.52    1.80
   2 -13   2   15.18    1.67
   2 -13   3    0.94    0.76
   2 -13   3    2.15    0.89
   2 -13   4    0.29    0.60
   2 -13   4    1.09    0.78
   2 -13   5    1.50    0.57
   2 -13   5    2.34    0.70
   2 -13   6    0.60    0.42
   2 -13   6    0.23    0.47
   2 -13   6    0.32    0.35
   2 -12 -18    0.57    0.28
   2 -12 -18    0.45    0.39
   2 -12 -17    2.84    0.47
   2 -12 -17    2.34    0.63
   2 -12 -16    1.03    0.44
   2 -12 -16    1.24    0.63
   2 -12 -15    3.66    1.16
   2 -12 -14    0.31    1.04
   2 -12 -13   13.87    1.23
   2 -12 -13   11.35    1.53
   2 -12 -13   12.99    1.98
   2 -12 -13   14.96    1.28
   2 -12 -12   12.84    1.25
   2 -12 -12   14.50    1.29
   2 -12 -12   14.59    1.68
   2 -12 -12    9.73    1.92
   2 -12 -12   15.43    1.66
   2 -12 -11    9.70    1.42
   2 -12 -11    9.12    1.03
   2 -12 -11    7.50    2.12
   2 -12 -11    9.07    1.03
   2 -12 -11    7.42    1.34
   2 -12 -10    4.65    1.14
   2 -12 -10    4.55    1.80
   2 -12 -10    5.62    0.86
   2 -12 -10    6.63    1.22
   2 -12 -10    5.48    0.83
   2 -12 -10    7.92    1.80
   2 -12 -10    4.35    1.16
   2 -12  -9   10.74    1.46
   2 -12  -9   11.53    2.40
   2 -12  -9    9.35    1.08
   2 -12  -9    8.42    1.41
   2 -12  -9    8.87    1.02
   2 -12  -9    6.80    1.89
   2 -12  -9    9.02    1.52
   2 -12  -8    9.98    1.39
   2 -12  -8    7.92    2.45
   2 -12  -8    7.62    0.91
   2 -12  -8    9.28    1.91
   2 -12  -8    5.67    1.38
   2 -12  -8    6.19    1.26
   2 -12  -7    1.51    0.96
   2 -12  -7    1.04    1.40
   2 -12  -7    0.94    1.09
   2 -12  -7    1.30    1.02
   2 -12  -6    6.54    1.23
   2 -12  -6    3.89    1.11
   2 -12  -6    6.74    1.34
   2 -12  -6    4.74    1.61
   2 -12  -6    5.17    1.27
   2 -12  -5   11.03    1.56
   2 -12  -5   11.93    1.68
   2 -12  -5   11.18    2.01
   2 -12  -5   12.21    1.47
   2 -12  -5   11.08    1.58
   2 -12  -4   29.86    2.66
   2 -12  -4   30.35    3.12
   2 -12  -4   36.50    2.91
   2 -12  -4   29.52    2.56
   2 -12  -3    7.65    1.34
   2 -12  -3    7.30    1.47
   2 -12  -3    7.17    1.11
   2 -12  -3    3.72    1.50
   2 -12  -3    8.69    1.48
   2 -12  -2   58.21    5.09
   2 -12  -2   61.96    4.76
   2 -12  -2   67.63    6.02
   2 -12  -2   79.68    5.05
   2 -12  -2   74.19    5.07
   2 -12  -1   78.37    5.45
   2 -12  -1   74.32    6.37
   2 -12   0    5.69    1.36
   2 -12   0    5.20    1.91
   2 -12   1   -0.13    0.91
   2 -12   1    1.66    1.17
   2 -12   1   -1.23    1.46
   2 -12   2   12.07    1.58
   2 -12   2   10.53    1.66
   2 -12   2   11.02    2.03
   2 -12   3   15.84    1.74
   2 -12   3   15.08    1.76
   2 -12   4    0.10    0.76
   2 -12   4   -0.11    0.88
   2 -12   5    1.30    0.79
   2 -12   5    2.89    0.91
   2 -12   6    0.91    0.65
   2 -12   6    0.64    0.69
   2 -12   7    0.46    0.48
   2 -12   7    0.65    0.62
   2 -11 -19    4.21    0.42
   2 -11 -18    1.34    0.37
   2 -11 -18    1.14    0.51
   2 -11 -17    1.39    0.48
   2 -11 -17    1.17    0.63
   2 -11 -16    7.65    0.83
   2 -11 -16    6.24    1.02
   2 -11 -15    5.10    0.76
   2 -11 -15    2.80    1.19
   2 -11 -14    1.21    0.51
   2 -11 -14    1.32    1.23
   2 -11 -14    1.66    0.61
   2 -11 -13   38.26    2.68
   2 -11 -13   40.11    3.48
   2 -11 -12    5.40    0.81
   2 -11 -12    4.57    1.15
   2 -11 -12    6.07    1.66
   2 -11 -12    4.57    1.14
   2 -11 -11   18.47    1.56
   2 -11 -11   16.61    1.86
   2 -11 -11   16.55    1.50
   2 -11 -11   13.83    2.44
   2 -11 -11   16.47    1.83
   2 -11 -10   36.63    3.07
   2 -11 -10   38.78    3.08
   2 -11 -10   39.06    2.76
   2 -11 -10   39.25    2.75
   2 -11 -10   32.74    3.88
   2 -11 -10   38.83    3.14
   2 -11  -9   29.66    2.63
   2 -11  -9   31.44    2.64
   2 -11  -9   28.76    3.05
   2 -11  -9   27.41    2.25
   2 -11  -9   32.18    2.74
   2 -11  -9   34.30    2.34
   2 -11  -8   24.40    1.93
   2 -11  -8   22.49    2.29
   2 -11  -8   25.56    1.93
   2 -11  -8   25.46    2.29
   2 -11  -8   22.96    2.75
   2 -11  -8   23.42    3.66
   2 -11  -8   24.95    2.40
   2 -11  -7    2.20    1.50
   2 -11  -7    0.86    1.03
   2 -11  -7    2.54    1.08
   2 -11  -7    1.01    0.87
   2 -11  -7    3.19    0.70
   2 -11  -7    4.39    1.24
   2 -11  -7   -0.34    2.15
   2 -11  -6    3.46    1.12
   2 -11  -6    5.35    0.81
   2 -11  -6    5.13    1.12
   2 -11  -6    3.16    0.70
   2 -11  -6    4.01    1.22
   2 -11  -6    2.98    1.41
   2 -11  -6    4.57    1.17
   2 -11  -6    6.32    1.36
   2 -11  -5   18.43    1.98
   2 -11  -5   20.92    2.04
   2 -11  -5   19.00    1.94
   2 -11  -5   19.21    2.11
   2 -11  -5   16.49    2.32
   2 -11  -5   21.86    2.18
   2 -11  -5   16.64    3.47
   2 -11  -4    2.68    1.11
   2 -11  -4    3.28    1.43
   2 -11  -4    3.28    1.07
   2 -11  -4    4.71    1.27
   2 -11  -4    1.68    0.92
   2 -11  -4    1.38    2.24
   2 -11  -3   10.30    1.46
   2 -11  -3    6.61    1.38
   2 -11  -3    8.00    1.67
   2 -11  -3   10.58    2.75
   2 -11  -3   13.36    1.74
   2 -11  -3   10.91    1.36
   2 -11  -2   75.30    7.61
   2 -11  -2   99.51    6.42
   2 -11  -2   91.92    6.06
   2 -11  -2   77.84    6.48
   2 -11  -2  107.19    7.85
   2 -11  -2  103.12    6.50
   2 -11  -1   71.82    7.18
   2 -11  -1   98.72    6.03
   2 -11  -1   84.97    5.54
   2 -11  -1   68.62    5.96
   2 -11  -1   92.00    7.21
   2 -11  -1   88.42    5.99
   2 -11   0    0.84    0.97
   2 -11   0   -0.87    1.53
   2 -11   1   14.81    3.03
   2 -11   1   18.14    2.85
   2 -11   1   22.18    2.22
   2 -11   1   18.42    2.12
   2 -11   2   60.39    5.31
   2 -11   2   63.96    4.70
   2 -11   2   67.06    4.77
   2 -11   3   14.42    2.33
   2 -11   3   17.76    1.95
   2 -11   3   19.37    2.06
   2 -11   4   25.27    2.27
   2 -11   4   22.87    2.28
   2 -11   5   -0.11    0.83
   2 -11   5   -0.24    0.95
   2 -11   6    5.13    1.05
   2 -11   6    6.25    1.19
   2 -11   7    1.23    0.70
   2 -11   7    2.04    0.79
   2 -11   8    4.73    0.78
   2 -11   8    4.50    0.82
   2 -11   9    1.80    0.49
   2 -11   9    2.61    0.50
   2 -10 -19    6.23    0.55
   2 -10 -19    4.83    0.67
   2 -10 -18    1.83    0.45
   2 -10 -18    1.61    0.59
   2 -10 -17    0.96    0.47
   2 -10 -17    1.75    0.74
   2 -10 -16    1.47    0.55
   2 -10 -16    0.74    0.73
   2 -10 -15   13.12    1.79
   2 -10 -15   12.78    1.18
   2 -10 -15   11.83    1.08
   2 -10 -14   19.31    2.26
   2 -10 -14   22.43    1.72
   2 -10 -14   19.47    1.59
   2 -10 -13   43.42    3.50
   2 -10 -13   34.28    2.61
   2 -10 -13   39.63    2.71
   2 -10 -12   10.91    1.15
   2 -10 -12   12.67    2.12
   2 -10 -12   13.25    1.97
   2 -10 -12   10.55    1.48
   2 -10 -12   13.02    1.56
   2 -10 -11    9.47    1.05
   2 -10 -11    8.08    2.12
   2 -10 -11    7.90    1.73
   2 -10 -11    7.04    1.30
   2 -10 -11    7.04    1.32
   2 -10 -10   39.80    3.26
   2 -10 -10   43.48    3.23
   2 -10 -10   32.58    4.13
   2 -10 -10   41.13    2.88
   2 -10 -10   44.64    3.27
   2 -10  -9    8.43    1.36
   2 -10  -9    7.20    0.99
   2 -10  -9    6.70    1.25
   2 -10  -9    8.32    1.00
   2 -10  -9    7.33    1.01
   2 -10  -9    4.35    2.27
   2 -10  -9    8.07    1.68
   2 -10  -9    8.02    1.28
   2 -10  -8    1.00    0.91
   2 -10  -8    0.14    0.56
   2 -10  -8    0.55    0.93
   2 -10  -8    1.80    0.64
   2 -10  -8    1.92    2.18
   2 -10  -8    2.77    1.38
   2 -10  -8    0.12    0.86
   2 -10  -7   15.20    1.74
   2 -10  -7   19.36    2.00
   2 -10  -7   20.73    1.60
   2 -10  -7   21.78    1.97
   2 -10  -7   20.39    1.63
   2 -10  -7   17.48    1.65
   2 -10  -7   17.89    3.09
   2 -10  -7   16.34    2.26
   2 -10  -7   17.38    1.89
   2 -10  -7   16.58    1.84
   2 -10  -6   26.10    2.61
   2 -10  -6   35.93    2.86
   2 -10  -6   35.63    2.38
   2 -10  -6   26.68    2.62
   2 -10  -6   33.46    3.15
   2 -10  -6   34.41    2.74
   2 -10  -6   37.32    2.50
   2 -10  -6   33.45    4.09
   2 -10  -6   31.78    2.74
   2 -10  -6   30.52    2.68
   2 -10  -5   32.51    3.31
   2 -10  -5   38.37    2.97
   2 -10  -5   34.68    2.68
   2 -10  -5   43.62    2.70
   2 -10  -5   37.13    3.06
   2 -10  -5   36.49    3.00
   2 -10  -5   37.30    3.06
   2 -10  -5   37.03    2.62
   2 -10  -5   34.96    2.93
   2 -10  -5   38.79    3.00
   2 -10  -4   10.91    1.40
   2 -10  -4    9.57    1.45
   2 -10  -4    9.90    1.35
   2 -10  -4    9.58    1.48
   2 -10  -4    5.42    1.26
   2 -10  -4    6.56    2.38
   2 -10  -4    9.37    1.77
   2 -10  -4    6.57    1.22
   2 -10  -3    2.35    1.66
   2 -10  -3    2.29    1.02
   2 -10  -3    3.17    0.91
   2 -10  -3    3.47    1.09
   2 -10  -3    4.24    2.21
   2 -10  -3    1.58    1.24
   2 -10  -3    3.16    1.01
   2 -10  -2   23.68    2.27
   2 -10  -2   25.48    3.53
   2 -10  -2   23.15    2.60
   2 -10  -2   25.69    2.18
   2 -10  -2   24.95    3.53
   2 -10  -2   25.69    2.03
   2 -10  -2   26.97    2.51
   2 -10  -1   12.79    1.91
   2 -10  -1   12.57    1.81
   2 -10  -1   15.23    1.52
   2 -10  -1   15.22    1.44
   2 -10  -1   13.41    2.72
   2 -10  -1   17.12    2.92
   2 -10  -1   16.44    1.85
   2 -10   0   33.23    3.41
   2 -10   0   40.42    3.37
   2 -10   0   52.55    4.78
   2 -10   0   44.61    3.02
   2 -10   0   43.12    4.85
   2 -10   1   31.23    2.76
   2 -10   1   28.26    3.63
   2 -10   1   23.40    3.63
   2 -10   1   29.97    2.33
   2 -10   2  103.90    6.89
   2 -10   2  118.33    7.42
   2 -10   2  113.13    7.43
   2 -10   2  128.17    8.53
   2 -10   3    4.53    0.87
   2 -10   3    4.10    1.26
   2 -10   3    4.08    1.27
   2 -10   3    2.11    1.80
   2 -10   3    2.89    1.55
   2 -10   4   13.93    1.80
   2 -10   4   15.01    1.89
   2 -10   4   15.17    1.45
   2 -10   5   18.30    1.58
   2 -10   5   18.95    2.01
   2 -10   5   16.49    2.01
   2 -10   6   31.17    2.28
   2 -10   6   29.02    2.64
   2 -10   6   30.73    2.64
   2 -10   7    5.62    1.19
   2 -10   7    7.50    1.23
   2 -10   7    5.60    0.82
   2 -10   8    1.14    0.81
   2 -10   8    0.74    0.72
   2 -10   8    0.16    0.47
   2 -10   9    0.74    0.65
   2 -10   9    1.53    0.66
   2 -10   9    1.36    0.45
   2 -10  10    3.00    0.60
   2 -10  10    3.00    0.58
   2  -9 -19    3.30    0.60
   2  -9 -19    3.36    0.43
   2  -9 -18    5.23    0.65
   2  -9 -18    7.05    0.74
   2  -9 -18    6.23    0.89
   2  -9 -17    2.19    0.55
   2  -9 -17    2.30    0.61
   2  -9 -17    2.01    0.78
   2  -9 -16    0.36    0.51
   2  -9 -16   -0.13    0.54
   2  -9 -16   -0.38    0.72
   2  -9 -15    1.17    0.44
   2  -9 -15    1.68    0.65
   2  -9 -15    2.11    1.09
   2  -9 -15    0.46    0.54
   2  -9 -14   25.04    2.62
   2  -9 -14   33.23    2.22
   2  -9 -14   25.25    1.98
   2  -9 -14   27.30    2.12
   2  -9 -13   10.83    1.14
   2  -9 -13    7.51    0.93
   2  -9 -13   10.73    1.71
   2  -9 -13    8.17    1.03
   2  -9 -12   35.26    3.38
   2  -9 -12   43.35    2.85
   2  -9 -12   39.20    2.76
   2  -9 -12   44.50    2.88
   2  -9 -12   34.36    3.59
   2  -9 -12   37.11    3.06
   2  -9 -12   37.15    3.05
   2  -9 -11   36.28    3.17
   2  -9 -11   27.36    3.56
   2  -9 -11   31.93    2.38
   2  -9 -11   38.05    2.50
   2  -9 -11   34.40    2.45
   2  -9 -11   29.39    2.68
   2  -9 -11   31.16    2.71
   2  -9 -10   15.02    1.34
   2  -9 -10   15.68    1.39
   2  -9 -10   12.11    1.55
   2  -9 -10   14.37    1.67
   2  -9 -10   11.38    2.47
   2  -9 -10   16.11    1.72
   2  -9  -9   22.57    3.19
   2  -9  -9   22.67    2.05
   2  -9  -9   21.18    2.10
   2  -9  -9   22.22    1.74
   2  -9  -9   19.50    1.81
   2  -9  -9   23.58    2.07
   2  -9  -8   16.59    2.93
   2  -9  -8   19.56    1.94
   2  -9  -8   20.57    1.65
   2  -9  -8   20.64    1.75
   2  -9  -8   19.63    1.97
   2  -9  -8   21.63    1.70
   2  -9  -8   19.01    2.37
   2  -9  -8   21.08    1.98
   2  -9  -7   68.64    5.93
   2  -9  -7   62.64    4.95
   2  -9  -7   67.15    4.60
   2  -9  -7   71.98    4.37
   2  -9  -7   59.44    4.53
   2  -9  -7   70.53    4.72
   2  -9  -7   70.96    4.37
   2  -9  -7   62.40    4.58
   2  -9  -7   65.78    4.60
   2  -9  -6    3.61    2.14
   2  -9  -6    3.69    0.97
   2  -9  -6    5.29    1.13
   2  -9  -6    5.19    1.10
   2  -9  -6    4.84    1.08
   2  -9  -6    5.37    0.77
   2  -9  -6    5.47    0.82
   2  -9  -6    5.08    0.79
   2  -9  -6    5.06    1.04
   2  -9  -6    4.10    1.27
   2  -9  -6    2.89    0.88
   2  -9  -5   21.87    2.16
   2  -9  -5   27.46    2.33
   2  -9  -5   28.78    1.91
   2  -9  -5   22.65    2.13
   2  -9  -5   25.01    2.46
   2  -9  -5   23.02    2.13
   2  -9  -5   26.12    1.94
   2  -9  -5   22.94    2.11
   2  -9  -5   22.68    2.20
   2  -9  -4    7.22    2.40
   2  -9  -4    4.16    1.07
   2  -9  -4    7.42    1.26
   2  -9  -4    6.89    0.92
   2  -9  -4    7.43    1.28
   2  -9  -4    5.79    1.03
   2  -9  -4    8.09    0.88
   2  -9  -4    6.58    1.15
   2  -9  -4    7.50    0.91
   2  -9  -4    6.80    0.86
   2  -9  -4    6.11    1.05
   2  -9  -4    7.93    1.46
   2  -9  -3   16.77    2.75
   2  -9  -3   16.62    1.80
   2  -9  -3   13.60    1.89
   2  -9  -3   16.10    1.76
   2  -9  -3   18.79    1.84
   2  -9  -3   15.07    1.45
   2  -9  -3   11.22    2.39
   2  -9  -3   14.96    1.67
   2  -9  -3   16.52    1.59
   2  -9  -2    2.68    2.05
   2  -9  -2    0.15    1.00
   2  -9  -2    0.26    0.83
   2  -9  -2    0.30    0.60
   2  -9  -2    0.74    1.52
   2  -9  -2   -0.11    0.69
   2  -9  -2    1.37    0.97
   2  -9  -2    0.36    0.63
   2  -9  -1    9.44    2.21
   2  -9  -1    7.05    1.44
   2  -9  -1    6.82    1.33
   2  -9  -1    8.83    1.05
   2  -9  -1    5.56    1.84
   2  -9  -1    5.82    1.03
   2  -9  -1    8.55    1.36
   2  -9  -1    6.14    0.97
   2  -9   0    3.79    1.75
   2  -9   0    3.20    1.20
   2  -9   0    5.08    0.87
   2  -9   0    4.37    1.94
   2  -9   0    3.88    1.18
   2  -9   0    5.02    1.18
   2  -9   0    4.69    1.23
   2  -9   1   35.57    2.66
   2  -9   1   37.75    4.33
   2  -9   1   42.96    3.21
   2  -9   1   30.49    3.87
   2  -9   2   31.42    2.30
   2  -9   2   30.00    3.85
   2  -9   2   27.64    2.69
   2  -9   2   30.58    3.53
   2  -9   3   42.96    3.40
   2  -9   3   40.00    2.92
   2  -9   3   42.75    4.17
   2  -9   4    6.09    0.93
   2  -9   4    6.58    1.40
   2  -9   5    9.84    1.12
   2  -9   5   10.90    1.59
   2  -9   5    7.24    2.11
   2  -9   6    7.78    0.99
   2  -9   6    4.80    1.29
   2  -9   6    7.18    1.39
   2  -9   7   26.59    1.99
   2  -9   7   25.43    2.43
   2  -9   7   23.08    2.32
   2  -9   8   21.82    1.71
   2  -9   8   20.71    2.09
   2  -9   8   21.33    2.09
   2  -9   9    4.15    0.68
   2  -9   9    6.01    1.07
   2  -9   9    3.90    1.00
   2  -9  10    1.59    0.49
   2  -9  10    1.93    0.74
   2  -9  10    1.76    0.68
   2  -9  11    6.29    0.65
   2  -9  11    6.02    0.77
   2  -9  11    6.17    0.81
   2  -8 -19    5.05    0.63
   2  -8 -19    4.80    0.51
   2  -8 -19    3.79    0.66
   2  -8 -18    6.82    0.80
   2  -8 -18    4.90    0.63
   2  -8 -18    4.87    0.89
   2  -8 -17    4.31    0.75
   2  -8 -17    3.38    0.62
   2  -8 -17    3.32    0.83
   2  -8 -16   11.32    1.45
   2  -8 -16   14.28    1.34
   2  -8 -16   12.82    1.19
   2  -8 -15   13.50    1.33
   2  -8 -15   13.12    1.76
   2  -8 -14    0.84    0.57
   2  -8 -14    0.16    1.03
   2  -8 -14    0.26    0.44
   2  -8 -14    1.07    0.70
   2  -8 -13   31.92    4.01
   2  -8 -13   39.54    3.24
   2  -8 -13   33.45    2.52
   2  -8 -13   33.68    2.82
   2  -8 -12    1.27    0.58
   2  -8 -12    1.43    0.70
   2  -8 -12    1.91    0.84
   2  -8 -12    1.13    1.15
   2  -8 -11    6.51    1.40
   2  -8 -11    4.48    1.78
   2  -8 -11    6.63    1.17
   2  -8 -11    5.11    0.67
   2  -8 -11    6.09    0.84
   2  -8 -11    7.62    0.96
   2  -8 -11    4.83    1.01
   2  -8 -10   23.50    2.28
   2  -8 -10   27.47    2.06
   2  -8 -10   32.10    2.21
   2  -8 -10   26.22    1.88
   2  -8 -10   30.72    2.13
   2  -8 -10   23.79    3.14
   2  -8 -10   24.90    3.36
   2  -8 -10   27.86    2.69
   2  -8 -10   29.63    2.33
   2  -8  -9   11.79    1.41
   2  -8  -9   13.60    1.25
   2  -8  -9   10.52    2.32
   2  -8  -9   13.12    1.21
   2  -8  -9   12.62    1.28
   2  -8  -9   13.84    1.30
   2  -8  -9   15.26    1.57
   2  -8  -9   13.37    2.45
   2  -8  -9   13.67    1.53
   2  -8  -8   18.38    1.68
   2  -8  -8   15.02    2.64
   2  -8  -8   11.10    2.25
   2  -8  -8   18.86    1.78
   2  -8  -8   16.30    1.94
   2  -8  -8   15.64    1.40
   2  -8  -8   16.10    1.46
   2  -8  -8   19.64    1.49
   2  -8  -8   16.55    1.66
   2  -8  -7   41.11    4.14
   2  -8  -7   40.68    2.76
   2  -8  -7   38.23    2.98
   2  -8  -7   39.23    2.99
   2  -8  -7   41.99    3.07
   2  -8  -7   43.08    3.37
   2  -8  -7   39.23    2.96
   2  -8  -7   40.08    2.97
   2  -8  -6   30.05    2.41
   2  -8  -6   33.80    2.22
   2  -8  -6   30.38    2.38
   2  -8  -6   29.74    2.18
   2  -8  -6   28.39    2.42
   2  -8  -6   31.96    2.53
   2  -8  -6   30.34    3.55
   2  -8  -6   28.97    2.70
   2  -8  -6   28.92    2.42
   2  -8  -5   14.94    1.56
   2  -8  -5   17.83    1.40
   2  -8  -5   18.69    1.48
   2  -8  -5   15.80    1.38
   2  -8  -5   17.06    1.64
   2  -8  -5   19.05    1.65
   2  -8  -5   19.30    1.77
   2  -8  -5   17.72    1.75
   2  -8  -5   13.50    1.84
   2  -8  -5   14.58    1.66
   2  -8  -5   17.31    2.79
   2  -8  -4  111.38    7.24
   2  -8  -4  121.91    7.04
   2  -8  -4  113.81    7.26
   2  -8  -4  105.53    7.10
   2  -8  -4  117.00    7.07
   2  -8  -4  112.59    7.36
   2  -8  -4  112.44    7.36
   2  -8  -4  107.73    7.50
   2  -8  -4  127.06    7.41
   2  -8  -4  113.04    7.26
   2  -8  -3   36.22    3.00
   2  -8  -3   43.82    3.39
   2  -8  -3   33.33    4.02
   2  -8  -3   43.79    4.32
   2  -8  -3   41.65    3.23
   2  -8  -3   42.60    3.23
   2  -8  -3   44.63    2.97
   2  -8  -3   43.93    2.87
   2  -8  -3   44.13    2.85
   2  -8  -3   40.58    3.17
   2  -8  -3   45.15    2.85
   2  -8  -3   39.01    3.02
   2  -8  -2   19.80    2.75
   2  -8  -2   12.24    2.35
   2  -8  -2   12.33    1.31
   2  -8  -2   15.26    1.44
   2  -8  -2   11.76    1.62
   2  -8  -2   15.22    1.65
   2  -8  -2   11.04    1.48
   2  -8  -2   16.12    1.66
   2  -8  -2   12.23    1.27
   2  -8  -1   93.36    5.26
   2  -8  -1   74.37    5.27
   2  -8  -1   78.11    6.67
   2  -8  -1   75.80    5.52
   2  -8  -1   76.08    5.46
   2  -8  -1   78.79    5.48
   2  -8  -1   85.27    6.55
   2  -8   0    7.25    1.07
   2  -8   0    6.64    0.83
   2  -8   0    4.33    1.70
   2  -8   0    5.11    1.20
   2  -8   0    4.99    1.12
   2  -8   0    7.15    2.04
   2  -8   1    6.54    0.84
   2  -8   1    3.67    1.75
   2  -8   1    5.45    1.84
   2  -8   1    7.16    0.85
   2  -8   1    4.88    1.23
   2  -8   2   43.76    4.06
   2  -8   2   55.05    4.68
   2  -8   2   51.01    3.29
   2  -8   2   45.10    3.65
   2  -8   2   42.47    3.61
   2  -8   2   49.19    3.23
   2  -8   3    5.95    1.46
   2  -8   3    7.97    1.89
   2  -8   3    6.46    0.86
   2  -8   3    5.28    1.24
   2  -8   3    7.21    0.94
   2  -8   4    0.37    1.26
   2  -8   4    1.77    1.09
   2  -8   4    0.46    0.54
   2  -8   4    0.28    1.06
   2  -8   4    0.49    0.59
   2  -8   5    0.74    1.38
   2  -8   5    1.34    1.03
   2  -8   5    0.46    0.51
   2  -8   5    1.28    1.03
   2  -8   5    1.00    0.63
   2  -8   6    3.85    1.70
   2  -8   6    1.69    1.20
   2  -8   6    2.84    0.67
   2  -8   6    3.42    1.13
   2  -8   6    3.82    0.74
   2  -8   7    0.38    1.35
   2  -8   7    0.58    0.96
   2  -8   7    1.12    0.99
   2  -8   7    1.92    0.60
   2  -8   7    1.07    0.57
   2  -8   8    8.65    1.02
   2  -8   8    7.97    1.43
   2  -8   9   13.63    1.66
   2  -8   9   12.17    1.59
   2  -8   9   13.49    1.23
   2  -8  10   14.62    1.70
   2  -8  10   17.50    1.40
   2  -8  10   17.23    1.74
   2  -8  11    6.90    1.01
   2  -8  11    8.23    1.13
   2  -8  11    7.80    0.81
   2  -8  12    1.18    0.57
   2  -8  12    1.69    0.39
   2  -7 -20    3.45    0.50
   2  -7 -19    0.89    0.30
   2  -7 -19    1.33    0.53
   2  -7 -19    1.67    0.50
   2  -7 -18    3.55    0.56
   2  -7 -18    4.52    0.83
   2  -7 -18    4.42    0.73
   2  -7 -17    7.76    0.84
   2  -7 -17    7.89    1.04
   2  -7 -17    7.03    1.04
   2  -7 -16    1.88    0.77
   2  -7 -16    1.14    0.74
   2  -7 -16    1.07    0.53
   2  -7 -15   18.28    1.65
   2  -7 -15   14.69    1.43
   2  -7 -15   14.96    1.80
   2  -7 -14    5.08    1.26
   2  -7 -14    2.94    1.53
   2  -7 -14    3.54    0.89
   2  -7 -14    2.49    0.86
   2  -7 -14    3.08    0.81
   2  -7 -13   15.37    1.69
   2  -7 -13   16.83    2.01
   2  -7 -13   18.31    1.43
   2  -7 -13   17.66    1.59
   2  -7 -13   13.87    2.68
   2  -7 -13   16.92    1.43
   2  -7 -12   70.42    5.12
   2  -7 -12   69.04    4.82
   2  -7 -12   80.95    5.54
   2  -7 -12   81.95    5.00
   2  -7 -12   81.65    5.19
   2  -7 -12   61.13    6.28
   2  -7 -12   74.14    4.82
   2  -7 -11   24.38    2.22
   2  -7 -11   24.72    2.50
   2  -7 -11   27.57    2.05
   2  -7 -11   26.76    2.22
   2  -7 -11   25.39    1.90
   2  -7 -11   25.11    1.94
   2  -7 -11   25.40    2.25
   2  -7 -10   19.45    1.87
   2  -7 -10   19.09    1.61
   2  -7 -10   25.76    1.83
   2  -7 -10   23.60    1.71
   2  -7 -10   20.82    1.86
   2  -7 -10   19.74    1.52
   2  -7 -10   21.02    1.89
   2  -7 -10   24.97    2.29
   2  -7 -10   20.69    1.68
   2  -7 -10   17.19    2.59
   2  -7  -9    4.49    1.15
   2  -7  -9    3.88    0.68
   2  -7  -9    3.24    0.92
   2  -7  -9    2.89    0.88
   2  -7  -9    0.89    1.16
   2  -7  -9    3.10    0.61
   2  -7  -9    3.17    0.81
   2  -7  -9    2.93    0.57
   2  -7  -9    2.82    0.70
   2  -7  -9    3.88    0.72
   2  -7  -9    4.94    1.80
   2  -7  -9    3.29    0.51
   2  -7  -9    4.47    0.93
   2  -7  -8   78.00    5.11
   2  -7  -8   75.69    6.20
   2  -7  -8   78.95    4.87
   2  -7  -8   74.27    5.01
   2  -7  -8   74.05    4.69
   2  -7  -8   75.12    5.04
   2  -7  -8   75.65    4.86
   2  -7  -8   80.93    4.85
   2  -7  -8   68.00    4.85
   2  -7  -8   88.73    4.96
   2  -7  -8   77.63    6.08
   2  -7  -7   33.72    2.32
   2  -7  -7   33.82    3.47
   2  -7  -7   31.34    3.50
   2  -7  -7   32.25    2.50
   2  -7  -7   30.99    2.44
   2  -7  -7   31.05    2.52
   2  -7  -7   35.36    2.80
   2  -7  -7   33.15    2.30
   2  -7  -7   29.91    2.33
   2  -7  -7   39.78    2.41
   2  -7  -6   87.76    7.23
   2  -7  -6  101.70    6.45
   2  -7  -6   91.81    7.35
   2  -7  -6   96.47    6.35
   2  -7  -6  105.72    6.20
   2  -7  -6  115.15    6.25
   2  -7  -6   85.04   10.50
   2  -7  -6  100.00    6.19
   2  -7  -6   93.48    6.33
   2  -7  -6   89.71    6.57
   2  -7  -5  160.42   10.66
   2  -7  -5  177.66   11.84
   2  -7  -5  178.99   10.97
   2  -7  -5  169.38   15.77
   2  -7  -5  172.83   10.79
   2  -7  -5  164.86   10.75
   2  -7  -5  183.29   10.55
   2  -7  -5  179.39   10.52
   2  -7  -5  186.99   10.55
   2  -7  -5  170.02   10.57
   2  -7  -4  574.41   34.28
   2  -7  -4  624.91   34.34
   2  -7  -4  543.04   34.40
   2  -7  -4  587.37   34.32
   2  -7  -4  580.08   34.35
   2  -7  -4  582.65   34.49
   2  -7  -4  595.41   34.61
   2  -7  -4  608.00   34.76
   2  -7  -3  169.69   11.28
   2  -7  -3  162.87   15.22
   2  -7  -3  168.30    9.99
   2  -7  -3  133.14   11.18
   2  -7  -3  162.48   10.06
   2  -7  -3  163.66   10.25
   2  -7  -3  172.58    9.96
   2  -7  -2   53.61    5.02
   2  -7  -2   55.01    5.22
   2  -7  -2   50.79    7.66
   2  -7  -2   65.67    3.91
   2  -7  -2   61.19    4.02
   2  -7  -2   63.73    3.89
   2  -7  -2   59.10    4.24
   2  -7  -2   55.31    4.18
   2  -7  -1   25.63    1.89
   2  -7  -1   23.43    1.74
   2  -7  -1   19.31    2.24
   2  -7  -1   20.91    3.00
   2  -7  -1   24.99    2.10
   2  -7  -1   21.54    2.02
   2  -7  -1   18.88    4.74
   2  -7  -1   21.77    2.82
   2  -7   0   18.18    2.57
   2  -7   0   20.28    2.75
   2  -7   0   17.38    1.51
   2  -7   0   20.64    1.92
   2  -7   0   23.59    1.99
   2  -7   0   20.03    2.21
   2  -7   0   19.03    1.53
   2  -7   0   12.89    3.96
   2  -7   1   27.74    2.90
   2  -7   1   20.11    1.59
   2  -7   1   19.68    1.56
   2  -7   1   18.30    1.72
   2  -7   1   20.75    5.13
   2  -7   1   19.22    2.25
   2  -7   2   13.62    1.90
   2  -7   2   11.66    2.21
   2  -7   2   14.62    1.23
   2  -7   2   13.73    1.24
   2  -7   2    9.39    1.46
   2  -7   3   79.10    6.45
   2  -7   3   78.74    6.02
   2  -7   3   72.87    5.99
   2  -7   3   82.30    4.98
   2  -7   3   70.26    5.32
   2  -7   3   78.29    4.95
   2  -7   4    5.56    1.80
   2  -7   4    7.36    1.49
   2  -7   4    8.08    0.96
   2  -7   4    6.74    0.91
   2  -7   5   22.33    3.15
   2  -7   5   24.24    2.89
   2  -7   5   24.47    1.95
   2  -7   5   25.65    1.94
   2  -7   6    4.84    1.76
   2  -7   6    2.87    0.65
   2  -7   6    3.07    1.27
   2  -7   6    2.90    0.72
   2  -7   7   10.91    2.01
   2  -7   7    9.16    2.02
  -2   7  -7    9.04    1.32
   2  -7   7   10.86    1.15
   2  -7   7   10.22    1.12
   2  -7   8    1.81    1.43
   2  -7   8    1.66    0.66
   2  -7   8    1.30    0.60
   2  -7   8    2.13    1.26
   2  -7   9    3.22    0.68
   2  -7   9    3.45    0.74
   2  -7  10    8.48    0.97
   2  -7  11   11.73    1.08
   2  -7  11   10.25    1.41
   2  -7  12    4.97    0.63
   2  -7  12    3.78    0.83
   2  -7  12    3.91    0.89
   2  -7  13    0.06    0.52
   2  -7  13    0.07    0.34
  -2   7 -13   -0.24    0.46
   2  -7  14    0.21    0.32
   2  -6 -19    1.80    0.55
   2  -6 -18   14.22    1.16
   2  -6 -18   19.53    1.52
   2  -6 -17    6.78    0.94
   2  -6 -17    4.69    0.66
   2  -6 -16    3.04    0.83
   2  -6 -16    2.95    0.59
   2  -6 -16    2.43    0.71
   2  -6 -16    3.28    0.91
   2  -6 -15    2.13    0.87
   2  -6 -15    1.16    0.95
   2  -6 -15    2.20    0.87
   2  -6 -14   47.93    2.99
   2  -6 -14   30.93    2.66
   2  -6 -14   26.12    3.71
   2  -6 -14   34.38    2.49
   2  -6 -14   40.26    3.10
   2  -6 -13   37.42    4.35
   2  -6 -13   36.21    2.99
   2  -6 -13   37.87    2.77
   2  -6 -13   44.36    3.37
   2  -6 -12  120.82    7.49
   2  -6 -12  104.66    9.07
   2  -6 -12  113.29    7.72
   2  -6 -12  120.62    7.61
   2  -6 -12  120.32    7.76
   2  -6 -12  115.03    7.53
   2  -6 -12  131.29    8.12
   2  -6 -11   32.08    2.30
   2  -6 -11   30.80    2.56
   2  -6 -11   29.46    2.27
   2  -6 -11   30.02    3.69
   2  -6 -11   31.50    2.36
   2  -6 -11   35.49    2.44
   2  -6 -11   34.50    2.57
   2  -6 -11   37.05    2.93
   2  -6 -10   66.78    4.72
   2  -6 -10   63.45    4.46
   2  -6 -10   94.12    4.86
   2  -6 -10   67.45    4.58
   2  -6 -10   71.50    4.73
   2  -6 -10   86.52    5.16
   2  -6 -10   72.86    4.48
   2  -6 -10   70.12    4.57
   2  -6 -10   70.46    4.75
   2  -6  -9   18.31    1.80
   2  -6  -9   26.47    2.21
   2  -6  -9   21.73    1.60
   2  -6  -9   19.65    1.83
   2  -6  -9   23.11    2.66
   2  -6  -9   22.39    1.71
   2  -6  -9   24.15    1.88
   2  -6  -9   23.86    1.72
   2  -6  -9   20.23    1.63
   2  -6  -9   26.25    1.87
   2  -6  -8   30.25    2.10
   2  -6  -8   32.41    2.11
   2  -6  -8   26.32    2.18
   2  -6  -8   27.43    1.96
   2  -6  -8   31.97    2.30
   2  -6  -8   20.41    4.73
   2  -6  -8   28.46    3.03
   2  -6  -8   27.71    2.25
   2  -6  -8   27.79    2.03
   2  -6  -8   25.96    2.09
   2  -6  -8   39.77    2.27
   2  -6  -8   25.58    3.09
   2  -6  -7  111.15    6.79
   2  -6  -7  102.37    6.82
   2  -6  -7  122.82    6.91
   2  -6  -7  106.61    6.79
   2  -6  -7  103.48   11.01
   2  -6  -7  104.35    7.93
   2  -6  -7  113.82    6.95
   2  -6  -7  123.86    7.27
   2  -6  -6   10.64    1.05
   2  -6  -6   10.94    0.99
   2  -6  -6   13.84    1.41
   2  -6  -6   10.68    3.39
   2  -6  -6    9.96    1.79
   2  -6  -5  150.36   14.00
   2  -6  -5  159.16    9.47
   2  -6  -5  153.29   10.45
   2  -6  -4  342.99   21.41
   2  -6  -4  349.38   22.21
   2  -6  -4  379.02   21.30
   2  -6  -3  335.75   20.68
   2  -6  -3  359.32   20.55
   2  -6  -3  361.16   20.55
   2  -6  -2  203.36   14.18
   2  -6  -2  227.15   18.45
   2  -6  -2  226.36   13.47
   2  -6  -2  230.73   13.64
   2  -6  -2  236.09   13.49
   2  -6  -2  216.34   14.88
   2  -6  -1   67.93    5.75
   2  -6  -1   66.88    5.17
   2  -6  -1   71.95    4.52
   2  -6  -1   73.01    4.41
   2  -6  -1   61.67    8.14
   2  -6   0   24.32    5.07
   2  -6   0   21.51    2.35
   2  -6   0   22.07    1.70
   2  -6   0   23.15    1.66
   2  -6   1   39.07    6.14
   2  -6   1   37.29    2.58
   2  -6   1   44.97    3.53
   2  -6   1   38.09    2.61
   2  -6   2   64.69    5.37
   2  -6   2   53.75    7.45
   2  -6   2   64.30    4.43
   2  -6   2   65.78    4.06
   2  -6   2   62.83    4.10
   2  -6   2   59.10    4.85
   2  -6   3   65.67    5.18
   2  -6   3   61.65    5.48
   2  -6   3   67.09    8.23
   2  -6   3   68.14    4.26
   2  -6   3   68.91    4.32
   2  -6   3   64.70    5.26
   2  -6   3   64.61    4.61
   2  -6   4    6.08    1.10
   2  -6   4    6.55    0.80
   2  -6   4    6.47    0.87
   2  -6   4    8.47    1.85
   2  -6   4    7.50    1.55
   2  -6   5    3.89    1.63
   2  -6   5    5.49    0.75
   2  -6   5    4.98    0.83
   2  -6   6   41.71    4.22
   2  -6   6   42.41    2.85
   2  -6   6   44.38    2.97
  -2   6  -6   36.76    3.03
   2  -6   7    1.60    1.44
   2  -6   7    0.99    0.61
   2  -6   7    0.32    0.51
  -2   6  -7    1.23    0.83
  -2   6  -8   10.80    1.40
   2  -6   8   10.47    1.05
   2  -6   8    9.93    1.17
   2  -6   9    7.74    1.90
  -2   6  -9   10.78    1.13
   2  -6   9    9.96    1.18
   2  -6   9   11.05    1.11
  -2   6 -10    9.77    1.18
   2  -6  10   13.22    1.28
   2  -6  10   11.34    1.13
  -2   6 -11   11.68    1.19
   2  -6  11   11.25    1.07
   2  -6  11   10.90    1.17
   2  -6  12    5.64    0.72
  -2   6 -13    0.17    0.61
   2  -6  13    0.51    0.37
   2  -6  13   -0.07    0.60
  -2   6 -14    1.05    0.55
   2  -6  14    0.26    0.52
   2  -5 -20    1.74    0.40
   2  -5 -19    7.93    0.86
   2  -5 -19    7.00    0.87
   2  -5 -18    0.91    0.64
   2  -5 -18    0.64    0.58
   2  -5 -17   13.47    1.17
   2  -5 -17   14.70    1.46
   2  -5 -16    5.21    0.72
   2  -5 -16    5.85    0.86
   2  -5 -16    6.78    1.04
   2  -5 -15   15.99    1.47
   2  -5 -15   15.50    1.60
   2  -5 -15   17.34    1.81
   2  -5 -15   11.99    2.38
   2  -5 -15   16.51    1.42
   2  -5 -14    2.43    0.70
   2  -5 -14    2.24    0.64
   2  -5 -14    3.05    1.02
   2  -5 -14    0.36    1.44
   2  -5 -13  131.98    8.28
   2  -5 -13  117.24    9.87
   2  -5 -13  131.13    8.47
   2  -5 -13  137.57    8.32
   2  -5 -13  134.21    8.40
   2  -5 -12   41.03    2.94
   2  -5 -12   41.31    4.44
   2  -5 -12   41.24    3.11
   2  -5 -12   43.93    2.93
   2  -5 -12   52.94    3.55
   2  -5 -12   44.47    3.16
   2  -5 -11  238.81   14.92
   2  -5 -11  225.81   16.26
   2  -5 -11  235.23   14.91
   2  -5 -11  272.71   15.28
   2  -5 -11  228.34   14.72
   2  -5 -11  233.32   14.71
   2  -5 -10   43.20    2.94
   2  -5 -10   45.17    3.05
   2  -5 -10   38.53    2.78
   2  -5 -10   40.13    2.82
   2  -5 -10   38.58    3.00
   2  -5 -10   41.51    2.87
   2  -5  -9  232.85   13.54
   2  -5  -9  231.78   13.63
   2  -5  -9  213.20   13.61
   2  -5  -9  206.10   13.40
   2  -5  -9  223.44   13.42
   2  -5  -9  206.59   13.46
   2  -5  -9  179.36   16.92
   2  -5  -9  254.51   13.98
   2  -5  -8  421.41   27.49
   2  -5  -8  418.91   28.54
   2  -5  -8  442.40   27.37
   2  -5  -8  380.66   31.27
   2  -5  -8  513.70   27.83
   2  -5  -8  438.04   27.40
   2  -5  -8  462.95   27.51
   2  -5  -7   55.27    4.67
   2  -5  -7   56.11    3.61
   2  -5  -7   58.65    7.38
   2  -5  -7   57.63    3.76
   2  -5  -6  125.69    8.00
   2  -5  -6   80.29    9.88
   2  -5  -5    2.10    0.50
   2  -5  -5    3.87    2.89
   2  -5  -5    2.33    1.08
   2  -5  -4  258.60   16.62
   2  -5  -4  268.70   17.30
   2  -5  -4  289.34   16.50
   2  -5  -4  289.74   16.52
   2  -5  -4  254.40   20.64
   2  -5  -3  860.63   48.39
   2  -5  -3  823.66   48.51
   2  -5  -3  810.48   48.40
   2  -5  -3  796.76   49.15
   2  -5  -2  271.02   15.01
   2  -5  -2  236.06   19.27
   2  -5  -2  238.89   15.75
   2  -5  -2  210.50   16.07
   2  -5  -2  256.40   15.15
   2  -5  -2  246.87   15.08
   2  -5  -1  975.74   63.64
   2  -5  -1  975.02   59.65
   2  -5  -1 1023.07   58.93
   2  -5   0   12.02    1.05
   2  -5   0   13.73    1.15
   2  -5   1   84.38    6.13
   2  -5   1   84.54    5.73
   2  -5   1   74.45    4.87
   2  -5   1   81.12    4.95
   2  -5   2  535.08   31.43
   2  -5   2  478.93   34.42
   2  -5   2  522.57   31.04
   2  -5   2  506.06   30.09
   2  -5   2  518.65   30.17
   2  -5   3  205.86   13.55
   2  -5   3  214.32   13.40
   2  -5   3  201.22   12.33
   2  -5   3  194.08   16.39
   2  -5   3  214.71   12.44
   2  -5   4   17.26    1.43
   2  -5   4   13.52    3.57
   2  -5   4   15.40    1.63
   2  -5   4   17.05    1.34
   2  -5   4   18.21    2.41
   2  -5   5   40.95    3.16
   2  -5   5   44.75    2.81
   2  -5   5   39.13    3.92
  -2   5  -6   98.13    6.43
   2  -5   6  100.68    6.16
   2  -5   6   98.47    7.50
  -2   5  -7    5.25    0.83
  -2   5  -7    7.28    1.17
   2  -5   7    7.33    0.83
   2  -5   7    4.91    1.59
  -2   5  -8    6.10    0.86
  -2   5  -8    5.64    1.13
   2  -5   8    8.15    1.85
   2  -5   8    4.94    0.76
   2  -5   9    3.82    0.68
   2  -5   9    5.41    1.79
  -2   5  -9    4.12    0.83
   2  -5  10    0.43    0.49
  -2   5 -10    0.67    0.66
   2  -5  10    0.63    1.12
   2  -5  11   45.82    2.97
  -2   5 -11   40.94    3.10
   2  -5  12   11.83    1.08
  -2   5 -12   10.95    1.22
   2  -5  13    3.98    0.75
   2  -5  13    4.10    0.61
  -2   5 -14    2.36    0.74
   2  -5  14    0.64    0.36
  -2   5 -15    2.85    0.65
   2  -5  15    1.89    0.62
   2  -4 -20    3.40    0.50
   2  -4 -19    5.85    0.76
  -2   4  19    5.15    0.60
   2  -4 -18    2.12    0.65
   2  -4 -18    3.50    0.77
   2  -4 -17    0.80    0.66
   2  -4 -17    2.53    0.84
   2  -4 -16    0.98    0.41
   2  -4 -16    1.40    0.63
   2  -4 -16    1.42    0.95
   2  -4 -16    0.88    0.70
   2  -4 -15   12.23    1.43
   2  -4 -15    9.67    1.28
   2  -4 -15    9.15    1.10
   2  -4 -15   10.09    2.14
   2  -4 -15    9.95    1.09
   2  -4 -14   64.21    6.33
   2  -4 -14   77.98    4.90
   2  -4 -14   82.71    5.32
   2  -4 -14   74.29    4.96
   2  -4 -13   34.40    4.11
   2  -4 -13   35.94    2.57
   2  -4 -13   36.57    2.63
   2  -4 -13   38.96    2.72
   2  -4 -13   43.99    3.14
   2  -4 -12    6.13    1.13
   2  -4 -12    5.22    1.63
   2  -4 -12    5.63    0.83
   2  -4 -12    4.52    0.90
   2  -4 -12    5.84    0.77
   2  -4 -12    4.71    0.73
   2  -4 -11  208.58   12.02
   2  -4 -11  195.53   13.58
   2  -4 -11  233.33   12.56
   2  -4 -11  177.31   12.10
   2  -4 -11  212.90   12.21
   2  -4 -11  200.06   12.08
   2  -4 -11  192.84   11.99
   2  -4 -10  111.86    6.72
   2  -4 -10  100.00    6.83
   2  -4 -10   95.64    8.01
   2  -4 -10  105.31    6.72
   2  -4 -10  118.43    6.93
   2  -4 -10  107.74    6.79
   2  -4  -9  341.99   27.25
   2  -4  -9  379.84   24.05
   2  -4  -9  405.39   23.96
   2  -4  -8 1076.13   62.72
   2  -4  -8 1085.64   62.82
   2  -4  -8  960.18   66.61
   2  -4  -7   46.18    4.10
   2  -4  -7   48.92    3.18
   2  -4  -7   51.74    3.30
   2  -4  -7   45.89    6.11
   2  -4  -6   97.74    9.51
   2  -4  -6   93.59    6.78
   2  -4  -6   96.27    5.84
   2  -4  -5  709.03   45.71
   2  -4  -5  790.35   44.94
   2  -4  -5  691.16   48.83
   2  -4  -4  111.60    6.33
   2  -4  -4   98.38    6.45
   2  -4  -4   88.61    9.53
   2  -4  -4  103.55    6.34
   2  -4  -4  103.40    7.08
   2  -4  -3   16.02    1.17
   2  -4  -3   13.65    1.70
   2  -4  -2  210.79   13.15
   2  -4  -2  201.57   13.28
   2  -4  -2  230.74   16.69
   2  -4  -2  215.61   12.63
   2  -4  -1   94.46    6.43
   2  -4  -1   89.21    6.11
   2  -4  -1   84.98    8.90
   2  -4  -1   94.75    5.70
   2  -4   0  132.52    8.72
   2  -4   0  131.84   11.60
   2  -4   0  127.55    9.02
   2  -4   0  134.19    8.02
   2  -4   1    1.70    0.53
   2  -4   1    3.53    1.08
   2  -4   1    2.15    1.21
   2  -4   1    3.72    0.50
   2  -4   1    2.64    2.40
   2  -4   2  823.42   47.66
   2  -4   2  814.24   48.44
   2  -4   2  817.75   48.70
   2  -4   2  809.95   47.57
   2  -4   2  820.63   51.81
   2  -4   3  577.11   33.75
   2  -4   3  605.82   34.64
   2  -4   3  577.10   34.80
   2  -4   3  568.75   33.65
   2  -4   3  565.55   37.69
   2  -4   4   19.72    2.52
   2  -4   4   22.18    1.55
   2  -4   4   15.89    3.71
   2  -4   5   72.44    5.57
   2  -4   5   58.03    7.09
   2  -4   5   70.98    4.39
   2  -4   6   24.52    2.67
  -2   4  -6   21.92    1.65
  -2   4  -6   21.88    1.86
   2  -4   6   19.36    3.85
   2  -4   6   20.56    1.54
   2  -4   6   19.47    1.87
   2  -4   7   97.99    6.01
  -2   4  -7   93.87    6.33
   2  -4   7   95.32    7.22
  -2   4  -7  100.07    6.13
   2  -4   8   11.82    1.99
   2  -4   8   12.33    1.10
  -2   4  -8   11.32    1.45
  -2   4  -8   13.72    1.27
   2  -4   8   12.89    1.27
  -2   4  -9    4.48    0.79
   2  -4   9    2.60    0.76
   2  -4   9    2.68    0.58
   2  -4   9    3.39    1.42
  -2   4 -10   14.02    1.44
   2  -4  10   12.85    1.41
   2  -4  10   10.39    2.18
  -2   4 -11   21.49    1.84
   2  -4  11   17.80    2.65
   2  -4  11   21.15    1.63
   2  -4  12   20.00    1.59
  -2   4 -12   22.54    1.89
  -2   4 -13    0.26    0.62
   2  -4  13    0.05    0.42
  -2   4 -14    6.50    1.14
  -2   4 -15    6.42    0.99
   2  -4  15    6.52    0.81
  -2   4 -16    1.08    0.58
  -2   4 -16    0.35    0.56
   2  -3 -20    0.69    0.33
   2  -3 -19    1.87    0.51
   2  -3 -19    1.83    0.50
  -2   3  19    1.77    0.38
   2  -3 -18    0.07    0.58
   2  -3 -18   -0.65    0.57
   2  -3 -17    3.15    0.88
   2  -3 -17    1.99    0.72
   2  -3 -16    1.27    0.62
   2  -3 -16    1.03    0.70
   2  -3 -16    1.07    0.88
   2  -3 -15   30.82    2.36
   2  -3 -15   28.47    2.20
   2  -3 -15   26.42    3.47
   2  -3 -14   56.60    3.92
   2  -3 -14   54.20    3.62
   2  -3 -13   54.03    3.65
   2  -3 -13   64.87    4.19
   2  -3 -13   58.18    3.81
   2  -3 -13   51.53    5.13
   2  -3 -12    1.43    0.51
   2  -3 -12    1.61    0.62
   2  -3 -12    1.14    0.86
   2  -3 -12    3.39    1.51
   2  -3 -11  156.39    9.34
   2  -3 -11  175.07    9.59
   2  -3 -11  150.33    9.41
   2  -3 -11  150.63    9.35
   2  -3 -11  128.83   10.55
   2  -3 -10   70.87    5.56
   2  -3 -10   65.39    4.22
   2  -3 -10   67.87    4.30
   2  -3  -9  190.75   11.52
   2  -3  -9  196.97   11.58
   2  -3  -9  182.03   14.48
   2  -3  -8 1062.67   61.54
   2  -3  -8  966.43   64.92
   2  -3  -7  291.06   16.97
   2  -3  -7  276.20   17.92
   2  -3  -7  276.21   20.43
  -2   3   6  370.92   24.20
   2  -3  -6  426.46   23.88
   2  -3  -6  397.66   24.75
   2  -3  -6  391.96   27.48
  -2   3   5  307.06   19.27
   2  -3  -5  331.12   19.04
   2  -3  -5  331.18   22.82
   2  -3  -5  328.96   19.81
   2  -3  -4   99.02    8.97
   2  -3  -4   95.30    6.24
  -2   3   4   89.25    5.68
   2  -3  -3  340.02   20.55
   2  -3  -2   13.70    1.52
   2  -3  -1  317.10   19.06
   2  -3  -1  318.35   19.44
   2  -3   0  806.10   47.04
   2  -3   0  809.06   46.63
   2  -3   0  746.76   47.25
   2  -3   1  781.68   45.57
   2  -3   1  754.56   45.74
   2  -3   1  760.66   48.49
   2  -3   2   65.47    4.97
   2  -3   2   69.26    4.84
   2  -3   2   64.08    4.11
   2  -3   2   68.91    7.15
   2  -3   3  122.25    8.09
   2  -3   3  115.08    7.89
   2  -3   3  114.67   10.30
   2  -3   4  483.23   30.90
   2  -3   4  462.79   27.13
   2  -3   4  463.90   28.16
   2  -3   5   25.07    2.55
   2  -3   5   21.53    1.56
   2  -3   5   20.83    3.79
  -2   3  -5   22.64    1.78
   2  -3   5   23.50    1.70
  -2   3  -5   21.47    1.63
  -2   3  -6    9.02    1.05
   2  -3   6    9.64    1.63
   2  -3   6    6.43    0.71
   2  -3   6    4.49    1.96
   2  -3   6    6.32    0.87
  -2   3  -6    7.52    0.83
  -2   3  -7   73.12    4.75
   2  -3   7   67.04    4.36
  -2   3  -7   73.32    4.55
   2  -3   7   70.21    4.54
   2  -3   7   72.63    5.48
  -2   3  -8    1.00    0.56
   2  -3   8    1.26    0.43
   2  -3   8    1.71    0.65
   2  -3   8    0.23    1.04
   2  -3   9   16.93    1.34
  -2   3  -9   15.44    1.49
   2  -3   9   17.03    1.52
   2  -3   9   16.07    2.26
   2  -3  10   20.64    1.53
  -2   3 -10   17.70    1.71
   2  -3  10   21.08    1.78
  -2   3 -10   18.76    4.46
   2  -3  10   19.84    2.62
   2  -3  11   18.11    1.44
  -2   3 -11   19.00    1.74
   2  -3  11   16.95    1.63
   2  -3  11   17.38    2.50
   2  -3  12   34.06    2.34
   2  -3  12   31.14    2.53
  -2   3 -12   36.31    2.67
   2  -3  13    9.93    0.98
   2  -3  13   11.81    1.28
  -2   3 -13   11.19    1.30
  -2   3 -14   13.10    1.57
  -2   3 -15   18.71    1.83
  -2   3 -16    3.18    0.78
  -2   3 -17    0.78    0.53
  -2   3 -17    0.64    0.50
   2  -2 -20    0.84    0.29
   2  -2 -19    4.89    0.63
  -2   2  19    3.94    0.50
   2  -2 -19    4.62    0.63
   2  -2 -18    3.24    0.65
  -2   2  18    2.17    0.48
   2  -2 -18    3.35    0.69
   2  -2 -17    1.32    0.63
   2  -2 -17    0.51    0.74
   2  -2 -16    0.08    0.64
   2  -2 -15   68.87    4.22
   2  -2 -15   58.59    4.00
   2  -2 -15   58.22    3.97
   2  -2 -14   64.81    4.30
   2  -2 -14   50.89    5.32
   2  -2 -14   62.82    4.01
   2  -2 -14   58.81    4.02
   2  -2 -13   25.24    2.13
   2  -2 -13   24.53    3.31
   2  -2 -13   32.32    2.17
   2  -2 -13   30.07    2.17
   2  -2 -12    6.49    0.88
   2  -2 -12    7.73    0.82
   2  -2 -12    6.67    1.78
   2  -2 -12    8.62    0.92
   2  -2 -12    7.17    0.87
   2  -2 -11   25.03    2.00
   2  -2 -11   25.92    3.15
   2  -2 -11   29.92    1.98
   2  -2 -11   28.20    2.07
   2  -2 -10    4.59    0.70
   2  -2 -10    3.91    0.61
   2  -2 -10    5.40    1.47
   2  -2  -9  109.18    6.39
   2  -2  -9  100.38    6.30
   2  -2  -9   87.09    8.44
   2  -2  -9  107.13    7.56
  -2   2   8  363.95   23.94
   2  -2  -8  408.22   23.33
   2  -2  -8  390.45   26.36
  -2   2   7  441.56   28.67
   2  -2  -7  491.83   28.15
   2  -2  -7  511.17   31.66
  -2   2   6  142.78    9.33
   2  -2  -6  151.99    8.89
   2  -2  -6  137.12   11.78
  -2   2   5  196.55   12.67
   2  -2  -5  210.18   12.25
  -2   2   4   34.13    2.67
   2  -2  -4   38.77    2.98
  -2   2   3  145.44    8.89
   2  -2  -3  142.34    9.10
  -2   2   2  205.73   12.04
   2  -2  -2  190.42   12.15
   2  -2  -1  149.63    9.81
   2  -2  -1  155.71    9.47
   2  -2   0    9.18    1.01
   2  -2   0   11.40    1.45
   2  -2   0    8.81    1.59
   2  -2   1  226.11   13.67
   2  -2   1  211.44   13.80
   2  -2   2  576.51   34.03
   2  -2   2  562.41   34.12
   2  -2   3  321.40   19.33
   2  -2   3  309.46   19.38
   2  -2   4  167.22   10.81
   2  -2   5  547.22   32.15
   2  -2   5  471.34   29.45
   2  -2   6  105.68    9.13
   2  -2   6  103.13    6.34
   2  -2   6  106.46    7.30
  -2   2  -6  109.59    6.51
   2  -2   7   92.58    6.80
   2  -2   7   94.36    5.83
   2  -2   7   93.43    8.36
   2  -2   7   97.40    6.02
  -2   2  -7  100.71    6.03
  -2   2  -8    2.87    0.67
   2  -2   8    2.77    0.48
   2  -2   8    4.16    0.75
   2  -2   8    2.66    1.05
  -2   2  -9    2.45    0.71
   2  -2   9    3.21    0.52
   2  -2   9    3.56    0.74
   2  -2   9    3.93    1.20
   2  -2  10   67.13    4.28
  -2   2 -10   69.46    4.57
   2  -2  10   72.53    4.52
  -2   2 -10   53.03    7.76
   2  -2  10   64.35    5.43
   2  -2  11   29.33    2.13
  -2   2 -11   33.20    2.47
   2  -2  11   32.50    2.44
   2  -2  11   31.56    3.24
   2  -2  12   36.93    2.60
   2  -2  12   41.47    2.91
  -2   2 -12   40.73    2.95
   2  -2  13   42.39    3.11
  -2   2 -13   44.54    3.22
  -2   2 -14   35.05    3.02
   2  -2  14   40.41    2.77
  -2   2 -14   35.37    2.80
  -2   2 -15    5.04    1.14
   2  -2  15    8.83    1.06
  -2   2 -16    3.24    0.87
  -2   2 -17    3.80    0.78
  -2   2 -18    0.63    0.48
  -2   2 -18   -0.06    0.43
   2  -1 -19    5.37    0.58
  -2   1  19    3.87    0.47
   2  -1 -19    4.44    0.58
   2  -1 -18    1.56    0.53
  -2   1  18    1.07    0.38
   2  -1 -18    1.24    0.53
   2  -1 -17    0.70    0.62
  -2   1  17    0.63    0.46
   2  -1 -17    1.03    0.59
   2  -1 -16    0.40    0.61
   2  -1 -15    2.07    0.62
   2  -1 -15    0.61    0.56
   2  -1 -14   74.43    6.57
   2  -1 -14   77.50    5.23
   2  -1 -14   80.02    5.14
   2  -1 -14   88.18    5.41
   2  -1 -14   80.49    5.13
   2  -1 -13   32.34    2.62
   2  -1 -13   34.37    3.90
   2  -1 -13   40.99    2.59
   2  -1 -13   35.26    2.56
   2  -1 -12   30.35    2.23
   2  -1 -12   32.15    2.47
   2  -1 -12   33.84    3.66
  -2   1  12   37.26    3.09
   2  -1 -12   36.60    2.39
   2  -1 -12   34.06    2.39
   2  -1 -11    4.65    0.64
   2  -1 -11    4.45    0.80
  -2   1  11    4.70    1.07
   2  -1 -11    4.07    0.70
   2  -1 -11    5.34    0.72
   2  -1 -10    0.90    0.41
   2  -1 -10    1.47    0.49
  -2   1  10    0.92    0.91
   2  -1  -9   73.35    4.41
   2  -1  -9   67.93    4.32
  -2   1   9   64.13    5.28
   2  -1  -8   12.47    2.56
   2  -1  -8   10.86    0.94
  -2   1   8    7.27    1.47
   2  -1  -8   11.26    1.07
  -2   1   7   70.39    5.12
  -2   1   6  343.05   20.84
  -2   1   5   21.08    2.00
  -2   1   4  124.35    7.77
  -2   1   4  117.24    7.78
  -2   1   3  238.42   14.53
  -2   1   2  182.43   11.21
  -2   1   1  730.87   43.15
   2  -1  -1  739.10   43.53
   2  -1   0  113.84    7.01
   2  -1   1   36.39    3.51
   2  -1   1   48.54    2.97
   2  -1   2  274.77   16.95
   2  -1   3 1429.43   83.94
   2  -1   4   88.92    6.15
   2  -1   5  140.44    8.43
   2  -1   5  138.14    9.13
   2  -1   6  150.35   10.20
   2  -1   6  154.94    9.52
  -2   1  -6  164.50    9.54
  -2   1  -7  394.29   22.66
   2  -1   7  366.59   23.33
   2  -1   7  352.56   25.01
   2  -1   8    9.43    1.56
  -2   1  -8   10.28    1.05
   2  -1   9    5.36    1.29
  -2   1  -9    7.93    0.96
  -2   1 -10    3.48    2.67
   2  -1  10    4.05    1.16
  -2   1 -10    5.15    0.87
  -2   1 -11   30.70    2.35
  -2   1 -11   21.86    4.70
  -2   1 -12   38.06    2.87
  -2   1 -13   46.27    3.38
  -2   1 -14   15.88    1.83
  -2   1 -14   14.09    1.55
   2  -1  15    4.41    0.89
  -2   1 -15    3.03    1.01
   2  -1  16    5.95    0.89
  -2   1 -16    4.30    1.07
  -2   1 -17    1.33    0.77
  -2   1 -18    0.36    0.52
   2   0 -19    0.02    0.24
   2   0 -18    4.65    0.66
  -2   0  18    3.68    0.51
   2   0 -18    3.43    0.58
   2   0 -17    1.53    0.61
  -2   0  17    0.97    0.46
   2   0 -17    1.73    0.60
   2   0 -16    2.73    0.71
  -2   0  16    1.34    0.53
   2   0 -16    2.19    0.78
   2   0 -15   18.17    1.51
   2   0 -15   19.45    1.68
   2   0 -14   15.80    2.49
   2   0 -14   18.32    1.49
   2   0 -14   17.31    1.45
   2   0 -14   16.58    1.62
   2   0 -13   84.62    5.57
   2   0 -13   87.88    5.38
   2   0 -13   86.91    5.38
  -2   0  12    0.94    1.10
  -2   0  12    2.11    1.03
   2   0 -12    1.92    0.75
   2   0 -12    1.77    0.61
   2   0 -12    1.51    0.54
  -2   0  11    2.36    1.36
  -2   0  11    2.71    1.03
   2   0 -11    3.59    0.68
   2   0 -11    3.85    0.63
   2   0 -11    4.39    0.56
   2   0 -11    2.69    0.77
  -2   0  10    2.97    1.32
   2   0 -10    3.51    0.61
   2   0 -10    3.76    0.82
   2   0 -10    4.14    0.59
   2   0  -9   13.34    1.05
  -2   0   9   11.18    1.94
   2   0  -9   11.77    1.25
   2   0  -9   12.07    1.07
   2   0  -8   94.91    8.38
   2   0  -8  110.83    6.67
  -2   0   8  102.54    7.57
   2   0  -7   18.26    1.49
  -2   0   7   20.26    2.23
  -2   0   6  213.41   13.54
  -2   0   5  153.07    9.89
  -2   0   4   18.79    1.99
  -2   0   3   39.74    2.98
  -2   0   3   35.13    2.97
  -2   0   2   43.72    3.28
  -2   0   1  167.94   10.45
  -2   0   0   93.94    6.11
   2   0   1  780.92   48.42
  -2   0  -1  851.27   48.25
   2   0   2   92.93    5.58
   2   0   2   97.53    6.33
   2   0   3  864.70   49.68
   2   0   3  817.12   49.68
   2   0   4  317.52   18.38
   2   0   4  284.27   18.28
   2   0   5  337.64   20.52
   2   0   6  259.33   15.38
   2   0   6  245.35   15.96
  -2   0  -6  265.43   15.41
   2   0   7  379.51   22.25
   2   0   7  355.51   22.84
  -2   0  -7  384.28   22.29
   2   0   8  184.44   10.71
   2   0   8  161.83   11.27
  -2   0  -8  177.05   10.74
   2   0   9  164.75    9.78
  -2   0  -9  165.73    9.83
  -2   0  -9  135.29   13.63
   2   0   9  146.60   10.38
  -2   0 -10    4.66    0.84
   2   0  10    6.15    0.85
  -2   0 -10    6.95    3.08
  -2   0 -11   -0.26    0.62
   2   0  11    0.59    0.60
  -2   0 -11    0.86    1.99
  -2   0 -12    0.47    0.74
   2   0  12    1.28    0.72
  -2   0 -12   -0.81    2.02
  -2   0 -13   49.59    3.85
  -2   0 -13   49.88    3.66
   2   0  13   53.46    3.59
  -2   0 -14   10.53    1.50
  -2   0 -15   -0.53    0.95
  -2   0 -16    5.36    1.17
  -2   0 -16    4.60    1.14
  -2   0 -17    4.56    1.02
  -2   0 -18    4.42    0.83
  -2   0 -19    0.68    0.47
  -2  -1  18    1.18    0.36
   2   1 -18    1.31    0.35
   2   1 -18    1.81    0.46
  -2  -1  17    1.19    0.43
   2   1 -17    2.64    0.55
   2   1 -17    2.20    0.57
   2   1 -16   -0.42    0.63
  -2  -1  16    0.15    0.45
  -2  -1  15    4.01    0.73
   2   1 -15    3.73    0.84
   2   1 -14   48.38    3.42
   2   1 -14   46.91    3.16
  -2  -1  13    4.71    1.32
   2   1 -13    3.80    0.71
   2   1 -13    3.37    0.90
   2   1 -12    9.45    1.25
  -2  -1  12    7.10    1.48
   2   1 -12    9.06    0.97
   2   1 -12   11.06    1.36
   2   1 -12    9.81    1.02
  -2  -1  12    8.69    2.08
  -2  -1  11    9.14    1.52
   2   1 -11    7.56    1.17
   2   1 -11    9.35    0.95
   2   1 -11    8.25    0.90
  -2  -1  11    8.61    2.06
   2   1 -10   18.80    1.81
   2   1 -10   19.03    1.41
   2   1 -10   19.50    1.48
  -2  -1  10   20.20    2.76
  -2  -1  10   16.85    2.12
   2   1  -9   16.91    1.60
  -2  -1   9   17.52    2.45
   2   1  -9   16.43    1.32
   2   1  -9   18.25    1.58
   2   1  -8  163.49    9.74
   2   1  -8  164.64    9.79
  -2  -1   7    6.46    1.58
   2   1  -7    9.04    1.01
  -2  -1   6  182.97   12.60
   2   1  -6  199.20   11.73
  -2  -1   5   55.20    4.32
  -2  -1   4  113.11    7.62
  -2  -1   3  108.27    7.23
  -2  -1   2  107.40    6.70
  -2  -1   2   92.62    6.65
  -2  -1   1  811.41   47.89
  -2  -1   0  690.56   39.91
   2   1   0  656.05   40.02
  -2  -1  -1  380.42   22.70
   2   1   1  376.69   22.86
  -2  -1  -2   42.58    3.18
   2   1   2   41.30    3.26
   2   1   3  389.66   23.47
   2   1   4  191.66   12.86
   2   1   4  229.02   13.05
   2   1   5  256.37   17.28
   2   1   5  323.94   17.57
   2   1   6  252.12   14.56
   2   1   6  228.27   15.09
   2   1   7  327.67   20.04
   2   1   7  344.70   19.49
  -2  -1  -7  318.13   19.61
  -2  -1  -7  325.02   19.53
   2   1   8  144.32    8.48
   2   1   8  132.29    8.99
  -2  -1  -8  138.00    8.53
   2   1   9   84.57    5.37
  -2  -1  -9   91.53    9.60
  -2  -1  -9   86.23    5.43
   2   1  10  239.10   14.01
  -2  -1 -10  211.86   18.35
  -2  -1 -10  229.48   14.08
  -2  -1 -11   14.74    4.12
   2   1  11   19.64    1.64
  -2  -1 -11   18.49    1.86
  -2  -1 -11   20.36    1.76
   2   1  12   15.09    1.39
  -2  -1 -12   12.07    1.40
  -2  -1 -12   12.52    1.56
  -2  -1 -13    8.22    1.43
   2   1  13    8.91    1.15
  -2  -1 -13    9.84    1.23
  -2  -1 -14   42.54    3.50
   2   1  14   46.09    3.23
  -2  -1 -15    2.16    1.08
   2   1  15    2.11    0.79
  -2  -1 -16    6.77    1.30
  -2  -1 -16    7.31    1.32
   2   1  16    7.14    1.03
  -2  -1 -17    3.29    1.00
  -2  -1 -17    3.77    1.07
   2   1  17    4.33    0.82
  -2  -1 -18    9.06    1.21
   2   1  18    9.76    1.02
  -2  -1 -19    1.39    0.62
  -2  -1 -19    1.32    0.30
  -2  -2  18    0.34    0.27
   2   2 -18    0.10    0.33
  -2  -2  17    0.99    0.39
   2   2 -17    0.45    0.44
   2   2 -16    1.27    0.47
   2   2 -16    0.63    0.53
   2   2 -15    2.02    0.71
   2   2 -15    2.20    0.77
   2   2 -14    1.39    0.53
   2   2 -14    0.10    0.70
  -2  -2  13   56.76    5.71
   2   2 -13   67.26    4.08
   2   2 -13   60.77    4.34
  -2  -2  13   55.71    4.99
  -2  -2  12   16.86    2.24
  -2  -2  12   20.00    3.08
   2   2 -12   18.09    1.90
   2   2 -12   16.61    1.75
   2   2 -12   21.65    1.57
   2   2 -11    9.73    1.40
   2   2 -11   11.44    1.06
  -2  -2  11   10.94    2.29
  -2  -2  11   10.16    1.71
  -2  -2  10   43.19    3.81
  -2  -2  10   38.89    4.34
   2   2 -10   48.32    3.40
   2   2 -10   44.44    3.29
  -2  -2   9   19.41    2.69
   2   2  -9   15.75    1.63
   2   2  -9   15.74    1.55
  -2  -2   8   31.17    3.44
   2   2  -8   31.50    2.49
   2   2  -8   33.21    2.44
  -2  -2   7  160.53   12.14
   2   2  -7  183.72   11.17
   2   2  -7  190.01   11.13
  -2  -2   6  188.62   13.81
   2   2  -6  222.48   12.89
  -2  -2   5  468.75   28.59
  -2  -2   4    4.90    1.32
  -2  -2   3  256.07   17.66
  -2  -2   3  300.80   17.43
  -2  -2   2   10.40    1.53
  -2  -2   1   19.61    2.05
  -2  -2   1   22.40    2.14
  -2  -2   0   77.40    5.34
  -2  -2  -1  292.87   17.72
   2   2   1  289.25   17.80
  -2  -2  -2  109.84    7.15
   2   2   2  108.98    7.21
   2   2   3  200.85   12.51
   2   2   4    5.94    1.15
   2   2   5  102.59    6.86
   2   2   6  294.47   18.05
  -2  -2  -7  140.21   11.93
   2   2   7  104.64    7.88
   2   2   7  130.76    7.56
  -2  -2  -7  129.29    7.72
  -2  -2  -8  503.45   34.05
  -2  -2  -8  478.77   29.52
   2   2   8  514.02   29.35
  -2  -2  -9   85.56    9.24
  -2  -2  -9   83.26    5.40
   2   2   9   83.52    5.18
  -2  -2  -9   75.40    6.55
  -2  -2 -10   12.00    3.67
  -2  -2 -10   10.94    1.30
   2   2  10    9.90    1.05
  -2  -2 -11   15.65    4.27
  -2  -2 -11   13.21    1.57
   2   2  11   13.74    1.31
  -2  -2 -12   32.23    5.59
  -2  -2 -12   33.94    2.84
   2   2  12   36.08    2.58
  -2  -2 -13   11.71    3.54
   2   2  13   15.22    1.42
  -2  -2 -13   11.72    1.62
   2   2  14   32.20    2.42
  -2  -2 -14   28.92    2.72
   2   2  15   10.74    1.25
  -2  -2 -15    9.42    1.52
  -2  -2 -15   10.60    1.62
   2   2  16    4.72    0.92
  -2  -2 -16    5.30    1.27
  -2  -2 -16    5.67    1.21
   2   2  17   27.42    2.22
  -2  -2 -17   29.03    2.53
  -2  -2 -17   32.18    2.58
   2   2  18    0.65    0.59
  -2  -2 -18    1.68    0.80
  -2  -2 -18    2.47    0.82
   2   2  19    1.55    0.52
  -2  -2 -19    0.90    0.65
  -2  -2 -19    1.57    0.67
  -2  -2 -20    0.30    0.21
   2   3 -17    8.37    0.82
   2   3 -16    2.97    0.64
   2   3 -15    5.36    0.91
   2   3 -14   13.16    1.22
   2   3 -14    8.21    1.23
   2   3 -13   11.67    1.39
   2   3 -13   10.53    1.49
   2   3 -13   10.47    0.99
  -2  -3  13    9.79    1.06
  -2  -3  12   29.64    2.25
   2   3 -12   28.82    2.65
  -2  -3  12   26.82    3.14
  -2  -3  12   32.81    4.07
   2   3 -12   36.90    2.25
   2   3 -12   27.39    2.45
  -2  -3  11    8.80    1.70
   2   3 -11   11.25    1.51
   2   3 -11   11.54    1.08
  -2  -3  11   11.78    2.43
   2   3 -10   24.21    2.26
  -2  -3  10   21.13    2.59
  -2  -3  10   20.60    3.15
   2   3 -10   25.05    1.76
   2   3 -10   22.35    2.10
  -2  -3   9    6.61    1.91
  -2  -3   9    7.58    1.49
   2   3  -9    9.95    1.30
   2   3  -9   10.81    1.30
   2   3  -8   11.38    1.29
  -2  -3   8    8.91    2.02
   2   3  -8   11.57    1.37
   2   3  -7  313.77   19.03
   2   3  -7  332.84   19.12
  -2  -3   7  293.43   20.29
   2   3  -6   99.83    6.15
  -2  -3   6   91.10    7.60
  -2  -3   6   94.22    7.24
  -2  -3   5   22.83    2.69
  -2  -3   4   83.94    6.22
  -2  -3   3  142.45    9.56
  -2  -3   2  227.19   13.81
  -2  -3   2  204.70   14.19
  -2  -3   1  139.99    9.03
  -2  -3   1  144.26    9.03
  -2  -3   1  118.20    9.75
  -2  -3   0  260.92   15.50
  -2  -3   0  223.48   16.76
  -2  -3  -1   88.32    5.77
  -2  -3  -1   67.28    7.09
  -2  -3  -2  173.40   13.89
  -2  -3  -2  196.84   12.03
   2   3   2  192.18   12.02
  -2  -3  -3  489.49   34.77
  -2  -3  -3  545.29   32.52
   2   3   3  560.87   32.55
  -2  -3  -4   54.46    6.31
   2   3   4   56.46    4.11
  -2  -3  -5  379.23   27.24
   2   3   5  408.76   24.31
   2   3   6   99.49    6.69
  -2  -3  -7  226.97   13.82
   2   3   7  227.71   14.37
   2   3   7  233.05   13.64
  -2  -3  -8   29.64    2.35
  -2  -3  -8   33.05    5.47
   2   3   8   32.41    2.17
  -2  -3  -9   75.38    8.61
  -2  -3  -9   77.09    4.98
  -2  -3  -9   70.06    6.37
   2   3   9   75.27    4.74
   2   3  10   14.71    1.21
  -2  -3 -10   10.18    1.33
  -2  -3 -10   11.15    3.77
   2   3  11   40.82    2.80
  -2  -3 -11   39.87    3.07
  -2  -3 -11   39.40    6.32
   2   3  12    5.93    0.85
  -2  -3 -12    5.03    1.08
   2   3  13    8.70    1.11
  -2  -3 -13    7.74    1.34
  -2  -3 -13    8.81    1.40
  -2  -3 -13    9.73    3.52
   2   3  14   13.77    1.39
  -2  -3 -14   11.90    1.65
  -2  -3 -14   12.50    1.62
  -2  -3 -14    9.29    3.24
  -2  -3 -15   75.60    5.50
  -2  -3 -15   78.09    5.53
   2   3  15   82.17    5.21
  -2  -3 -16   28.70    2.50
  -2  -3 -16   25.31    2.44
   2   3  16   25.72    2.11
  -2  -3 -17    6.28    1.24
  -2  -3 -17    7.68    1.30
   2   3  17    8.37    1.07
  -2  -3 -18   22.33    1.99
  -2  -3 -18   21.86    1.98
   2   3  18   18.68    1.66
  -2  -3 -19    3.54    0.81
  -2  -3 -19    4.50    0.89
   2   3  19    4.00    0.68
  -2  -3 -20    1.14    0.58
   2   4 -17    0.60    0.31
   2   4 -16    8.90    0.93
   2   4 -15   30.06    2.24
  -2  -4  15   28.73    2.02
   2   4 -14   12.32    1.42
  -2  -4  14   15.30    1.26
   2   4 -13    8.22    1.35
   2   4 -13    8.36    1.23
  -2  -4  13    9.60    0.98
  -2  -4  12    8.63    2.17
   2   4 -12   10.13    1.33
  -2  -4  12    5.14    1.45
  -2  -4  12    8.08    0.95
   2   4 -12    8.66    1.42
   2   4 -12    9.81    0.90
  -2  -4  11    1.02    0.55
   2   4 -11    3.64    1.12
   2   4 -11    1.24    0.47
  -2  -4  11    0.83    1.42
  -2  -4  11    1.22    0.99
  -2  -4  10   63.25    5.49
   2   4 -10   71.22    5.06
  -2  -4  10   54.35    6.16
   2   4 -10   72.48    4.49
  -2  -4  10   74.81    4.56
   2   4 -10   72.46    4.96
  -2  -4   9    8.77    2.09
  -2  -4   9   10.79    1.04
  -2  -4   9   11.58    1.14
   2   4  -9   12.76    1.43
  -2  -4   9    9.57    1.72
   2   4  -9   10.56    0.99
   2   4  -9   12.76    1.54
   2   4  -8  110.36    6.98
  -2  -4   8  106.00    8.53
   2   4  -8  108.00    7.08
   2   4  -7  152.30    9.16
  -2  -4   7  130.26   10.43
   2   4  -7  147.61    9.25
  -2  -4   6   18.43    2.63
   2   4  -6   19.61    1.70
  -2  -4   5  100.23    7.43
  -2  -4   5   96.48    7.97
  -2  -4   4  245.61   15.43
  -2  -4   4  224.10   16.18
  -2  -4   3   51.53    4.38
  -2  -4   2  169.87   11.53
  -2  -4   2  177.26   11.43
  -2  -4   1  159.10   11.61
  -2  -4   1  174.92   11.00
  -2  -4   1  167.96   11.01
  -2  -4   0 1730.28  106.64
  -2  -4   0 1740.96  105.39
  -2  -4   0 1895.17  105.50
  -2  -4  -1  108.26    8.87
  -2  -4  -1  105.86    7.23
  -2  -4  -2  117.97    9.72
   2   4   3    1.32    0.85
  -2  -4  -3   -0.51    2.12
   2   4   4  332.00   20.06
  -2  -4  -4  322.65   22.79
   2   4   5  605.33   36.09
  -2  -4  -5  611.96   39.38
  -2  -4  -6  228.85   13.80
   2   4   6  237.41   14.33
  -2  -4  -6  218.08   17.42
  -2  -4  -7  129.83    7.87
   2   4   7  122.12    8.33
   2   4   8   84.39    6.09
  -2  -4  -8   86.10    5.57
  -2  -4  -8   90.93    5.66
   2   4   8   88.90    5.40
  -2  -4  -8   88.80    7.67
  -2  -4  -8   83.63    9.14
   2   4   9   26.41    2.52
  -2  -4  -9   25.95    2.06
  -2  -4  -9   23.76    2.05
   2   4   9   26.73    1.85
  -2  -4  -9   21.64    3.25
  -2  -4  -9   23.74    5.21
   2   4  10   44.87    3.94
  -2  -4 -10   55.44    3.58
  -2  -4 -10   49.20    3.45
   2   4  10   48.15    3.22
  -2  -4 -10   44.75    4.80
  -2  -4 -10   39.42    6.32
  -2  -4 -11   66.97    4.55
  -2  -4 -11   65.71    4.58
   2   4  11   69.25    4.29
   2   4  11   57.02    5.02
  -2  -4 -11   63.21    8.26
   2   4  12   59.45    3.81
  -2  -4 -12   51.53    7.46
  -2  -4 -12   56.80    4.08
  -2  -4 -12   54.95    4.11
  -2  -4 -13    8.51    1.44
  -2  -4 -13    9.79    1.51
   2   4  13   11.55    1.19
   2   4  13   11.00    1.77
  -2  -4 -13    7.41    3.11
  -2  -4 -14   25.62    2.37
  -2  -4 -14   25.94    2.42
  -2  -4 -14   30.84    5.66
   2   4  14   19.81    2.66
   2   4  14   25.24    2.02
  -2  -4 -15  130.61    8.08
   2   4  15  140.05    8.30
  -2  -4 -15  124.24    8.58
  -2  -4 -15  137.77    8.69
   2   4  16   37.21    2.83
  -2  -4 -16   41.64    3.20
  -2  -4 -16   40.17    3.21
   2   4  17   16.87    1.48
  -2  -4 -17   15.89    1.78
  -2  -4 -17   13.92    1.77
   2   4  18   20.21    1.71
  -2  -4 -18   22.92    2.03
  -2  -4 -18   20.31    1.97
   2   4  19    9.88    1.03
  -2  -4 -19   10.13    1.26
  -2  -4 -19   13.13    1.36
   2   4  20    2.05    0.48
  -2  -4 -20    2.46    0.65
  -2  -4 -21    0.93    0.23
  -2  -5  16    4.78    0.52
   2   5 -16    4.66    0.63
  -2  -5  15    4.37    0.58
   2   5 -15    5.75    0.81
   2   5 -14    5.23    0.91
  -2  -5  14    5.04    0.69
  -2  -5  14    5.45    0.82
   2   5 -13    1.53    0.75
   2   5 -13    0.48    0.85
  -2  -5  13    0.71    0.50
   2   5 -12   35.21    3.11
  -2  -5  12   40.46    2.68
   2   5 -12   37.44    2.94
  -2  -5  11    5.10    1.89
  -2  -5  11    4.51    0.75
   2   5 -11    4.99    1.20
  -2  -5  11    4.04    1.32
  -2  -5  10    2.54    1.75
  -2  -5  10    1.65    0.62
  -2  -5  10    0.84    0.62
   2   5 -10    1.65    0.92
   2   5 -10    1.85    0.46
  -2  -5  10   -0.25    1.16
  -2  -5   9    3.69    1.72
  -2  -5   9    5.18    0.87
   2   5  -9    6.71    0.71
   2   5  -9    5.50    1.19
  -2  -5   9    4.78    0.75
  -2  -5   9    5.02    1.49
  -2  -5   8   77.22    7.36
  -2  -5   8   90.69    6.72
   2   5  -8   91.74    6.16
  -2  -5   8   92.98    5.69
  -2  -5   8   92.76    5.82
   2   5  -7    7.43    1.17
  -2  -5   7    8.88    0.87
  -2  -5   6   57.16    5.67
  -2  -5   6   69.15    4.23
  -2  -5   5   54.39    4.98
  -2  -5   5   44.07    5.18
  -2  -5   5   55.64    3.44
  -2  -5   4  268.82   19.49
  -2  -5   4  290.63   18.65
  -2  -5   4  303.89   17.08
  -2  -5   4  249.36   17.67
  -2  -5   3  106.02    8.99
  -2  -5   3  111.25    7.95
  -2  -5   3  110.82    6.53
  -2  -5   3  100.93    7.24
  -2  -5   2   48.13    4.02
  -2  -5   2   41.14    3.49
  -2  -5   2   40.35    4.93
  -2  -5   1  114.85    7.95
  -2  -5   1  142.27   10.20
  -2  -5   0   83.19    5.93
  -2  -5   0   89.62    7.26
  -2  -5  -1  370.89   24.28
  -2  -5  -2   10.17    2.73
  -2  -5  -3   -0.51    2.22
  -2  -5  -3    2.50    1.06
  -2  -5  -4  452.73   31.03
  -2  -5  -4  508.72   28.55
  -2  -5  -4  447.98   28.38
  -2  -5  -5   65.44    7.61
   2   5   5   72.36    5.24
  -2  -5  -5   81.10    5.49
  -2  -5  -6   61.00    7.08
  -2  -5  -6   60.15    4.48
   2   5   6   56.61    4.30
  -2  -5  -6   64.34    6.25
  -2  -5  -7   78.87    7.75
  -2  -5  -7   82.12    6.09
  -2  -5  -7   99.51    9.54
   2   5   7   84.78    6.02
  -2  -5  -7   85.97    5.50
  -2  -5  -7   96.24    5.65
  -2  -5  -8  168.52   13.13
   2   5   8  176.45   11.34
  -2  -5  -8  180.06   11.35
   2   5   8  169.22   10.57
  -2  -5  -8  182.01   10.80
  -2  -5  -8  195.53   10.92
  -2  -5  -9   24.60    1.92
  -2  -5  -9   25.84    2.01
  -2  -5  -9   20.74    2.28
   2   5   9   23.21    1.68
  -2  -5  -9   17.38    4.46
  -2  -5  -9   16.72    3.14
   2   5   9   22.63    2.32
  -2  -5 -10   32.38    4.26
  -2  -5 -10   39.60    2.57
  -2  -5 -10   42.02    2.89
  -2  -5 -10   37.57    2.89
   2   5  10   37.07    2.57
  -2  -5 -10   43.86    6.57
   2   5  10   34.72    3.25
  -2  -5 -11   57.11    3.65
  -2  -5 -11   56.53    3.97
  -2  -5 -11   55.48    4.02
   2   5  11   58.36    3.71
  -2  -5 -11   53.26    7.79
   2   5  11   57.34    4.55
  -2  -5 -12   10.67    1.00
  -2  -5 -12   15.31    4.18
   2   5  12   11.46    1.14
   2   5  12   13.17    1.84
  -2  -5 -12   10.96    1.42
  -2  -5 -12    9.53    1.40
   2   5  13   34.89    2.47
  -2  -5 -13   33.90    2.81
  -2  -5 -13   33.09    2.81
  -2  -5 -13   28.27    5.96
  -2  -5 -14   22.13    1.79
  -2  -5 -14   24.03    2.29
  -2  -5 -14   26.30    2.37
   2   5  14   25.31    1.95
  -2  -5 -15    2.43    0.59
  -2  -5 -15    4.44    1.18
  -2  -5 -15    2.69    1.16
   2   5  15    4.61    0.82
  -2  -5 -16   17.78    1.40
  -2  -5 -16   21.87    2.04
  -2  -5 -16   16.96    1.95
   2   5  16   15.68    1.55
  -2  -5 -17   17.38    1.90
  -2  -5 -17   19.31    1.97
   2   5  17   17.58    1.58
  -2  -5 -18   29.00    2.36
   2   5  18   25.15    2.00
  -2  -5 -19    1.93    0.80
   2   5  19    1.87    0.54
   2   5  20    3.00    0.54
  -2  -5 -20    3.51    0.74
  -2  -5 -21    0.55    0.28
   2   6 -16    0.07    0.22
   2   6 -15    4.05    0.65
  -2  -6  15    5.49    0.55
   2   6 -14    1.90    0.61
  -2  -6  14    1.96    0.45
  -2  -6  13    6.34    0.92
   2   6 -13    5.40    1.07
  -2  -6  13    6.49    0.74
   2   6 -12    4.41    1.13
  -2  -6  12    6.34    0.77
  -2  -6  11    0.41    0.52
  -2  -6  11    1.13    0.61
   2   6 -11    1.65    1.04
  -2  -6  10   26.88    2.18
   2   6 -10   31.33    2.67
  -2  -6  10   29.53    2.13
  -2  -6  10   30.85    3.23
  -2  -6  10   27.67    3.80
  -2  -6   9    3.44    1.65
  -2  -6   9    6.29    0.83
  -2  -6   9    7.14    1.00
  -2  -6   9    7.27    1.69
   2   6  -9    7.08    1.38
  -2  -6   8    2.90    1.68
  -2  -6   8    3.13    0.84
   2   6  -8    4.79    1.23
  -2  -6   8    3.98    0.66
  -2  -6   8    4.09    1.37
  -2  -6   7  121.47    9.95
   2   6  -7  116.38    8.32
  -2  -6   7  127.58    8.17
  -2  -6   7  140.91    8.04
   2   6  -7  143.54    8.59
   2   6  -6   64.09    4.53
  -2  -6   6   69.76    6.12
  -2  -6   6   67.81    4.21
   2   6  -5   80.36    5.04
  -2  -6   5   74.67    4.68
  -2  -6   5   69.02    6.88
  -2  -6   5   71.14    6.38
  -2  -6   4  107.12    6.42
  -2  -6   4   96.40    7.94
  -2  -6   4  108.16    9.10
  -2  -6   3   66.40    5.33
  -2  -6   3   77.01    4.59
  -2  -6   3   73.29    7.18
  -2  -6   2   72.82    5.50
  -2  -6   2   77.57    4.64
  -2  -6   2   67.11    7.12
  -2  -6   1   24.43    2.77
  -2  -6   1   26.01    2.61
  -2  -6   1   21.80    3.77
  -2  -6   0   84.01    6.19
  -2  -6   0   79.64    5.89
  -2  -6   0   88.98    7.95
  -2  -6  -1  123.04    8.23
  -2  -6  -1  112.16    7.95
  -2  -6  -1  129.97   10.23
  -2  -6  -2  207.88   14.58
  -2  -6  -2  194.25   12.48
  -2  -6  -2  184.83   12.32
  -2  -6  -2  206.11   14.73
  -2  -6  -3  134.91   11.12
  -2  -6  -3  135.86    8.93
  -2  -6  -3  130.46    8.87
  -2  -6  -3  134.64   10.94
  -2  -6  -4   45.91    3.51
  -2  -6  -4   34.08    3.34
  -2  -6  -4   44.89    5.72
  -2  -6  -5   80.60    8.62
  -2  -6  -5   94.22    6.51
  -2  -6  -5   93.23    8.43
  -2  -6  -6  137.30   11.35
  -2  -6  -6  116.64    8.10
  -2  -6  -6  118.53   10.15
  -2  -6  -7  259.07   15.63
   2   6   7  243.76   15.34
  -2  -6  -7  261.64   19.22
  -2  -6  -7  246.70   14.84
  -2  -6  -7  246.97   17.85
  -2  -6  -8  164.67   10.43
  -2  -6  -8  146.92   13.72
   2   6   8  154.64   10.19
  -2  -6  -8  152.45   12.38
  -2  -6  -8  161.68    9.74
  -2  -6  -9   78.85    5.66
   2   6   9   74.46    5.50
  -2  -6  -9   73.02    7.47
  -2  -6  -9   79.79    5.08
  -2  -6  -9   78.40    4.87
  -2  -6 -10   25.88    2.57
  -2  -6 -10   32.70    5.96
  -2  -6 -10   26.48    1.89
   2   6  10   25.06    1.85
  -2  -6 -10   24.67    2.12
  -2  -6 -10   28.80    2.29
  -2  -6 -10   29.93    4.14
  -2  -6 -11    4.79    3.28
  -2  -6 -11    3.48    0.59
   2   6  11    3.76    0.63
  -2  -6 -11    3.87    0.98
  -2  -6 -11    4.35    0.92
  -2  -6 -11    2.77    1.69
   2   6  12   36.37    2.58
  -2  -6 -12   40.95    6.70
  -2  -6 -12   37.28    2.91
  -2  -6 -12   40.97    3.01
  -2  -6 -12   36.59    2.53
  -2  -6 -13    1.39    0.96
  -2  -6 -13    1.75    0.95
  -2  -6 -13    0.77    0.44
  -2  -6 -13    0.99    0.52
   2   6  13    0.77    0.57
  -2  -6 -14    1.70    1.01
  -2  -6 -14    0.61    0.94
  -2  -6 -14    1.18    0.53
   2   6  14    1.02    0.59
  -2  -6 -15    0.40    1.02
  -2  -6 -15    0.63    1.01
  -2  -6 -15    0.54    0.46
   2   6  15    1.21    0.62
  -2  -6 -16   19.89    2.15
  -2  -6 -16   22.51    1.70
   2   6  16   23.22    1.82
  -2  -6 -17    3.84    1.01
  -2  -6 -17    3.04    0.54
   2   6  17    1.96    0.64
   2   6  18    1.90    0.58
  -2  -6 -18    0.98    0.90
   2   6  19    4.92    0.68
  -2  -6 -19    4.34    0.95
   2   6  20    7.24    0.75
  -2  -6 -20    8.03    0.98
  -2  -6 -21    2.88    0.41
  -2  -7  14    3.24    0.46
   2   7 -13    6.44    1.00
  -2  -7  13    3.94    0.59
  -2  -7  12    0.99    0.63
  -2  -7  12    0.88    0.45
  -2  -7  11    1.75    0.53
   2   7 -11    2.99    1.01
  -2  -7  11    2.97    0.82
   2   7 -11    2.60    0.91
  -2  -7  10    0.86    0.52
   2   7 -10    0.28    0.97
  -2  -7  10    1.05    0.63
  -2  -7  10    0.73    0.76
  -2  -7   9   10.99    1.32
   2   7  -9   14.58    1.78
  -2  -7   9   12.49    1.17
   2   7  -9   12.50    1.60
  -2  -7   8    7.18    1.11
   2   7  -8    7.47    1.29
   2   7  -8    7.16    1.34
  -2  -7   8    9.77    0.96
  -2  -7   8    8.60    2.19
   2   7  -7   25.45    2.29
   2   7  -7   23.54    2.12
  -2  -7   7   22.70    1.95
  -2  -7   7   20.69    1.67
  -2  -7   7   20.02    3.31
  -2  -7   7   22.43    2.66
   2   7  -6   40.96    3.02
  -2  -7   6   39.59    2.62
   2   7  -5   49.84    3.49
  -2  -7   5   46.75    3.09
  -2  -7   4  125.08   11.01
  -2  -7   4  138.55    8.27
  -2  -7   3   48.93    4.32
  -2  -7   3   58.29    6.31
  -2  -7   3   57.50    3.52
  -2  -7   2   24.35    2.81
  -2  -7   2   15.55    2.10
  -2  -7   2   18.26    3.51
  -2  -7   2   21.39    2.75
  -2  -7   2   19.21    1.35
  -2  -7   1   90.28    6.64
  -2  -7   1   85.78    6.65
  -2  -7   1   97.79    8.58
  -2  -7   1   78.17    6.10
  -2  -7   0  116.54    8.23
  -2  -7   0  111.00    8.07
  -2  -7   0  123.11   10.18
  -2  -7   0  109.76    7.77
  -2  -7  -1    6.82    1.55
  -2  -7  -1    8.23    1.68
  -2  -7  -1   12.17    3.10
  -2  -7  -2   83.57    5.83
  -2  -7  -2   80.82    7.88
  -2  -7  -2   67.70    5.55
  -2  -7  -3   32.54    2.99
  -2  -7  -3   24.50    4.30
  -2  -7  -3   28.39    2.93
  -2  -7  -4    3.89    1.19
  -2  -7  -4    5.02    2.54
  -2  -7  -5   27.23    2.92
  -2  -7  -5   34.02    3.00
  -2  -7  -5   28.36    4.55
  -2  -7  -5   32.57    5.13
  -2  -7  -6   48.97    6.65
  -2  -7  -6   52.96    6.18
  -2  -7  -6   49.91    4.25
  -2  -7  -6   52.64    3.42
  -2  -7  -7  136.17   12.01
  -2  -7  -7  135.69   11.10
  -2  -7  -7  118.03    8.50
  -2  -7  -7  125.50    7.69
  -2  -7  -8  243.04   14.17
  -2  -7  -8  243.60   19.17
  -2  -7  -8  229.37   14.93
  -2  -7  -8  224.58   17.26
  -2  -7  -8  232.21   14.01
  -2  -7  -9   13.95    1.35
  -2  -7  -9   14.09    2.01
  -2  -7  -9   14.78    3.46
  -2  -7  -9   13.20    1.17
  -2  -7 -10   17.17    2.00
  -2  -7 -10   20.67    2.31
  -2  -7 -10   20.16    3.65
  -2  -7 -10   18.46    1.50
  -2  -7 -10   20.07    1.73
  -2  -7 -11  112.92    6.90
  -2  -7 -11  109.57    7.18
  -2  -7 -11  105.36    9.64
  -2  -7 -11  113.19    6.85
  -2  -7 -12   40.11    2.67
  -2  -7 -12   42.50    3.12
  -2  -7 -12   38.37    2.76
  -2  -7 -12   40.25    2.72
  -2  -7 -13    0.81    0.86
   2   7  13    0.94    0.52
  -2  -7 -13    1.73    0.53
  -2  -7 -13    1.64    0.53
   2   7  14    6.51    0.89
  -2  -7 -14    7.94    0.94
  -2  -7 -15   10.49    1.49
   2   7  15    9.74    1.07
  -2  -7 -15   10.83    1.08
  -2  -7 -16    1.86    1.01
  -2  -7 -16    1.04    0.50
   2   7  16    1.62    0.57
  -2  -7 -17    6.89    0.78
   2   7  17    6.91    0.86
  -2  -7 -17    6.94    1.30
   2   7  18    4.76    0.73
  -2  -7 -18    4.79    1.10
  -2  -7 -18    5.94    0.63
   2   7  19    9.74    0.98
  -2  -7 -19   14.02    1.39
  -2  -7 -20    7.32    0.95
  -2  -7 -21    2.02    0.37
   2   8 -13    3.99    0.65
  -2  -8  13    4.36    0.51
   2   8 -12   -0.29    0.68
  -2  -8  12    0.56    0.52
   2   8 -12    1.55    0.60
  -2  -8  12    0.69    0.38
   2   8 -11    1.86    0.96
  -2  -8  11    2.56    0.74
   2   8 -11    2.11    0.74
  -2  -8  11    2.87    0.54
   2   8 -10    5.51    1.24
  -2  -8  10    6.77    0.81
  -2  -8  10    7.36    0.95
  -2  -8  10    7.31    1.07
  -2  -8   9   16.57    1.38
   2   8  -9   17.16    1.91
  -2  -8   9   14.31    1.48
  -2  -8   9   16.77    1.63
   2   8  -8   16.41    1.73
  -2  -8   8   13.14    1.42
   2   8  -8   10.62    1.66
  -2  -8   8   14.06    1.23
  -2  -8   8   13.62    1.50
  -2  -8   8   14.69    2.15
   2   8  -7   -0.23    0.86
  -2  -8   7    0.97    0.83
   2   8  -7    0.71    1.02
  -2  -8   7    0.23    0.48
  -2  -8   7   -0.25    1.05
  -2  -8   7    0.39    0.84
  -2  -8   6    5.98    0.79
  -2  -8   6    6.38    1.07
  -2  -8   6    6.73    1.58
   2   8  -6    7.07    1.25
  -2  -8   5    8.63    1.67
  -2  -8   5   10.06    1.02
  -2  -8   5   13.67    1.38
  -2  -8   5    9.90    2.24
   2   8  -5   12.11    1.50
  -2  -8   4  191.41   12.62
  -2  -8   4  195.31   11.81
   2   8  -4  197.01   11.87
  -2  -8   4  176.33   14.60
  -2  -8   4  172.00   13.35
  -2  -8   4  193.70   11.50
  -2  -8   3   53.32    3.49
  -2  -8   3   48.88    3.12
  -2  -8   3   43.96    5.87
  -2  -8   3   45.42    4.66
  -2  -8   3   44.35    4.73
  -2  -8   3   43.09    3.95
  -2  -8   3   48.78    3.87
  -2  -8   2   40.56    2.87
  -2  -8   2   41.13    2.57
  -2  -8   2   32.87    5.09
  -2  -8   2   44.21    4.21
  -2  -8   2   43.86    4.31
  -2  -8   2   34.75    3.29
  -2  -8   2   33.01    3.49
  -2  -8   1   72.98    7.65
  -2  -8   1   74.62    4.65
  -2  -8   1   62.72    5.68
  -2  -8   1   70.49    5.91
  -2  -8   1   65.21    5.37
  -2  -8   0    8.81    1.82
  -2  -8   0   18.39    3.63
  -2  -8   0   12.07    1.22
  -2  -8   0   10.31    1.94
  -2  -8   0   15.30    2.24
  -2  -8  -1    8.12    0.91
  -2  -8  -1    1.98    2.04
  -2  -8  -1    2.68    1.44
  -2  -8  -1    3.93    1.34
  -2  -8  -2    2.28    1.39
  -2  -8  -2    2.65    2.19
  -2  -8  -2    3.19    1.15
  -2  -8  -3   12.09    2.12
  -2  -8  -3   16.64    3.92
  -2  -8  -3   13.19    1.89
  -2  -8  -4   22.74    4.32
  -2  -8  -4   24.93    2.60
  -2  -8  -5   72.90    6.02
  -2  -8  -5   89.14    6.07
  -2  -8  -6    2.12    0.61
  -2  -8  -6    1.90    1.32
  -2  -8  -6    2.03    2.31
  -2  -8  -6    0.97    0.46
  -2  -8  -7  235.64   15.61
  -2  -8  -7  230.90   18.20
  -2  -8  -7  241.79   14.51
  -2  -8  -7  252.04   14.67
  -2  -8  -8   30.78    2.32
  -2  -8  -8   27.50    3.06
  -2  -8  -8   29.79    2.16
  -2  -8  -8   31.32    2.14
  -2  -8  -8   30.57    4.92
  -2  -8  -9    9.12    1.11
  -2  -8  -9    7.96    1.87
  -2  -8  -9    9.43    3.13
  -2  -8  -9   10.31    0.99
  -2  -8  -9    7.53    1.52
  -2  -8 -10  100.11    6.42
  -2  -8 -10   99.73    6.96
  -2  -8 -10   87.11    7.04
  -2  -8 -10  111.84    9.92
  -2  -8 -10  102.62    6.21
  -2  -8 -11   23.62    4.16
  -2  -8 -11   21.16    1.97
  -2  -8 -11   22.87    1.69
  -2  -8 -11   19.64    1.62
  -2  -8 -11   18.36    2.20
  -2  -8 -11   22.49    1.69
  -2  -8 -12   71.99    4.74
  -2  -8 -12   77.34    4.82
  -2  -8 -12   77.38    5.14
  -2  -8 -12   75.71    4.80
  -2  -8 -13   26.06    2.28
  -2  -8 -13   24.30    1.83
  -2  -8 -13   24.80    1.93
  -2  -8 -14   -0.12    0.93
  -2  -8 -14   -0.13    0.55
  -2  -8 -15    1.84    0.99
  -2  -8 -15    2.19    0.61
  -2  -8 -15    2.16    0.52
  -2  -8 -16    3.02    1.08
  -2  -8 -16    1.85    0.56
  -2  -8 -17   -0.11    0.87
  -2  -8 -17    0.63    0.47
  -2  -8 -18    7.84    1.21
  -2  -8 -18    7.29    0.75
  -2  -8 -19   -0.18    0.70
  -2  -8 -20    1.40    0.61
   2   9 -12    1.89    0.55
   2   9 -12    2.96    0.66
  -2  -9  11    1.69    0.58
  -2  -9  11    2.40    0.45
   2   9 -11    2.82    0.85
   2   9 -11    2.94    0.68
  -2  -9  10    4.10    0.79
  -2  -9  10    2.30    0.53
   2   9 -10    3.85    1.01
   2   9 -10    4.01    0.82
  -2  -9   9    6.94    1.04
  -2  -9   9    5.48    0.90
  -2  -9   9    4.56    0.68
   2   9  -9    4.44    1.20
   2   9  -8   36.64    3.00
  -2  -9   8   34.00    2.59
  -2  -9   8   36.44    2.68
  -2  -9   8   32.40    2.36
  -2  -9   7   20.21    3.12
  -2  -9   7   23.21    1.72
  -2  -9   7   21.98    2.04
  -2  -9   7   24.30    2.78
   2   9  -7   22.33    2.30
   2   9  -7   22.14    2.15
  -2  -9   7   22.73    1.96
  -2  -9   7   19.36    3.22
  -2  -9   6    1.98    1.45
  -2  -9   6    4.38    0.68
  -2  -9   6    4.56    1.02
   2   9  -6    4.73    1.18
   2   9  -6    3.61    1.23
  -2  -9   6    2.44    1.18
  -2  -9   6    4.21    1.71
  -2  -9   6    2.40    0.90
   2   9  -5  100.02    6.53
  -2  -9   5   99.27    7.27
  -2  -9   5  101.68    8.15
  -2  -9   5   89.26    8.06
  -2  -9   5  105.87    6.42
  -2  -9   5   95.25    6.08
  -2  -9   4   17.40    2.98
  -2  -9   4   22.91    2.57
   2   9  -4   22.10    2.01
  -2  -9   4   17.84    2.97
  -2  -9   4   23.78    1.92
  -2  -9   4   18.01    1.51
   2   9  -3   46.33    3.04
  -2  -9   3   35.35    3.26
  -2  -9   3   38.85    2.92
  -2  -9   3   36.17    3.48
  -2  -9   3   31.72    5.06
  -2  -9   3   35.56    4.11
  -2  -9   3   39.36    4.34
  -2  -9   3   37.45    2.55
  -2  -9   2   50.38    4.37
  -2  -9   2   51.92    4.14
  -2  -9   2   50.38    3.60
  -2  -9   2   54.29    4.26
  -2  -9   2   45.20    6.21
  -2  -9   2   53.68    4.96
  -2  -9   2   47.91    4.90
  -2  -9   2   50.33    3.24
  -2  -9   1   13.06    1.88
  -2  -9   1    8.08    3.30
  -2  -9   1   12.34    2.07
  -2  -9   1   11.86    1.33
  -2  -9   1   12.21    2.28
  -2  -9   1    9.24    2.00
  -2  -9   0    9.55    1.66
  -2  -9   0    8.26    1.07
  -2  -9   0    8.01    1.76
  -2  -9   0   10.39    3.17
  -2  -9   0    8.66    1.85
  -2  -9   0    8.35    1.81
  -2  -9  -1   21.75    2.67
  -2  -9  -1   29.90    4.92
  -2  -9  -1   23.11    2.79
  -2  -9  -1   21.93    1.58
  -2  -9  -1   21.23    2.48
  -2  -9  -1   22.77    1.86
  -2  -9  -2  265.32   19.87
  -2  -9  -2  268.48   16.82
  -2  -9  -2  257.23   15.40
  -2  -9  -2  274.44   16.78
  -2  -9  -2  268.84   16.45
  -2  -9  -2  255.24   15.61
  -2  -9  -3   89.18    9.51
  -2  -9  -3   92.15    7.04
  -2  -9  -3  103.79    5.94
  -2  -9  -3   96.24    7.16
  -2  -9  -3   88.02    6.04
  -2  -9  -4   15.45    1.25
  -2  -9  -4   14.17    2.00
  -2  -9  -4   16.51    2.42
  -2  -9  -4   14.44    3.59
  -2  -9  -5    3.85    0.54
  -2  -9  -5    3.10    0.59
  -2  -9  -6   38.42    5.75
  -2  -9  -6   31.96    2.33
  -2  -9  -6   30.64    2.19
  -2  -9  -6   29.74    3.31
  -2  -9  -6   33.31    3.12
  -2  -9  -6   30.60    2.13
  -2  -9  -7    0.19    1.11
  -2  -9  -7    2.62    1.64
  -2  -9  -7   -0.77    2.14
  -2  -9  -7    0.82    0.63
  -2  -9  -7    1.21    0.50
  -2  -9  -7    0.25    0.42
  -2  -9  -7    0.08    0.55
  -2  -9  -8    4.28    1.64
  -2  -9  -8    2.19    0.71
  -2  -9  -8    3.88    1.32
  -2  -9  -8    3.11    0.56
  -2  -9  -9   38.39    2.67
  -2  -9  -9   41.75    2.93
  -2  -9  -9   42.92    6.16
  -2  -9  -9   39.45    2.70
  -2  -9  -9   33.55    3.69
  -2  -9  -9   38.18    3.53
  -2  -9 -10    4.12    0.69
  -2  -9 -10    4.37    0.96
  -2  -9 -10    2.26    2.40
  -2  -9 -10    1.37    1.42
  -2  -9 -10    3.18    1.27
  -2  -9 -10    4.03    0.69
  -2  -9 -11   67.58    4.41
  -2  -9 -11   70.88    4.74
  -2  -9 -11   66.72    7.74
  -2  -9 -11   59.09    5.04
  -2  -9 -11   73.23    4.48
  -2  -9 -12    6.50    0.87
  -2  -9 -12    5.08    1.25
  -2  -9 -12    6.39    0.81
  -2  -9 -12    8.43    1.28
  -2  -9 -13   19.49    1.93
  -2  -9 -13   17.75    1.47
  -2  -9 -13   17.91    1.53
  -2  -9 -14    9.62    0.96
  -2  -9 -14    9.88    1.06
  -2  -9 -14    9.17    1.42
  -2  -9 -15    0.20    0.54
  -2  -9 -15   -0.36    0.88
  -2  -9 -15    0.56    0.47
  -2  -9 -16    0.42    0.49
  -2  -9 -16    0.12    0.87
  -2  -9 -16    0.05    0.39
  -2  -9 -17    0.75    0.46
  -2  -9 -17    0.77    0.78
  -2  -9 -18    1.10    0.41
  -2  -9 -18    0.69    0.78
  -2  -9 -19    2.17    0.76
  -2  -9 -20    2.64    0.65
  -2  -9 -21   -0.02    0.25
   2  10 -11    1.56    0.48
   2  10 -11    1.90    0.62
   2  10 -10    2.08    0.62
  -2 -10  10    1.92    0.54
   2  10 -10    3.14    0.82
   2  10  -9    3.14    0.78
  -2 -10   9    3.58    0.74
   2  10  -9    4.41    1.02
  -2 -10   8    4.76    0.92
   2  10  -8    5.97    1.17
  -2 -10   8    5.29    0.67
  -2 -10   8    5.07    0.91
  -2 -10   7   17.14    1.64
   2  10  -7   17.13    1.96
  -2 -10   7   17.27    1.38
  -2 -10   7   18.30    1.69
  -2 -10   6   22.65    2.03
  -2 -10   6   24.54    2.02
  -2 -10   6   21.17    1.69
   2  10  -6   25.74    2.36
   2  10  -6   23.07    2.13
  -2 -10   5    6.11    1.90
  -2 -10   5    6.79    1.19
  -2 -10   5    6.67    0.80
  -2 -10   5    6.84    1.53
  -2 -10   5    5.29    1.77
   2  10  -5    5.49    1.20
  -2 -10   4   75.60    4.80
  -2 -10   4   78.08    5.14
   2  10  -4   75.34    5.20
  -2 -10   4   80.90    6.01
  -2 -10   4   76.79    6.70
  -2 -10   4   75.19    6.79
  -2 -10   3   37.22    3.50
  -2 -10   3   41.61    2.81
  -2 -10   3   43.73    3.19
  -2 -10   3   44.99    3.22
   2  10  -3   45.66    3.28
  -2 -10   3   44.79    3.88
  -2 -10   3   37.08    4.34
  -2 -10   3   39.60    4.56
  -2 -10   2   30.88    3.71
  -2 -10   2   29.99    3.81
  -2 -10   2   34.38    3.19
  -2 -10   2   34.58    3.22
  -2 -10   2   31.76    2.63
   2  10  -2   40.33    2.75
  -2 -10   2   31.18    5.35
  -2 -10   2   31.02    2.23
  -2 -10   1    0.57    0.75
  -2 -10   1   -0.81    2.26
  -2 -10   1   -1.20    1.28
  -2 -10   1    0.35    1.28
  -2 -10   1    0.65    1.21
  -2 -10   1   -0.28    0.77
  -2 -10   0   37.42    6.19
  -2 -10   0   46.76    3.80
  -2 -10   0   45.92    4.28
  -2 -10   0   46.61    4.05
  -2 -10   0   52.51    4.66
  -2 -10   0   45.20    3.31
  -2 -10  -1    9.30    1.41
  -2 -10  -1   11.25    1.27
  -2 -10  -1   13.85    2.12
  -2 -10  -1    9.28    3.37
  -2 -10  -1   10.20    2.23
  -2 -10  -1    7.54    1.73
  -2 -10  -2   41.65    3.07
  -2 -10  -2   46.07    4.13
  -2 -10  -2   40.12    4.10
  -2 -10  -2   46.02    3.93
  -2 -10  -2   52.60    6.93
  -2 -10  -2   40.90    3.36
  -2 -10  -3    5.11    0.68
  -2 -10  -3    5.38    1.38
  -2 -10  -3    6.02    1.75
  -2 -10  -3    4.27    2.83
  -2 -10  -3    6.42    1.55
  -2 -10  -4    1.29    1.27
  -2 -10  -4    0.04    0.32
  -2 -10  -4    0.05    0.45
  -2 -10  -4    0.53    1.61
  -2 -10  -4    0.86    2.39
  -2 -10  -4   -0.46    0.96
  -2 -10  -5   64.93    3.96
  -2 -10  -5   58.45    3.85
  -2 -10  -6    2.39    1.82
  -2 -10  -6    3.46    2.87
  -2 -10  -6    5.72    0.69
  -2 -10  -6    6.67    0.81
  -2 -10  -6    3.04    1.57
  -2 -10  -7  117.27    7.38
  -2 -10  -7  111.93   11.47
  -2 -10  -7   99.89    8.40
  -2 -10  -7  119.89    8.34
  -2 -10  -7  117.26    7.19
  -2 -10  -7  116.59    7.45
  -2 -10  -7  122.78    7.26
  -2 -10  -8   31.04    2.19
  -2 -10  -8   36.50    5.90
  -2 -10  -8   34.72    3.29
  -2 -10  -8   32.10    3.52
  -2 -10  -8   28.86    2.38
  -2 -10  -8   30.63    2.42
  -2 -10  -9   34.67    2.72
  -2 -10  -9   39.26    2.49
  -2 -10  -9   33.89    2.48
  -2 -10  -9   30.17    5.53
  -2 -10  -9   29.99    3.32
  -2 -10  -9   33.75    2.64
  -2 -10  -9   34.86    2.51
  -2 -10 -10   34.29    2.55
  -2 -10 -10   35.57    2.53
  -2 -10 -10   37.37    2.54
  -2 -10 -10   37.54    2.81
  -2 -10 -10   33.74    3.39
  -2 -10 -11    8.92    3.05
  -2 -10 -11   14.06    1.27
  -2 -10 -11   14.53    1.60
  -2 -10 -11   14.02    2.04
  -2 -10 -12   15.11    3.89
  -2 -10 -12   20.34    1.66
  -2 -10 -12   15.82    2.22
  -2 -10 -12   24.40    2.07
  -2 -10 -12   21.47    1.69
  -2 -10 -13    9.69    1.06
  -2 -10 -13    9.11    0.99
  -2 -10 -13   10.10    1.40
  -2 -10 -14    1.02    0.53
  -2 -10 -14    0.86    0.48
  -2 -10 -14    0.47    0.80
  -2 -10 -15    2.43    0.95
  -2 -10 -15    2.46    0.59
  -2 -10 -15    4.35    0.71
  -2 -10 -16    2.01    0.93
  -2 -10 -16    3.17    0.58
  -2 -10 -16    2.27    0.57
  -2 -10 -17    1.45    0.86
  -2 -10 -17    0.62    0.37
  -2 -10 -17    0.05    0.43
  -2 -10 -18    2.00    0.47
  -2 -10 -18    2.01    0.79
  -2 -10 -19    6.31    0.95
  -2 -10 -20    1.15    0.33
  -2 -10 -20    0.89    0.53
  -2 -10 -20    0.57    0.22
   2  11 -10    0.41    0.52
   2  11  -9   -0.24    0.45
   2  11  -9    0.72    0.64
  -2 -11   8    1.12    0.61
   2  11  -8    1.17    0.63
   2  11  -8    2.15    0.83
  -2 -11   7    1.40    0.68
  -2 -11   7    1.06    0.65
   2  11  -7    0.48    0.81
  -2 -11   6   10.94    1.33
  -2 -11   6   10.71    1.29
  -2 -11   5    9.99    1.26
   2  11  -5    9.26    1.29
  -2 -11   5    7.34    1.21
  -2 -11   4    8.05    1.16
   2  11  -4    5.02    1.11
  -2 -11   3    4.98    1.90
   2  11  -3   10.12    1.36
  -2 -11   3    6.82    1.86
  -2 -11   3   11.55    1.35
  -2 -11   3   10.71    1.71
   2  11  -2   15.40    1.63
  -2 -11   2   14.69    1.62
  -2 -11   2   14.82    1.97
  -2 -11   2   12.40    2.23
  -2 -11   1   12.19    2.29
  -2 -11   1   14.60    3.97
  -2 -11   1   19.47    2.38
   2  11  -1   17.42    1.76
  -2 -11   1   13.49    1.92
  -2 -11   1   19.88    1.75
  -2 -11   1   15.96    1.70
  -2 -11   0  129.30    7.73
  -2 -11   0  121.49    8.80
  -2 -11   0  124.87    8.07
  -2 -11   0  130.69   12.43
  -2 -11   0  129.56    9.38
  -2 -11  -1   36.18    2.54
  -2 -11  -1   41.22    3.74
  -2 -11  -1   37.94    2.86
  -2 -11  -1   38.95    3.85
  -2 -11  -1   41.46    6.45
  -2 -11  -2   66.34    5.40
  -2 -11  -2   69.42    8.61
  -2 -11  -2   62.34    5.46
  -2 -11  -2   67.07    4.26
  -2 -11  -3   46.70    4.25
  -2 -11  -3   51.18    7.16
  -2 -11  -3   40.72    4.09
  -2 -11  -3   48.60    3.16
  -2 -11  -4   21.24    2.74
  -2 -11  -4   19.97    2.54
  -2 -11  -4   24.16    1.78
  -2 -11  -5  116.68    7.00
  -2 -11  -5  122.32    8.38
  -2 -11  -5  112.14    7.12
  -2 -11  -5  100.23   11.38
  -2 -11  -6   24.80    1.81
  -2 -11  -6   25.57    2.18
  -2 -11  -6   25.00    1.93
  -2 -11  -7  164.70   15.24
  -2 -11  -7  173.87   11.50
  -2 -11  -7  168.09   10.23
  -2 -11  -7  171.95   10.55
  -2 -11  -8  109.40   12.41
  -2 -11  -8  134.34    8.20
  -2 -11  -8  131.57    8.36
  -2 -11  -8  137.02    8.15
  -2 -11  -8  130.55    8.40
  -2 -11  -8  131.18    9.31
  -2 -11  -9  106.06   12.34
  -2 -11  -9  140.73    8.57
  -2 -11  -9  144.66    8.78
  -2 -11  -9  141.87    8.53
  -2 -11  -9  135.93    8.75
  -2 -11  -9  132.34    9.61
  -2 -11 -10   11.99    3.87
  -2 -11 -10   18.64    1.60
  -2 -11 -10   19.30    1.85
  -2 -11 -10   19.15    1.55
  -2 -11 -10   19.11    1.75
  -2 -11 -10   13.89    2.36
  -2 -11 -11   16.00    1.43
  -2 -11 -11   17.90    1.46
  -2 -11 -11   13.61    2.14
  -2 -11 -11   16.99    1.74
  -2 -11 -12   19.37    1.93
  -2 -11 -12   20.65    1.64
  -2 -11 -13    7.13    0.93
  -2 -11 -13    6.44    1.21
  -2 -11 -13    7.14    0.90
  -2 -11 -14    7.85    0.91
  -2 -11 -14    7.17    0.91
  -2 -11 -14    6.89    1.23
  -2 -11 -14    7.75    0.90
  -2 -11 -15    0.94    0.51
  -2 -11 -15    0.34    0.46
  -2 -11 -15    0.55    0.83
  -2 -11 -15    1.39    0.57
  -2 -11 -16    1.40    0.46
  -2 -11 -16    1.23    0.48
  -2 -11 -16    1.46    0.84
  -2 -11 -16    2.19    0.58
  -2 -11 -17    1.70    0.46
  -2 -11 -17    1.21    0.48
  -2 -11 -17    1.71    0.77
  -2 -11 -18    1.41    0.70
  -2 -11 -19    6.59    0.92
  -2 -11 -20    2.14    0.29
   2  12  -8    1.19    0.45
   2  12  -8    1.16    0.64
   2  12  -7    4.80    0.75
  -2 -12   6    1.67    0.69
  -2 -12   5    8.46    1.10
   2  12  -4    3.13    0.89
  -2 -12   4    4.91    0.96
   2  12  -3   15.15    1.57
   2  12  -2   51.72    3.69
   2  12  -1   16.94    1.67
  -2 -12   1   16.15    1.67
   2  12   0    4.98    1.01
  -2 -12   0    5.57    1.07
  -2 -12  -1    4.81    1.00
  -2 -12  -1    3.71    0.60
  -2 -12  -2   10.56    2.09
  -2 -12  -2   12.93    4.24
  -2 -12  -2    8.98    0.96
  -2 -12  -2   10.69    1.33
  -2 -12  -3   32.26    3.38
  -2 -12  -3   38.53    6.53
  -2 -12  -3   24.79    1.98
  -2 -12  -3   30.50    2.10
  -2 -12  -3   32.89    2.34
  -2 -12  -4   57.75    8.16
  -2 -12  -4   61.50    3.95
  -2 -12  -4   57.40    5.10
  -2 -12  -4   59.89    4.09
  -2 -12  -5    1.12    0.60
  -2 -12  -5    3.04    1.58
  -2 -12  -5    1.04    2.43
  -2 -12  -6   15.75    1.66
  -2 -12  -6   14.98    1.35
  -2 -12  -6   12.71    1.15
  -2 -12  -7   39.36    2.67
  -2 -12  -7   34.36    6.43
  -2 -12  -7   39.81    3.05
  -2 -12  -7   35.67    3.81
  -2 -12  -7   39.88    2.78
  -2 -12  -8  202.98   18.97
  -2 -12  -8  225.21   14.13
  -2 -12  -8  220.40   15.06
  -2 -12  -8  238.25   13.81
  -2 -12  -9  120.02    7.12
  -2 -12  -9  110.36   11.93
  -2 -12  -9  109.00    7.40
  -2 -12  -9  104.77    8.20
  -2 -12  -9  117.63    7.20
  -2 -12 -10   12.02    1.17
  -2 -12 -10   13.72    4.10
  -2 -12 -10    9.98    1.38
  -2 -12 -10    9.65    2.13
  -2 -12 -10   12.31    1.24
  -2 -12 -11   22.64    1.72
  -2 -12 -11   19.52    4.85
  -2 -12 -11   21.85    1.75
  -2 -12 -11   20.24    1.94
  -2 -12 -11   17.98    1.83
  -2 -12 -12   44.21    3.03
  -2 -12 -12   41.32    3.26
  -2 -12 -12   44.10    3.03
  -2 -12 -12   45.22    3.05
  -2 -12 -13   12.98    1.61
  -2 -12 -13   15.56    1.36
  -2 -12 -13   14.59    1.31
  -2 -12 -14    0.38    0.56
  -2 -12 -14   -0.44    0.55
  -2 -12 -14   -0.42    0.75
  -2 -12 -15    1.91    0.55
  -2 -12 -15    1.32    0.54
  -2 -12 -15    1.30    0.56
  -2 -12 -15    0.30    0.72
  -2 -12 -16    6.36    0.75
  -2 -12 -16    6.93    0.78
  -2 -12 -16    8.28    0.87
  -2 -12 -16    7.23    1.14
  -2 -12 -17    1.20    0.39
  -2 -12 -17    0.50    0.66
  -2 -12 -18    0.14    0.58
  -2 -12 -19    2.63    0.57
  -2 -12 -19    1.97    0.38
   2  13  -6    0.34    0.42
   2  13  -5    4.98    1.00
   2  13  -5    3.89    0.68
   2  13  -4    0.11    0.79
   2  13  -3    1.41    0.67
  -2 -13   2    5.25    0.98
   2  13  -2    4.00    0.85
  -2 -13   1    3.56    0.92
   2  13  -1    1.46    0.78
  -2 -13   0   19.55    1.82
   2  13   0   19.71    1.78
  -2 -13  -1   53.47    3.60
   2  13   1   47.17    3.49
  -2 -13  -2    7.64    1.11
  -2 -13  -2    8.91    3.72
  -2 -13  -2    7.24    0.80
   2  13   2    7.15    1.07
  -2 -13  -3   22.49    1.94
  -2 -13  -3   22.91    1.74
  -2 -13  -3   23.61    5.20
  -2 -13  -4   15.25    1.28
  -2 -13  -4   12.66    4.46
  -2 -13  -4   14.93    2.48
  -2 -13  -4   18.07    1.42
  -2 -13  -4   16.09    1.55
  -2 -13  -5    1.54    1.53
  -2 -13  -5    1.89    0.73
  -2 -13  -5    2.14    2.67
  -2 -13  -5    3.56    1.02
  -2 -13  -5    2.22    0.56
  -2 -13  -5    2.71    0.66
  -2 -13  -6   33.94    3.60
  -2 -13  -6   30.15    2.40
  -2 -13  -6   38.86    6.59
  -2 -13  -6   34.92    2.75
  -2 -13  -6   34.36    2.37
  -2 -13  -6   33.49    2.42
  -2 -13  -7   12.91    4.34
  -2 -13  -7   14.61    1.66
  -2 -13  -7   16.22    1.41
  -2 -13  -7   16.29    1.45
  -2 -13  -8  108.96    6.70
  -2 -13  -8  104.45    6.94
  -2 -13  -8   96.43    7.77
  -2 -13  -8  109.15    6.67
  -2 -13  -8   97.65   11.36
  -2 -13  -9   66.86    4.73
  -2 -13  -9   66.45    8.82
  -2 -13  -9   69.96    4.47
  -2 -13 -10   72.46    4.54
  -2 -13 -10   66.86    4.43
  -2 -13 -10   64.70    4.72
  -2 -13 -10   72.45    4.52
  -2 -13 -11   50.03    3.85
  -2 -13 -11   55.71    3.72
  -2 -13 -11   58.77    3.66
  -2 -13 -12   64.51    4.22
  -2 -13 -12   68.54    4.20
  -2 -13 -12   68.28    4.25
  -2 -13 -12   55.55    4.30
  -2 -13 -13    2.95    0.64
  -2 -13 -13    3.57    0.69
  -2 -13 -13    2.13    0.64
  -2 -13 -14    4.09    0.73
  -2 -13 -14    5.86    0.79
  -2 -13 -15    5.11    0.70
  -2 -13 -15    6.12    0.75
  -2 -13 -15    3.96    0.91
  -2 -13 -16    4.02    0.60
  -2 -13 -16    3.65    0.59
  -2 -13 -17    0.19    0.31
  -2 -13 -17    0.40    0.34
  -2 -13 -18    0.03    0.33
  -2 -13 -19    3.42    0.41
   2  14  -5    0.81    0.55
  -2 -14   5    0.71    0.51
   2  14  -4    3.07    0.79
   2  14  -3    0.79    0.70
  -2 -14   3    0.58    0.58
  -2 -14   2    5.35    0.88
   2  14  -2    5.59    1.10
  -2 -14   1    4.49    0.89
  -2 -14   0    5.05    0.92
  -2 -14  -1    2.64    0.83
  -2 -14  -2    8.73    1.13
  -2 -14  -3    2.40    0.74
  -2 -14  -3    1.85    0.91
  -2 -14  -4   21.78    1.65
  -2 -14  -4   19.25    1.76
  -2 -14  -5    0.46    0.92
  -2 -14  -5    1.23    0.56
  -2 -14  -6    1.02    0.84
  -2 -14  -6    1.18    0.47
  -2 -14  -6    0.81    0.48
  -2 -14  -7    9.63    1.37
  -2 -14  -7   10.39    1.03
  -2 -14  -7   11.54    1.13
  -2 -14  -8    2.89    0.58
  -2 -14  -8    3.71    1.00
  -2 -14  -8    4.28    0.70
  -2 -14  -8    4.65    0.76
  -2 -14  -9   27.14    2.46
  -2 -14  -9   32.44    2.23
  -2 -14 -10   11.90    1.39
  -2 -14 -10   10.29    1.10
  -2 -14 -11   18.96    1.86
  -2 -14 -11   23.58    1.76
  -2 -14 -12    3.24    0.78
  -2 -14 -13    6.83    0.81
  -2 -14 -13    5.60    0.85
  -2 -14 -14    1.53    0.52
  -2 -14 -14    2.83    0.65
  -2 -14 -15    1.10    0.49
  -2 -14 -15    2.44    0.52
  -2 -14 -16    0.81    0.40
  -2 -14 -16    1.31    0.40
  -2 -14 -16    0.77    0.44
  -2 -14 -17    0.28    0.34
  -2 -14 -17   -0.19    0.27
  -2 -14 -18    0.27    0.27
  -2 -15   4    0.54    0.36
  -2 -15   3    0.22    0.44
   2  15  -3   -0.07    0.49
   2  15  -2    0.98    0.62
   2  15  -1   -0.18    0.65
  -2 -15   0   -0.26    0.69
  -2 -15   0   -0.06    0.53
  -2 -15  -1    0.09    0.67
  -2 -15  -1    0.51    0.55
  -2 -15  -2    0.39    0.75
  -2 -15  -3    2.83    0.87
  -2 -15  -4   10.04    1.30
  -2 -15  -5    6.89    1.17
  -2 -15  -6    1.88    0.82
  -2 -15  -7    0.51    0.72
  -2 -15  -7    0.52    0.38
  -2 -15  -8    2.20    0.80
  -2 -15  -8    2.63    0.54
  -2 -15  -9    3.44    0.90
  -2 -15  -9    3.16    0.60
  -2 -15 -10    0.90    0.70
  -2 -15 -10    2.25    0.53
  -2 -15 -11   -0.46    0.41
  -2 -15 -11    0.41    0.60
  -2 -15 -11    0.42    0.45
  -2 -15 -12    5.32    0.66
  -2 -15 -12    4.02    0.72
  -2 -15 -13    0.76    0.46
  -2 -15 -13    1.17    0.53
  -2 -15 -14    4.35    0.60
  -2 -15 -14    5.26    0.68
  -2 -15 -14    4.68    0.64
  -2 -15 -15    1.49    0.42
  -2 -15 -15    1.97    0.46
  -2 -15 -15    1.74    0.42
  -2 -15 -16    0.28    0.32
  -2 -15 -17    0.45    0.28
  -2 -16   2    0.04    0.34
   2  16   0    1.12    0.56
   2  16   1    0.71    0.57
  -2 -16  -1    0.07    0.55
  -2 -16  -2    3.69    0.76
  -2 -16  -3    0.81    0.67
  -2 -16  -4    0.59    0.70
  -2 -16  -5    5.53    0.98
  -2 -16  -6    1.13    0.72
  -2 -16  -7    2.25    0.52
  -2 -16  -7    2.16    0.76
  -2 -16  -8    0.68    0.46
  -2 -16  -8   -0.08    0.63
  -2 -16  -9    0.35    0.44
  -2 -16  -9    0.08    0.60
  -2 -16 -10    2.95    0.59
  -2 -16 -10    2.06    0.44
  -2 -16 -10    1.69    0.65
  -2 -16 -11    0.29    0.37
  -2 -16 -11    0.91    0.52
  -2 -16 -12    3.51    0.59
  -2 -16 -12    3.83    0.53
  -2 -16 -13    1.52    0.43
  -2 -16 -14    1.44    0.41
  -2 -16 -14    1.50    0.36
  -2 -16 -15   -0.18    0.29
  -2 -16 -15   -0.18    0.28
  -2 -16 -16    1.37    0.27
  -2 -17  -2    0.05    0.39
  -2 -17  -3    1.16    0.49
  -2 -17  -4    4.76    0.73
  -2 -17  -5    1.81    0.59
  -2 -17  -6    2.30    0.63
  -2 -17  -7    0.38    0.52
  -2 -17  -8    0.12    0.52
  -2 -17  -9    3.23    0.48
  -2 -17  -9    2.01    0.57
  -2 -17 -10    0.70    0.36
  -2 -17 -11    1.69    0.41
  -2 -17 -13    0.35    0.30
  -2 -17 -14    0.48    0.24
   3 -15  -9    0.75    0.67
   3 -15  -8    0.66    0.77
   3 -15  -6    4.15    1.02
   3 -15  -6    5.79    0.69
   3 -15  -5    1.36    0.83
   3 -15  -5    3.77    0.60
   3 -15  -4    0.60    0.71
   3 -15  -4    0.27    0.42
   3 -15  -3    1.74    0.47
   3 -14 -12    0.62    0.68
   3 -14 -11    3.91    0.99
   3 -14 -10    0.76    0.89
   3 -14  -9    1.91    0.94
   3 -14  -9    1.41    1.10
   3 -14  -8    1.24    0.90
   3 -14  -8    2.07    1.24
   3 -14  -7    2.27    0.74
   3 -14  -6   23.53    2.68
   3 -14  -6   23.76    1.93
   3 -14  -5   13.15    2.06
   3 -14  -5   15.41    1.46
   3 -14  -4    1.39    1.21
   3 -14  -4    1.68    0.72
   3 -14  -3    0.96    1.06
   3 -14  -3    1.84    0.72
   3 -14  -2   -0.55    0.92
   3 -14  -1    1.19    0.81
   3 -14   0    1.03    0.54
   3 -14   1    0.76    0.42
   3 -13 -15    0.19    0.31
   3 -13 -14    1.55    0.70
   3 -13 -14    2.22    0.51
   3 -13 -13    1.15    0.55
   3 -13 -12    1.44    0.89
   3 -13 -12    1.52    0.65
   3 -13 -11   -1.33    1.00
   3 -13 -11   -0.08    0.61
   3 -13 -10    1.52    0.69
   3 -13 -10    1.97    1.07
   3 -13 -10    1.46    1.33
   3 -13  -9    4.91    0.92
   3 -13  -9    5.18    1.61
   3 -13  -9    5.09    1.36
   3 -13  -8   12.51    1.37
   3 -13  -8   11.69    2.16
   3 -13  -8   11.59    1.79
   3 -13  -7   10.21    1.67
   3 -13  -7   12.90    1.42
   3 -13  -6   24.22    2.73
   3 -13  -6   36.23    2.57
   3 -13  -5    2.02    1.02
   3 -13  -5    2.41    1.67
   3 -13  -5    5.06    1.03
   3 -13  -4    0.70    1.53
   3 -13  -4    2.79    0.93
   3 -13  -3    1.66    0.84
   3 -13  -3    3.35    1.64
   3 -13  -3    3.14    0.95
   3 -13  -2    3.61    0.97
   3 -13  -2    5.77    1.73
   3 -13  -2    5.66    1.03
   3 -13  -1    0.82    0.83
   3 -13  -1   -0.18    1.14
   3 -13   0    0.52    0.75
   3 -13   0    0.91    1.03
   3 -13   1   -0.40    0.75
   3 -13   1   -0.55    0.77
   3 -13   1    0.60    0.67
   3 -13   2   -0.26    0.61
   3 -13   3    2.38    0.60
   3 -13   4    0.92    0.46
   3 -13   4    0.44    0.37
   3 -12 -16    0.97    0.39
   3 -12 -15   -0.09    0.67
   3 -12 -15    0.84    0.50
   3 -12 -14    2.97    0.97
   3 -12 -14    2.71    0.68
   3 -12 -13    0.08    0.65
   3 -12 -12    0.85    1.00
   3 -12 -12    0.94    0.69
   3 -12 -11   -0.15    1.06
   3 -12 -11   -0.09    0.74
   3 -12 -10    4.26    0.94
   3 -12 -10    4.54    1.35
   3 -12 -10    3.10    1.61
   3 -12  -9    9.51    1.26
   3 -12  -9    7.34    1.53
   3 -12  -9    8.90    2.10
   3 -12  -8    6.32    1.51
   3 -12  -8    7.83    1.18
   3 -12  -8    7.98    2.13
   3 -12  -8    8.49    1.23
   3 -12  -7   23.13    2.01
   3 -12  -7   17.95    1.84
   3 -12  -7   19.88    2.32
   3 -12  -6   31.63    2.50
   3 -12  -6   25.99    2.31
   3 -12  -6   27.68    2.81
   3 -12  -5    6.51    1.45
   3 -12  -5    7.63    1.32
   3 -12  -5    7.29    2.40
   3 -12  -4   33.26    2.97
   3 -12  -4   31.41    2.66
   3 -12  -4   34.33    2.75
   3 -12  -4   31.84    3.95
   3 -12  -3    2.98    1.06
   3 -12  -3   -0.14    1.00
   3 -12  -3    0.45    0.89
   3 -12  -2   16.56    1.82
   3 -12  -2   16.29    1.82
   3 -12  -1   -0.23    0.93
   3 -12  -1    1.93    1.58
   3 -12  -1    0.33    0.96
   3 -12   0    1.66    0.98
   3 -12   0    0.65    1.48
   3 -12   1    2.86    0.96
   3 -12   1    1.28    1.26
   3 -12   2    1.68    0.99
   3 -12   2    1.57    0.84
   3 -12   3    6.87    1.05
   3 -12   4    8.60    1.04
   3 -12   4    8.50    1.11
   3 -12   5    0.06    0.49
   3 -12   5    0.70    0.56
   3 -12   6   -0.14    0.41
   3 -12   6   -0.45    0.39
   3 -11 -17    2.65    0.47
   3 -11 -16    0.96    0.52
   3 -11 -15    1.05    0.83
   3 -11 -15    1.18    0.60
   3 -11 -14    0.13    0.91
   3 -11 -14    1.05    0.67
   3 -11 -13    3.80    0.63
   3 -11 -13    4.21    0.92
   3 -11 -12    3.08    0.63
   3 -11 -12    3.72    0.95
   3 -11 -11    2.59    0.90
   3 -11 -11    3.04    1.29
   3 -11 -10    3.13    0.91
   3 -11 -10    4.58    1.40
   3 -11  -9    2.88    1.42
   3 -11  -9    2.44    0.94
   3 -11  -9    2.80    0.95
   3 -11  -9    2.03    1.95
   3 -11  -8   25.52    2.66
   3 -11  -8   26.02    2.29
   3 -11  -8   25.66    2.28
   3 -11  -8   25.72    3.60
   3 -11  -7   12.02    1.96
   3 -11  -7   14.12    1.62
   3 -11  -7   16.78    1.75
   3 -11  -7   14.24    2.93
   3 -11  -6    0.67    0.81
   3 -11  -6    2.16    1.25
   3 -11  -6    2.13    1.06
   3 -11  -5   11.96    1.37
   3 -11  -5   12.31    1.58
   3 -11  -5    8.08    1.28
   3 -11  -5   11.07    1.78
   3 -11  -5   10.89    1.42
   3 -11  -4    5.02    1.05
   3 -11  -4    4.34    2.54
   3 -11  -4    5.30    1.45
   3 -11  -4    5.34    1.21
   3 -11  -4    3.87    1.12
   3 -11  -3   40.35    2.99
   3 -11  -3   32.01    3.30
   3 -11  -3   44.58    3.28
   3 -11  -3   41.27    3.24
   3 -11  -3   35.40    4.30
   3 -11  -2   33.75    2.71
   3 -11  -2   28.22    2.96
   3 -11  -2   37.92    3.00
   3 -11  -2   41.33    3.06
   3 -11  -2   38.37    4.29
   3 -11  -1   27.95    2.56
   3 -11  -1   26.83    2.50
   3 -11  -1   28.33    3.62
   3 -11   0    0.26    1.02
   3 -11   0    0.38    1.02
   3 -11   0    0.28    1.86
   3 -11   1    4.18    1.17
   3 -11   2    6.29    1.65
   3 -11   2    4.74    1.24
   3 -11   3    6.47    1.20
   3 -11   4   10.27    1.29
   3 -11   4    6.86    1.27
   3 -11   5    4.28    0.92
   3 -11   5    3.47    0.94
   3 -11   6    1.57    0.65
   3 -11   6    0.77    0.67
   3 -11   7    2.76    0.64
   3 -11   7    3.80    0.69
   3 -11   8   -0.04    0.32
   3 -11   8   -0.35    0.33
   3 -10 -17    5.89    0.76
   3 -10 -16    0.40    0.54
   3 -10 -15    0.08    0.62
   3 -10 -15   -0.70    0.91
   3 -10 -15   -0.18    0.38
   3 -10 -14    2.13    0.77
   3 -10 -14    1.11    1.03
   3 -10 -14    2.08    0.55
   3 -10 -13   12.46    1.41
   3 -10 -13   10.03    1.67
   3 -10 -13   10.77    1.09
   3 -10 -12    1.04    0.76
   3 -10 -12    0.76    0.56
   3 -10 -11   -0.22    0.74
   3 -10 -11    0.53    1.25
   3 -10 -11   -0.60    0.54
   3 -10 -10   11.67    2.44
   3 -10 -10   15.48    1.41
   3 -10 -10   14.42    1.62
   3 -10 -10   19.19    2.26
   3 -10  -9    4.56    1.99
   3 -10  -9    5.51    1.59
   3 -10  -9    5.58    1.15
   3 -10  -9    5.45    1.12
   3 -10  -8    8.41    2.50
   3 -10  -8    4.03    1.46
   3 -10  -8    6.88    1.23
   3 -10  -8    8.12    1.24
   3 -10  -8    7.37    1.16
   3 -10  -7   17.82    3.22
   3 -10  -7   19.19    1.79
   3 -10  -7   21.70    2.39
   3 -10  -7   18.57    1.93
   3 -10  -7   16.54    1.83
   3 -10  -7   18.34    1.91
   3 -10  -6    5.16    2.42
   3 -10  -6    4.53    1.01
   3 -10  -6    4.44    1.02
   3 -10  -6    2.82    1.02
   3 -10  -6    4.20    1.14
   3 -10  -6    5.10    1.45
   3 -10  -5   43.98    3.04
   3 -10  -5   38.78    3.53
   3 -10  -5   39.84    3.11
   3 -10  -5   35.96    3.03
   3 -10  -5   34.00    3.13
   3 -10  -5   47.18    3.31
   3 -10  -4    4.18    2.23
   3 -10  -4    5.08    1.06
   3 -10  -4    6.31    1.25
   3 -10  -4    4.85    1.42
   3 -10  -4    4.64    1.06
   3 -10  -4    4.73    1.26
   3 -10  -4    5.78    1.32
   3 -10  -3   12.41    2.90
   3 -10  -3   15.75    2.08
   3 -10  -3   17.79    1.89
   3 -10  -3   17.61    1.65
   3 -10  -3   11.72    1.53
   3 -10  -3   14.69    1.86
   3 -10  -3   17.15    1.87
   3 -10  -2   10.27    1.51
   3 -10  -2    8.18    1.16
   3 -10  -2    5.87    1.40
   3 -10  -2    8.02    1.46
   3 -10  -2    8.42    1.49
   3 -10  -2    9.11    2.68
   3 -10  -2    8.65    1.23
   3 -10  -1   10.46    1.37
   3 -10  -1   13.85    1.71
   3 -10  -1   12.80    1.40
   3 -10  -1   14.37    2.82
   3 -10  -1    9.61    1.62
   3 -10  -1   11.37    1.66
   3 -10   0    6.42    1.14
   3 -10   0    6.60    1.08
   3 -10   0    6.84    2.29
   3 -10   0    7.66    1.44
   3 -10   0    7.21    1.41
   3 -10   1   14.89    1.53
   3 -10   1   16.52    2.77
   3 -10   1   13.39    1.84
   3 -10   1   13.41    1.75
   3 -10   2    0.79    1.62
   3 -10   2    2.34    1.09
   3 -10   2    1.97    0.81
   3 -10   3    3.20    0.82
   3 -10   4   19.49    1.68
   3 -10   4   16.64    1.89
   3 -10   5    6.82    1.31
   3 -10   5    6.13    0.95
   3 -10   5    7.08    1.21
   3 -10   6   -0.10    0.88
   3 -10   6    1.49    0.66
   3 -10   6    0.69    0.82
   3 -10   7    0.35    0.71
   3 -10   7   -0.58    0.68
   3 -10   8    2.35    0.69
   3 -10   8    0.93    0.61
   3 -10   9    0.68    0.49
   3 -10   9    0.43    0.47
   3  -9 -17    1.73    0.62
   3  -9 -16    2.22    0.45
   3  -9 -16    1.89    0.67
   3  -9 -15    2.21    0.54
   3  -9 -15    1.70    0.75
   3  -9 -15    2.51    1.05
   3  -9 -14    8.67    0.92
   3  -9 -14    8.54    1.15
   3  -9 -14    7.02    1.37
   3  -9 -13    0.37    0.53
   3  -9 -13    0.20    0.77
   3  -9 -13    1.26    1.15
   3  -9 -12    6.67    0.88
   3  -9 -12    6.07    1.13
   3  -9 -11    4.13    0.77
   3  -9 -11    3.50    1.00
   3  -9 -10    2.81    1.89
   3  -9 -10    3.38    0.73
   3  -9 -10    2.35    0.93
   3  -9 -10    3.75    1.43
   3  -9  -9    7.34    2.33
   3  -9  -9    7.85    1.01
   3  -9  -9    7.35    1.60
   3  -9  -9    7.31    1.21
   3  -9  -9    8.15    1.18
   3  -9  -8    8.08    2.37
   3  -9  -8    7.27    1.10
   3  -9  -8    7.13    0.93
   3  -9  -8    5.86    1.47
   3  -9  -8    4.49    1.14
   3  -9  -8    3.19    0.97
   3  -9  -8    6.94    1.21
   3  -9  -7   18.40    3.21
   3  -9  -7   15.49    2.11
   3  -9  -7   16.76    1.68
   3  -9  -7   17.42    1.77
   3  -9  -7   17.91    1.89
   3  -9  -7   18.65    1.84
   3  -9  -6   20.16    3.19
   3  -9  -6   18.75    2.20
   3  -9  -6   15.83    1.66
   3  -9  -6   17.69    1.80
   3  -9  -6   18.18    1.93
   3  -9  -6   18.22    1.86
   3  -9  -5  100.79    6.59
   3  -9  -5  103.87    6.50
   3  -9  -5   92.99    6.90
   3  -9  -5   97.63    6.56
   3  -9  -5   96.05    6.72
   3  -9  -5  107.16    6.70
   3  -9  -4  104.51    8.61
   3  -9  -4  106.88    6.95
   3  -9  -4   98.18    7.37
   3  -9  -4  119.44    7.19
   3  -9  -4  103.88    7.02
   3  -9  -4  103.66    7.25
   3  -9  -4  121.17    7.26
   3  -9  -3   63.00    6.28
   3  -9  -3   70.41    4.82
   3  -9  -3   77.57    5.06
   3  -9  -3   71.20    5.24
   3  -9  -3   71.63    4.79
   3  -9  -3   64.05    4.78
   3  -9  -3   69.84    5.11
   3  -9  -3   77.34    5.10
   3  -9  -2   10.88    2.98
   3  -9  -2   15.63    1.76
   3  -9  -2   11.24    1.42
   3  -9  -2   11.49    1.69
   3  -9  -2   11.91    1.71
   3  -9  -2   11.60    1.65
   3  -9  -2   12.39    1.41
   3  -9  -2   11.26    1.40
   3  -9  -1    7.94    1.47
   3  -9  -1    9.88    1.27
   3  -9  -1    6.30    1.12
   3  -9  -1    6.21    1.40
   3  -9  -1    8.02    1.43
   3  -9  -1    7.65    2.54
   3  -9   0   11.92    2.60
   3  -9   0    8.99    1.30
   3  -9   0    7.76    1.54
   3  -9   0    8.61    1.46
   3  -9   1   25.79    2.51
   3  -9   1   25.44    2.19
   3  -9   1   23.27    2.40
   3  -9   1   23.08    3.36
   3  -9   2   22.08    2.29
   3  -9   2   19.86    1.96
   3  -9   2   20.16    2.22
   3  -9   2   27.04    3.28
   3  -9   3    6.00    2.03
   3  -9   3    8.80    1.21
   3  -9   4    5.16    1.73
   3  -9   4    4.93    1.01
   3  -9   5   13.93    1.84
   3  -9   5   18.74    1.69
   3  -9   5   16.01    1.87
   3  -9   6    2.61    1.12
   3  -9   6    3.52    1.11
   3  -9   7    0.89    0.93
   3  -9   7    0.79    0.65
   3  -9   7    0.98    0.89
   3  -9   8    0.47    0.78
   3  -9   8    0.62    0.59
   3  -9   8    0.56    0.75
   3  -9   9    0.23    0.65
   3  -9   9    0.29    0.50
   3  -9   9   -0.46    0.64
   3  -9  10    3.66    0.68
   3  -9  10    4.10    0.69
   3  -8 -17    2.90    0.67
   3  -8 -16   15.57    1.24
   3  -8 -16   17.70    1.54
   3  -8 -15    4.45    1.20
   3  -8 -15    4.07    0.93
   3  -8 -15    5.54    0.69
   3  -8 -14    0.87    0.76
   3  -8 -14    1.79    0.57
   3  -8 -13    7.00    1.42
   3  -8 -13    9.64    1.27
   3  -8 -13    7.72    0.94
   3  -8 -12    2.82    1.25
   3  -8 -12    1.70    0.84
   3  -8 -12    3.14    0.68
   3  -8 -11    1.83    0.87
   3  -8 -11    0.78    0.61
   3  -8 -10    1.74    0.81
   3  -8 -10    0.94    0.67
   3  -8 -10    0.27    1.55
   3  -8 -10    1.37    1.29
   3  -8  -9   13.49    1.47
   3  -8  -9   12.45    1.25
   3  -8  -9   14.64    1.95
   3  -8  -9    9.52    2.34
   3  -8  -9    9.97    1.33
   3  -8  -9   10.87    1.36
   3  -8  -8   11.36    1.20
   3  -8  -8   11.53    1.82
   3  -8  -8   12.11    1.42
   3  -8  -8   11.03    1.44
   3  -8  -8   10.54    1.36
   3  -8  -8   11.57    2.75
   3  -8  -7    1.07    0.61
   3  -8  -7    0.77    0.71
   3  -8  -7    0.33    1.08
   3  -8  -7    2.90    2.15
   3  -8  -7    1.72    0.92
   3  -8  -7    1.45    0.85
   3  -8  -7    1.45    0.77
   3  -8  -6   25.32    6.64
   3  -8  -6   36.57    3.16
   3  -8  -6   35.32    2.68
   3  -8  -6   33.50    4.04
   3  -8  -6   36.90    2.96
   3  -8  -6   34.08    2.79
   3  -8  -6   35.77    2.78
   3  -8  -5    2.84    3.95
   3  -8  -5    3.98    2.39
   3  -8  -5    4.29    1.01
   3  -8  -5    2.28    0.82
   3  -8  -5    3.59    1.22
   3  -8  -5    2.33    0.87
   3  -8  -5    3.01    0.98
   3  -8  -5    2.66    1.03
   3  -8  -4  165.58   10.49
   3  -8  -4  187.42   10.92
   3  -8  -4  178.09   10.76
   3  -8  -4  165.44   10.65
   3  -8  -4  177.95   10.97
   3  -8  -4  160.65   10.56
   3  -8  -3  104.98    8.07
   3  -8  -3   94.89    6.43
   3  -8  -3  110.57    6.63
   3  -8  -3   96.29    6.76
   3  -8  -3   95.95    6.35
   3  -8  -3  101.95   12.60
   3  -8  -3   97.93    6.70
   3  -8  -3  103.91    6.61
   3  -8  -3   94.38    6.40
   3  -8  -2   40.09    4.36
   3  -8  -2   38.24    2.82
   3  -8  -2   39.09    2.98
   3  -8  -2   34.76    3.02
   3  -8  -2   31.57    2.63
   3  -8  -2   32.32    7.28
   3  -8  -2   35.34    3.04
   3  -8  -2   35.84    2.91
   3  -8  -2   30.62    2.64
   3  -8  -1   17.57    1.82
   3  -8  -1   18.76    2.07
   3  -8  -1   26.37    6.21
   3  -8  -1   19.30    1.81
   3  -8  -1   18.45    2.05
   3  -8  -1   19.78    3.31
   3  -8  -1   19.86    2.16
   3  -8  -1   24.08    2.18
   3  -8   0    6.36    2.22
   3  -8   0    3.10    1.00
   3  -8   0    4.31    1.27
   3  -8   1    8.95    2.39
   3  -8   1    5.37    1.07
   3  -8   1    5.45    1.24
   3  -8   1    4.68    1.30
   3  -8   2   15.95    2.85
   3  -8   2   15.88    1.75
   3  -8   2   19.36    2.06
   3  -8   2   16.90    2.05
   3  -8   3   39.51    2.90
   3  -8   3   35.74    2.64
   3  -8   3   29.51    4.33
   3  -8   3   37.06    3.98
   3  -8   3   34.71    3.13
   3  -8   3   33.88    3.08
   3  -8   4   16.49    1.50
   3  -8   4   12.27    2.47
   3  -8   4   16.78    3.12
   3  -8   5    1.39    0.62
   3  -8   6    9.91    1.08
   3  -8   6    8.45    1.46
   3  -8   7    7.50    1.42
   3  -8   8    1.06    0.93
   3  -8   9    1.00    0.85
   3  -8   9    3.35    0.95
   3  -8  10   10.51    1.08
   3  -8  10    8.55    1.14
   3  -8  10    7.91    1.13
   3  -8  11    8.44    0.85
   3  -8  11    6.14    0.89
   3  -8  11    6.92    0.90
   3  -8  12    0.04    0.33
   3  -7 -17    8.33    0.99
   3  -7 -16   36.93    2.49
   3  -7 -16   40.13    2.80
   3  -7 -15    5.57    0.74
   3  -7 -15    8.27    1.35
   3  -7 -15    8.86    1.01
   3  -7 -15    7.22    1.06
   3  -7 -14    1.16    0.52
   3  -7 -14    0.71    0.97
   3  -7 -14    1.75    0.82
   3  -7 -14    0.91    0.68
   3  -7 -13   22.17    1.78
   3  -7 -13   16.97    1.55
   3  -7 -13   19.95    2.15
   3  -7 -13   21.94    1.88
   3  -7 -13   18.01    1.47
   3  -7 -12    5.95    0.96
   3  -7 -12    7.34    1.47
   3  -7 -12    5.49    1.06
   3  -7 -12    5.94    0.82
   3  -7 -12    4.48    0.69
   3  -7 -11   22.11    3.17
   3  -7 -11   19.36    1.84
   3  -7 -11   24.50    1.87
   3  -7 -11   28.04    2.02
   3  -7 -11   23.30    1.71
   3  -7 -11   23.47    2.09
   3  -7 -10   31.08    3.63
   3  -7 -10   35.82    2.52
   3  -7 -10   34.22    2.71
   3  -7 -10   30.83    3.85
   3  -7 -10   35.96    2.51
   3  -7 -10   33.30    2.32
   3  -7  -9    7.63    2.22
   3  -7  -9    6.51    0.99
   3  -7  -9    6.88    1.09
   3  -7  -9    9.73    1.55
   3  -7  -9    7.35    0.77
   3  -7  -9    8.07    0.97
   3  -7  -9    8.31    1.94
   3  -7  -8    1.48    0.77
   3  -7  -8    1.57    1.36
   3  -7  -8    2.53    3.15
   3  -7  -8    0.59    1.92
   3  -7  -8   -0.62    1.10
   3  -7  -8    2.08    0.66
   3  -7  -7   20.05    1.86
   3  -7  -7   21.20    1.69
   3  -7  -7   14.75    2.46
   3  -7  -7   22.11    1.72
   3  -7  -7   19.99    1.87
   3  -7  -7   21.57    2.26
   3  -7  -7   23.44    3.33
   3  -7  -7   12.99    4.59
   3  -7  -6   21.95    3.27
   3  -7  -6   23.70    2.26
   3  -7  -6   21.49    1.92
   3  -7  -6   18.80    1.64
   3  -7  -6   14.49    4.79
   3  -7  -6   21.11    1.69
   3  -7  -6   19.51    1.82
   3  -7  -5   25.35    2.32
   3  -7  -5   20.60    1.94
   3  -7  -5   21.84    1.71
   3  -7  -5   23.66    1.77
   3  -7  -5   18.99    1.85
   3  -7  -4  220.98   13.29
   3  -7  -4  220.30   12.95
   3  -7  -4  207.57   13.15
   3  -7  -4  226.27   13.52
   3  -7  -4  209.16   13.20
   3  -7  -3  179.01   10.69
   3  -7  -3  172.75   10.46
   3  -7  -3  168.70   10.08
   3  -7  -3  156.36   10.29
   3  -7  -3  163.51   10.37
   3  -7  -3  176.68   10.51
   3  -7  -2   12.69    1.13
   3  -7  -2   11.50    1.49
   3  -7  -2   10.04    1.47
   3  -7  -2   12.36    1.52
   3  -7  -2   14.49    4.97
   3  -7  -2   14.46    1.64
   3  -7  -2   11.13    1.39
   3  -7  -1   52.27    8.90
   3  -7  -1   59.44    4.28
   3  -7  -1   60.58    4.50
   3  -7  -1   61.02    4.45
   3  -7  -1   61.83    4.47
   3  -7  -1   65.61    4.00
   3  -7   0   44.76    3.14
   3  -7   0   40.84    2.76
   3  -7   0   39.79    3.28
   3  -7   1    7.19    0.97
   3  -7   1    7.40    1.16
   3  -7   1    6.08    1.64
   3  -7   1    7.28    1.41
   3  -7   1    5.83    1.32
   3  -7   1    7.62    3.89
   3  -7   1    8.34    2.44
   3  -7   2   15.92    2.76
   3  -7   2   18.81    1.74
   3  -7   2   16.75    1.51
   3  -7   2   16.84    3.04
   3  -7   2   14.21    1.87
   3  -7   2   14.61    1.87
   3  -7   2   16.08    4.84
   3  -7   2   12.70    2.29
   3  -7   3    5.34    2.16
   3  -7   3   10.81    2.30
   3  -7   3    4.84    1.23
   3  -7   3    8.13    1.52
   3  -7   3    9.09    1.08
   3  -7   3    9.99    2.01
   3  -7   4   59.47    6.31
   3  -7   4   60.73    5.50
   3  -7   4   70.20    4.41
   3  -7   4   68.34    4.87
   3  -7   4   59.26    4.74
   3  -7   4   67.29    5.81
   3  -7   5   27.95    3.99
   3  -7   5   32.65    2.35
   3  -7   5   23.15    3.29
   3  -7   6    6.66    2.22
   3  -7   6    8.29    1.89
   3  -7   6   11.53    1.21
   3  -7   7   15.26    1.46
   3  -7   8   16.50    1.44
   3  -7   8   11.73    1.79
   3  -7   9   10.32    1.47
   3  -7  10    2.57    1.01
   3  -7  11    3.97    0.90
   3  -7  11    4.58    0.96
   3  -7  12    5.25    0.79
   3  -7  12    4.62    0.85
   3  -7  13    0.26    0.35
   3  -6 -17    7.26    0.92
   3  -6 -16    6.53    0.69
   3  -6 -16    9.22    1.09
   3  -6 -15    2.28    0.52
   3  -6 -15    2.33    0.76
   3  -6 -15    2.86    1.05
   3  -6 -14    4.40    0.69
   3  -6 -14    4.31    0.67
   3  -6 -14    4.30    0.95
   3  -6 -14    4.44    1.21
   3  -6 -13   26.59    1.95
   3  -6 -13   25.61    1.98
   3  -6 -13   27.63    2.61
   3  -6 -13   28.12    2.26
   3  -6 -12   45.14    3.11
   3  -6 -12   37.98    4.50
   3  -6 -12   43.39    3.00
   3  -6 -12   44.98    3.08
   3  -6 -12   52.33    3.81
   3  -6 -12   45.22    3.30
   3  -6 -11   92.24    5.42
   3  -6 -11   80.07    5.24
   3  -6 -11   69.98    6.70
   3  -6 -11   77.16    5.12
   3  -6 -11   77.86    5.19
   3  -6 -11   96.97    5.97
   3  -6 -11   85.11    5.46
   3  -6 -10   34.75    2.62
   3  -6 -10   30.90    2.23
   3  -6 -10   35.63    2.51
   3  -6 -10   35.51    2.42
   3  -6 -10   29.43    2.33
   3  -6 -10   29.75    3.66
   3  -6 -10   26.75    3.38
   3  -6  -9   80.18    4.99
   3  -6  -9   77.21    5.37
   3  -6  -9   73.22    6.33
   3  -6  -9   83.70    4.96
   3  -6  -9   74.88    6.12
   3  -6  -9   70.44    4.75
   3  -6  -9   56.27    8.86
   3  -6  -9   71.00    4.64
   3  -6  -9   72.57    4.80
   3  -6  -8    8.54    1.13
   3  -6  -8   10.21    1.61
   3  -6  -8   14.09    2.52
   3  -6  -8   11.55    2.11
   3  -6  -8    9.41    3.91
   3  -6  -8    8.71    1.03
   3  -6  -7    5.25    0.79
   3  -6  -7    6.51    1.55
   3  -6  -7    5.11    0.91
   3  -6  -7    6.39    1.27
   3  -6  -6   52.29    3.89
   3  -6  -6   41.98    4.33
   3  -6  -6   39.20    4.21
   3  -6  -6   52.33    3.34
   3  -6  -6   56.37    3.38
   3  -6  -6   42.62    7.53
   3  -6  -6   47.09    3.47
   3  -6  -6   48.26    3.45
   3  -6  -5  127.40    8.03
   3  -6  -5  111.50    8.74
   3  -6  -5  106.49    8.50
   3  -6  -5  131.69    7.56
   3  -6  -5  119.68   13.50
   3  -6  -5  128.96    7.53
   3  -6  -5  113.48    7.63
   3  -6  -5  118.53    7.70
   3  -6  -4   69.94    4.86
   3  -6  -4   76.82    5.22
   3  -6  -4   69.31    6.00
   3  -6  -4   81.39    4.81
   3  -6  -4   78.83    4.76
   3  -6  -4   61.06    9.46
   3  -6  -4   66.07    4.94
   3  -6  -4   74.06    5.00
   3  -6  -4   77.88    4.80
   3  -6  -3   28.11    2.25
   3  -6  -3   26.48    2.37
   3  -6  -3   29.21    2.29
   3  -6  -3   27.92    2.01
   3  -6  -3   30.09    1.99
   3  -6  -3   23.01    2.05
   3  -6  -3   26.41    2.26
   3  -6  -2   58.86    4.32
   3  -6  -2   61.09    5.27
   3  -6  -2   63.47    3.91
   3  -6  -2   62.48    4.23
   3  -6  -2   69.04    9.25
   3  -6  -2   60.92    4.27
   3  -6  -2   60.08    3.97
   3  -6  -1  123.55    8.11
   3  -6  -1  128.06    7.68
   3  -6  -1  129.99    9.16
   3  -6  -1  133.92   13.90
   3  -6  -1  132.11    8.05
   3  -6  -1  127.44    7.78
   3  -6  -1  121.44    8.11
   3  -6   0   -1.20    2.79
   3  -6   0    0.51    1.46
   3  -6   0    0.28    0.95
   3  -6   0    0.82    0.64
   3  -6   0    0.82    0.75
   3  -6   0   -0.46    0.83
   3  -6   0    0.22    0.46
   3  -6   1   19.02    1.62
   3  -6   1   12.53    1.39
   3  -6   1    8.31    4.00
   3  -6   1   13.85    1.23
   3  -6   1   16.62    1.80
   3  -6   1   12.86    1.66
   3  -6   1   14.96    2.81
   3  -6   1   14.91    2.37
   3  -6   1    9.78    1.93
   3  -6   2   58.02    3.79
   3  -6   2   47.94    7.95
   3  -6   2   55.02    3.59
   3  -6   2   56.29    4.12
   3  -6   2   48.77    5.38
   3  -6   2   50.12    4.91
   3  -6   3   15.41    1.46
   3  -6   3   13.69    4.23
   3  -6   3   13.52    1.24
   3  -6   3   16.18    1.82
   3  -6   3   12.45    2.62
   3  -6   3   17.23    2.59
   3  -6   4   15.44    1.49
   3  -6   4    7.66    3.44
   3  -6   4   15.20    1.77
   3  -6   4   13.34    2.43
   3  -6   4   14.51    2.38
   3  -6   4   11.48    2.59
   3  -6   5    2.55    1.58
   3  -6   5    6.70    0.99
   3  -6   5    5.02    1.83
   3  -6   5    5.76    1.23
   3  -6   5    7.35    1.91
   3  -6   5    6.11    0.81
   3  -6   6   10.07    1.06
   3  -6   6    9.39    2.28
   3  -6   6   12.29    2.22
   3  -6   6   12.75    1.31
   3  -6   7    0.18    0.48
   3  -6   7    0.84    1.44
   3  -6   7    0.43    0.73
   3  -6   7    1.74    1.37
   3  -6   8    2.23    0.74
   3  -6   8    2.50    0.58
   3  -6   9   10.07    1.16
   3  -6   9    9.78    0.97
   3  -6  10   32.71    2.41
   3  -6  11    0.84    0.53
   3  -6  12    0.36    0.78
   3  -6  13    1.52    0.64
   3  -6  13    1.32    0.57
   3  -6  14    0.66    0.43
   3  -5 -17    8.62    0.91
   3  -5 -17    7.34    0.96
   3  -5 -16    0.33    0.57
   3  -5 -16    1.25    0.71
   3  -5 -15   10.04    1.18
   3  -5 -15    9.67    1.39
   3  -5 -15    7.01    0.80
   3  -5 -15    9.97    1.11
   3  -5 -15    9.10    0.93
   3  -5 -14    9.77    1.27
   3  -5 -14    7.92    0.88
   3  -5 -14   10.07    1.16
   3  -5 -14   11.12    1.53
   3  -5 -14    9.18    0.97
   3  -5 -13   43.61    3.01
   3  -5 -13   57.24    3.34
   3  -5 -13   42.32    3.03
   3  -5 -13   38.00    2.94
   3  -5 -13   49.37    3.34
   3  -5 -13   48.27    3.62
   3  -5 -12  159.98    9.43
   3  -5 -12  187.01    9.73
   3  -5 -12  124.90   10.97
   3  -5 -12  148.16    9.46
   3  -5 -12  162.47    9.69
   3  -5 -12  134.49    9.38
   3  -5 -12  180.21   10.18
   3  -5 -11   25.43    2.41
   3  -5 -11   24.24    1.84
   3  -5 -11   23.26    2.02
   3  -5 -11   21.28    1.70
   3  -5 -11   21.49    1.74
   3  -5 -10   19.34    1.56
   3  -5 -10   19.16    1.70
   3  -5 -10   15.07    1.44
   3  -5 -10   17.79    2.71
   3  -5 -10   17.50    1.43
   3  -5  -9    1.44    0.65
   3  -5  -9   -0.09    0.66
   3  -5  -9    1.00    0.51
   3  -5  -9    3.16    1.52
   3  -5  -9    1.03    2.23
   3  -5  -8    4.46    0.76
   3  -5  -8    3.93    0.82
   3  -5  -8    2.34    1.18
   3  -5  -8    3.46    1.52
   3  -5  -8    4.15    0.68
   3  -5  -8    4.67    1.17
   3  -5  -8    6.50    3.31
   3  -5  -7   53.38    4.96
   3  -5  -7   54.93    4.93
   3  -5  -7   61.00    3.87
   3  -5  -7   58.46    3.97
   3  -5  -7   62.49    4.34
   3  -5  -7   54.28    8.24
   3  -5  -6    8.60    0.91
   3  -5  -6    4.71    1.45
   3  -5  -6    6.71    1.73
   3  -5  -6    7.34    0.95
   3  -5  -6    8.24    0.90
   3  -5  -6    9.38    1.31
   3  -5  -5  178.90   11.36
   3  -5  -5  192.72   11.28
   3  -5  -5  176.08   12.33
   3  -5  -5  177.31   12.45
   3  -5  -5  185.84   11.33
   3  -5  -5  187.74   11.29
   3  -5  -5  184.55   17.13
   3  -5  -5  212.56   11.80
   3  -5  -4   36.41    2.59
   3  -5  -4   36.87    6.57
   3  -5  -4   40.04    2.91
   3  -5  -4   32.58    3.31
   3  -5  -4   34.36    3.63
   3  -5  -4   39.89    2.53
   3  -5  -4   33.85    2.49
   3  -5  -4   34.74    2.48
   3  -5  -3   37.58    2.68
   3  -5  -3   27.43    2.89
   3  -5  -3   27.00    2.47
   3  -5  -3   32.17    2.47
   3  -5  -3   33.51    2.32
   3  -5  -3   35.29    2.27
   3  -5  -2   20.20    1.87
   3  -5  -2   15.03    2.45
   3  -5  -2   20.57    1.77
   3  -5  -2   16.62    4.82
   3  -5  -2   20.62    1.79
   3  -5  -2   19.99    1.58
   3  -5  -2   19.97    1.48
   3  -5  -1   95.41    5.88
   3  -5  -1   85.50    5.81
   3  -5  -1   86.79    5.75
   3  -5  -1   76.10   10.11
   3  -5  -1   92.13    5.47
   3  -5  -1   88.35    6.72
   3  -5  -1   86.18    5.55
   3  -5   0   73.23    5.21
   3  -5   0   82.42   10.01
   3  -5   0   82.31    5.17
   3  -5   0   79.11    5.05
   3  -5   0   79.42    4.80
   3  -5   0   74.58    4.92
   3  -5   0   76.27    6.21
   3  -5   0   84.57    6.20
   3  -5   1   14.73    2.74
   3  -5   1   14.20    4.39
   3  -5   1   15.16    1.33
   3  -5   1   19.25    2.45
   3  -5   1   10.11    2.04
   3  -5   1   16.19    1.57
   3  -5   1   15.94    1.44
   3  -5   2   10.42    2.58
   3  -5   2    9.75    3.78
   3  -5   2   12.75    1.20
   3  -5   2   15.24    1.67
   3  -5   2   11.39    2.07
   3  -5   2   13.22    2.18
   3  -5   2   16.80    1.41
   3  -5   3   31.04    3.98
   3  -5   3   25.65    5.67
   3  -5   3   34.64    2.39
   3  -5   3   30.28    2.79
   3  -5   3   34.74    3.75
   3  -5   3   38.41    3.55
   3  -5   3   35.20    2.56
   3  -5   4   35.54    4.18
   3  -5   4   36.53    6.25
   3  -5   4   34.00    2.51
   3  -5   4   37.99    3.03
   3  -5   4   37.48    3.97
   3  -5   4   37.58    3.59
   3  -5   4   38.86    2.74
   3  -5   5   11.25    1.25
   3  -5   5    7.89    2.22
   3  -5   5    7.99    3.34
   3  -5   5   10.46    1.04
   3  -5   5    9.68    1.02
   3  -5   5   12.18    1.58
   3  -5   5   10.77    2.12
   3  -5   6    4.08    0.67
   3  -5   6    3.80    0.66
   3  -5   6    5.03    0.92
   3  -5   6    5.42    1.70
   3  -5   6    3.44    1.06
   3  -5   6    4.83    1.89
   3  -5   7    9.37    1.16
   3  -5   7    6.96    0.83
   3  -5   7    7.29    2.06
   3  -5   7    4.86    1.67
   3  -5   8   34.00    2.50
   3  -5   8   29.04    2.19
   3  -5   8   33.15    3.97
   3  -5   8   33.71    3.82
   3  -5   9   12.85    1.16
   3  -5   9   14.63    1.46
   3  -5  10    6.31    1.00
   3  -5  11   19.20    1.66
   3  -5  12    1.35    0.59
   3  -5  13   -0.26    0.45
   3  -5  14    0.82    0.61
   3  -5  14    0.68    0.51
   3  -5  15    0.34    0.37
   3  -4 -18    1.28    0.42
   3  -4 -17    0.98    0.59
   3  -4 -17    1.20    0.53
   3  -4 -16    1.99    0.69
   3  -4 -16    3.78    0.71
   3  -4 -15    3.50    1.02
   3  -4 -15    2.14    0.77
   3  -4 -15    2.83    0.64
   3  -4 -15    3.20    0.80
   3  -4 -14    7.61    1.01
   3  -4 -14    5.02    0.97
   3  -4 -14    5.26    0.77
   3  -4 -14    5.69    0.83
   3  -4 -14    7.16    1.26
   3  -4 -13  107.61    6.81
   3  -4 -13  130.33    7.10
   3  -4 -13  122.14    7.42
   3  -4 -13   98.26    6.69
   3  -4 -13  123.43    7.10
   3  -4 -13  102.74    6.77
   3  -4 -12   66.11    4.25
   3  -4 -12   76.97    4.50
   3  -4 -12   58.98    5.77
   3  -4 -12   81.91    4.99
   3  -4 -12   56.17    4.13
   3  -4 -12   67.03    4.48
   3  -4 -12   64.01    4.24
   3  -4 -11   59.65    3.87
   3  -4 -11   55.11    3.88
   3  -4 -11   54.71    5.48
   3  -4 -11   74.40    4.19
   3  -4 -11   72.25    4.62
   3  -4 -11   65.31    4.14
   3  -4 -11   49.80    3.79
   3  -4 -10   11.16    1.17
   3  -4 -10    9.67    2.10
   3  -4 -10   13.01    1.30
   3  -4 -10   13.37    1.64
   3  -4 -10   12.30    1.32
   3  -4 -10   10.96    1.09
   3  -4  -9   33.42    2.44
   3  -4  -9   25.55    3.36
   3  -4  -9   33.61    2.44
   3  -4  -9   30.74    2.28
   3  -4  -9   32.07    2.24
   3  -4  -8   14.44    1.33
   3  -4  -8   17.85    4.35
   3  -4  -8   11.21    2.14
   3  -4  -8    8.94    1.85
   3  -4  -8   15.28    1.36
   3  -4  -8   13.35    1.18
   3  -4  -8   13.27    1.23
   3  -4  -7    8.01    0.92
   3  -4  -7    9.46    1.00
   3  -4  -7    7.15    0.93
   3  -4  -7    6.91    0.82
   3  -4  -7    7.11    3.38
   3  -4  -7    4.99    1.49
   3  -4  -7    9.64    1.84
   3  -4  -6   15.44    1.21
   3  -4  -6   13.36    4.22
   3  -4  -6   14.18    1.27
   3  -4  -6    8.83    1.86
   3  -4  -6   11.53    2.09
   3  -4  -5    8.90    1.88
   3  -4  -5   12.55    1.13
   3  -4  -5   11.03    1.04
   3  -4  -5   13.08    1.88
   3  -4  -5   11.07    1.03
   3  -4  -5   10.89    1.07
   3  -4  -5   11.29    3.89
   3  -4  -4   87.50    5.13
   3  -4  -4   63.83    5.38
   3  -4  -4   68.13    5.70
   3  -4  -4   71.15    4.63
   3  -4  -4   57.39    8.78
   3  -4  -4   72.23    4.71
   3  -4  -4   79.53    4.69
   3  -4  -3   22.01    1.92
   3  -4  -3   18.84    1.59
   3  -4  -3   21.11    1.80
   3  -4  -3   21.06    1.54
   3  -4  -3   20.10    2.50
   3  -4  -3   20.36    2.18
   3  -4  -2    4.44    0.58
   3  -4  -2    4.51    0.69
   3  -4  -2    3.61    1.01
   3  -4  -2    3.56    0.82
   3  -4  -1  148.50   14.40
   3  -4  -1  146.53    9.34
   3  -4  -1  172.03   10.46
   3  -4  -1  155.29    9.09
   3  -4  -1  146.88    9.19
   3  -4   0    7.65    0.94
   3  -4   0    8.13    1.80
   3  -4   0   11.77    1.87
   3  -4   0    9.22    0.79
   3  -4   1    7.82    0.87
   3  -4   1    6.12    1.63
   3  -4   1    4.01    2.96
   3  -4   1    6.92    0.95
   3  -4   1    8.02    0.71
   3  -4   1    6.73    1.64
   3  -4   2   60.68    3.89
   3  -4   2   51.67    5.23
   3  -4   2   58.52    5.04
   3  -4   2   58.54    4.80
   3  -4   2   53.89    7.80
   3  -4   2   57.58    3.78
   3  -4   3   81.15    5.04
   3  -4   3   62.53    8.80
   3  -4   3   67.80    6.38
   3  -4   3   75.62    6.20
   3  -4   3   81.94    6.00
   3  -4   3   76.60    4.91
   3  -4   4    4.72    1.54
   3  -4   4    2.31    1.28
   3  -4   4    2.21    0.90
   3  -4   4    1.95    2.44
   3  -4   4    5.29    1.71
   3  -4   4    2.68    0.76
   3  -4   4    2.80    0.65
   3  -4   5   18.29    2.82
   3  -4   5   20.21    1.89
   3  -4   5   20.91    4.61
   3  -4   5   19.58    1.64
   3  -4   5   16.31    2.27
   3  -4   5   17.97    2.63
   3  -4   5   14.68    1.31
   3  -4   6   59.32    3.95
   3  -4   6   67.53    5.69
   3  -4   6   72.97    4.30
   3  -4   6   60.26    4.42
   3  -4   7    0.31    0.43
   3  -4   7    1.03    1.17
   3  -4   7    0.53    0.73
   3  -4   7    0.74    0.82
   3  -4   7    0.38    1.24
   3  -4   8   10.55    2.28
   3  -4   8   16.28    2.75
   3  -4   8   17.08    1.58
   3  -4   9   17.64    2.81
   3  -4   9   16.84    1.61
   3  -4  10   21.20    3.22
   3  -4  10   32.06    2.36
   3  -4  11   20.30    1.80
   3  -4  12   16.38    1.52
   3  -4  13    2.39    0.67
   3  -4  14    0.91    0.51
  -3   4 -15    0.37    0.48
   3  -4  16    0.46    0.33
  -3   3  18    0.15    0.26
   3  -3 -18   -0.27    0.35
   3  -3 -17    5.28    0.72
   3  -3 -17    6.26    0.85
   3  -3 -16    8.00    0.93
   3  -3 -16    7.40    0.99
   3  -3 -15    8.44    1.25
   3  -3 -15    8.40    1.05
   3  -3 -15    8.17    1.11
   3  -3 -14    4.55    0.93
   3  -3 -14    4.74    1.13
   3  -3 -14    4.83    0.75
   3  -3 -14    3.25    0.64
   3  -3 -14    4.78    0.90
   3  -3 -13   65.55    4.13
   3  -3 -13   70.68    4.50
   3  -3 -13   58.96    3.90
   3  -3 -13   53.68    3.84
   3  -3 -13   58.08    4.10
   3  -3 -12   77.65    4.72
   3  -3 -12   68.27    4.48
   3  -3 -12   71.78    4.69
   3  -3 -12   62.10    4.44
   3  -3 -12   76.77    5.10
   3  -3 -11   -1.38    1.46
   3  -3 -11    0.44    0.60
   3  -3 -11    0.09    0.70
   3  -3 -11    0.31    0.42
   3  -3 -11    0.26    0.67
   3  -3 -10    5.16    1.75
   3  -3 -10    5.32    0.93
   3  -3 -10    5.38    0.81
   3  -3 -10    4.24    0.67
   3  -3 -10    5.93    0.95
   3  -3  -9   27.62    3.22
   3  -3  -9   18.79    4.29
   3  -3  -9   28.28    2.02
   3  -3  -9   23.45    1.84
   3  -3  -9   22.13    1.75
   3  -3  -9   25.18    1.96
   3  -3  -8   29.80    3.18
   3  -3  -8   22.60    2.68
   3  -3  -8   30.65    2.11
   3  -3  -8   23.17    1.90
   3  -3  -8   25.68    1.88
   3  -3  -8   29.16    2.09
   3  -3  -7   32.62    3.49
   3  -3  -7   39.24    3.46
   3  -3  -7   29.09    5.67
   3  -3  -7   38.86    2.57
   3  -3  -7   32.68    2.43
   3  -3  -7   38.91    2.57
   3  -3  -7   33.06    2.38
   3  -3  -6    4.16    0.66
   3  -3  -6    3.75    0.58
   3  -3  -6    4.78    0.73
   3  -3  -6    3.09    1.33
   3  -3  -6    3.79    2.78
   3  -3  -6    3.84    1.23
   3  -3  -5   21.11    2.50
   3  -3  -5   17.05    2.20
   3  -3  -5   20.71    1.64
   3  -3  -5   18.05    4.58
   3  -3  -5   21.39    1.54
   3  -3  -4   15.29    2.18
   3  -3  -4   15.93    1.27
   3  -3  -4   17.95    2.04
   3  -3  -4   14.75    1.33
   3  -3  -4   17.09    4.59
   3  -3  -3   79.52    5.64
   3  -3  -3   78.79    4.88
   3  -3  -3   78.84    4.97
   3  -3  -2  105.29    7.22
   3  -3  -2  108.80    6.59
   3  -3  -2  109.91    6.69
   3  -3  -1   24.51    1.70
   3  -3  -1   22.15    2.13
   3  -3  -1   23.97    1.82
   3  -3  -1   26.29    1.87
   3  -3   0    8.30    0.74
   3  -3   0    5.80    1.52
   3  -3   0    9.19    0.92
   3  -3   0    6.26    0.87
   3  -3   1   32.21    2.15
   3  -3   1   32.18    2.33
   3  -3   1   31.47    3.41
   3  -3   1   38.30    2.53
   3  -3   2   26.06    3.26
   3  -3   2   33.22    3.08
   3  -3   2   31.79    3.22
   3  -3   2   24.08    5.10
   3  -3   2   27.43    2.07
   3  -3   3    6.45    3.07
   3  -3   3    5.91    1.66
   3  -3   3    6.29    1.80
   3  -3   3   10.21    1.77
   3  -3   4   45.82    4.74
   3  -3   4   52.40    4.68
   3  -3   4   56.26    4.41
   3  -3   4   56.56    7.50
   3  -3   5   19.74    4.43
   3  -3   5   20.95    2.42
   3  -3   5   20.56    2.85
   3  -3   5   24.37    2.01
   3  -3   5   15.05    2.58
   3  -3   6   15.57    4.19
   3  -3   6   19.64    2.95
   3  -3   6   24.48    3.11
   3  -3   6   26.57    2.19
   3  -3   7    9.25    2.15
   3  -3   7   10.08    2.10
   3  -3   7   10.02    1.34
   3  -3   8    2.09    1.27
   3  -3   8    3.04    1.37
   3  -3   8    1.69    0.84
   3  -3   9    9.90    2.36
   3  -3   9   12.33    2.35
  -3   3 -10   31.16    6.23
   3  -3  10   31.66    3.90
  -3   3 -11    5.98    1.02
  -3   3 -12   10.64    1.29
   3  -3  12   10.05    1.29
  -3   3 -13   14.37    1.48
   3  -3  13   17.46    1.52
  -3   3 -14    0.86    0.53
   3  -3  14    1.66    0.61
   3  -3  15   -0.64    0.49
  -3   3 -16    0.34    0.47
   3  -3  16    0.69    0.37
   3  -2 -17    0.42    0.51
   3  -2 -17   -0.28    0.43
   3  -2 -16    5.37    0.71
   3  -2 -16    7.13    0.92
   3  -2 -16    6.88    0.85
   3  -2 -15   -0.22    0.48
   3  -2 -15    0.40    0.66
   3  -2 -15   -0.43    0.61
   3  -2 -14    4.95    0.87
   3  -2 -14    4.03    1.03
   3  -2 -14    2.43    0.78
   3  -2 -14    2.27    0.54
   3  -2 -13   35.95    2.73
   3  -2 -13   43.84    3.10
   3  -2 -13   42.13    2.79
   3  -2 -13   31.27    2.44
   3  -2 -13   29.74    3.80
   3  -2 -12   16.55    1.45
   3  -2 -12   19.92    1.68
   3  -2 -12   16.32    1.65
   3  -2 -11   47.71    3.07
   3  -2 -11   37.48    2.79
   3  -2 -11   37.64    4.19
   3  -2 -11   41.13    2.99
   3  -2 -10   29.21    2.20
   3  -2 -10   25.57    1.98
   3  -2 -10   28.82    3.35
   3  -2 -10   26.13    2.14
   3  -2  -9   21.03    1.68
   3  -2  -9   18.66    1.59
   3  -2  -9   16.82    1.46
   3  -2  -8   51.26    3.14
   3  -2  -8   41.02    6.34
   3  -2  -8   51.55    3.11
   3  -2  -8   39.57    2.85
   3  -2  -8   42.28    2.93
   3  -2  -8   35.04    3.91
   3  -2  -7   10.19    1.78
   3  -2  -7   12.16    1.85
   3  -2  -7   11.30    1.11
   3  -2  -7    8.80    0.95
   3  -2  -7   10.39    1.05
   3  -2  -7    8.75    0.88
   3  -2  -6   33.16    2.12
   3  -2  -6   24.90    2.79
   3  -2  -6   27.14    2.90
   3  -2  -6   28.53    2.02
   3  -2  -6   21.31    4.70
   3  -2  -6   24.33    1.95
   3  -2  -5    8.95    1.54
   3  -2  -5    7.24    0.84
   3  -2  -5    7.50    0.87
   3  -2  -4  141.24    8.62
   3  -2  -4  138.49    9.36
   3  -2  -4  143.64    8.55
   3  -2  -3   52.81    4.09
   3  -2  -2   81.89    5.39
   3  -2  -2   88.95    5.84
   3  -2  -1  144.73    8.83
   3  -2  -1  139.98    8.71
   3  -2  -1  147.98    9.12
   3  -2  -1  144.18    8.70
   3  -2   0  224.15   14.76
   3  -2   0  262.64   15.94
   3  -2   0  252.16   14.45
   3  -2   0  254.70   14.70
   3  -2   0  237.72   14.59
   3  -2   0  243.22   14.58
   3  -2   1   53.21    4.80
   3  -2   1   60.86    3.56
   3  -2   1   66.88    3.89
   3  -2   1   54.91    3.73
   3  -2   1   49.19    3.69
   3  -2   2    2.32    0.63
   3  -2   2    2.62    0.40
   3  -2   2    2.22    1.31
   3  -2   3   93.74    5.97
   3  -2   3  101.94    7.22
   3  -2   4  102.44    6.25
   3  -2   4  104.12    7.55
   3  -2   4   82.96    7.33
   3  -2   5   35.89    3.23
   3  -2   5   35.39    3.66
   3  -2   5   32.54    3.62
   3  -2   5   35.93    2.56
   3  -2   5   31.44    5.47
   3  -2   6   11.03    2.08
   3  -2   6    9.65    1.24
   3  -2   6   11.58    3.39
   3  -2   7    7.48    1.81
   3  -2   7    5.38    0.99
   3  -2   7    4.72    2.61
   3  -2   8   14.04    2.36
   3  -2   9    1.93    1.42
  -3   2  -9    1.99    0.77
  -3   2 -10   22.07    5.43
  -3   2 -10   26.62    2.23
  -3   2 -11   11.56    1.41
   3  -2  11    7.94    2.11
  -3   2 -12   11.89    1.42
  -3   2 -13    7.51    1.12
  -3   2 -14    4.48    0.92
   3  -2  14    7.87    0.99
  -3   2 -15   -0.07    0.54
   3  -2  15    1.16    0.59
  -3   2 -16    1.42    0.62
  -3   2 -16    0.65    0.44
   3  -2  16   -0.25    0.43
   3  -1 -17    1.85    0.55
   3  -1 -17    1.96    0.44
   3  -1 -16    0.20    0.53
   3  -1 -16    0.05    0.45
   3  -1 -15    0.15    0.59
   3  -1 -15    0.66    0.53
   3  -1 -15    0.65    0.51
   3  -1 -14    8.63    1.04
   3  -1 -14    7.76    0.91
   3  -1 -14    6.98    1.06
   3  -1 -14    8.70    1.28
   3  -1 -13   31.57    2.37
   3  -1 -13   39.40    2.74
   3  -1 -13   37.12    2.63
   3  -1 -13   34.82    2.48
   3  -1 -12   59.82    4.04
   3  -1 -12   71.95    4.36
   3  -1 -12   67.88    4.28
   3  -1 -12   57.52    4.08
   3  -1 -11   26.14    1.97
   3  -1 -11   19.68    1.67
   3  -1 -10    6.01    1.69
   3  -1 -10    6.64    1.00
   3  -1 -10    6.00    0.80
   3  -1  -9   33.10    3.71
   3  -1  -9   34.31    2.50
   3  -1  -9   40.75    2.71
   3  -1  -8    6.95    2.88
   3  -1  -8   10.74    1.06
   3  -1  -8   14.25    1.26
  -3   1   8    8.05    1.61
   3  -1  -8   12.23    2.09
   3  -1  -7   96.17    6.25
   3  -1  -7  118.75    6.42
   3  -1  -7  103.77    7.13
  -3   1   6   23.54    2.75
   3  -1  -6   34.79    2.28
   3  -1  -5  358.81   19.75
   3  -1  -5  330.68   19.70
   3  -1  -4   51.24    3.29
   3  -1  -4   51.19    4.05
  -3   1   4   46.43    3.87
   3  -1  -3  140.26    8.53
   3  -1  -3  142.98    9.21
  -3   1   3  140.45    9.14
   3  -1  -2  184.34   11.32
   3  -1  -2  168.59   10.90
   3  -1  -2  183.26   10.80
  -3   1   2  189.45   11.42
   3  -1  -1  152.87    8.89
   3  -1  -1  146.55    8.75
   3  -1  -1  132.80    8.71
   3  -1  -1  154.79    9.17
   3  -1   0  165.96   10.19
   3  -1   0  168.76   11.19
   3  -1   0  163.00   10.03
   3  -1   0  165.65    9.94
   3  -1   1   45.35    2.98
   3  -1   1   41.19    2.86
   3  -1   2   29.50    2.19
   3  -1   2   28.69    2.10
   3  -1   3    2.30    0.61
   3  -1   4   22.11    1.74
   3  -1   5    7.76    1.76
   3  -1   5   10.45    1.10
   3  -1   6   26.95    3.22
   3  -1   6   32.71    3.37
   3  -1   7   10.77    3.26
   3  -1   7   11.90    2.14
   3  -1   7   14.55    2.27
   3  -1   8   39.94    3.97
   3  -1   8   33.95    3.70
  -3   1  -8   36.38    2.72
   3  -1   9    3.60    1.44
  -3   1  -9    1.04    0.68
   3  -1  10   15.50    2.52
  -3   1 -10    9.44    4.36
  -3   1 -10   13.51    1.50
   3  -1  11   15.29    2.59
  -3   1 -11   16.76    4.99
  -3   1 -11   14.76    1.60
   3  -1  12   39.70    4.22
  -3   1 -12   36.94    2.95
  -3   1 -13    9.43    1.29
  -3   1 -14    1.30    0.73
  -3   1 -15    4.85    1.00
  -3   1 -15    4.65    0.89
  -3   1 -16    0.14    0.50
  -3   1 -16    1.48    0.70
  -3   1 -17    1.26    0.53
   3   0 -17    2.26    0.38
  -3   0  17    2.05    0.39
   3   0 -17    2.68    0.54
   3   0 -16    1.21    0.45
  -3   0  16    1.02    0.40
   3   0 -16    2.35    0.61
   3   0 -15    6.69    0.84
   3   0 -15    7.06    0.95
   3   0 -15    6.44    0.76
   3   0 -14    5.50    0.87
   3   0 -14    6.27    0.97
   3   0 -14    5.48    0.79
   3   0 -13   16.16    1.39
   3   0 -13   14.32    1.26
   3   0 -12   36.75    2.49
   3   0 -12   31.16    2.22
   3   0 -12   29.80    2.27
   3   0 -11    3.65    0.77
   3   0 -11    2.50    0.63
   3   0 -11    1.74    0.66
   3   0 -10   58.68    3.59
   3   0 -10   47.89    3.35
  -3   0  10   44.86    4.60
   3   0  -9   35.11    2.35
  -3   0   9   25.28    3.20
   3   0  -9   27.03    2.11
   3   0  -9   31.49    2.30
  -3   0   8    8.83    1.86
   3   0  -8    7.20    2.70
   3   0  -8   14.78    1.26
   3   0  -8   10.73    1.19
  -3   0   7   39.51    4.07
   3   0  -7   44.89    3.22
   3   0  -6   24.54    1.69
   3   0  -6   20.29    1.65
   3   0  -5   48.48    3.18
  -3   0   5   46.75    4.05
   3   0  -4  206.07   12.02
  -3   0   4  183.79   12.85
   3   0  -3   13.04    1.14
  -3   0   3   13.38    1.76
   3   0  -2  126.36    7.73
  -3   0   2  129.61    8.47
   3   0  -1   22.75    1.65
   3   0  -1   22.59    1.77
  -3   0   1   18.96    2.16
   3   0   0   60.84    4.13
   3   0   0   63.75    3.97
   3   0   0   60.75    3.85
   3   0   0   57.61    3.85
   3   0   1    9.05    0.96
   3   0   1   10.82    1.04
   3   0   1    8.01    0.90
   3   0   2   12.63    2.03
   3   0   2   13.70    1.24
   3   0   2   12.44    1.14
   3   0   3   94.84    6.91
   3   0   3   97.86    5.84
   3   0   3   88.27    5.74
   3   0   4   14.44    2.16
   3   0   4   14.68    1.29
   3   0   5   17.16    2.31
   3   0   6   57.74    4.94
   3   0   7   52.01    4.74
  -3   0  -8    9.01    1.10
   3   0   8    7.95    1.83
  -3   0  -9   29.26    2.31
   3   0   9   25.76    3.26
   3   0  10  161.66   11.89
  -3   0 -10  173.45   10.57
  -3   0 -10  157.48   16.02
   3   0  11   24.07    3.25
  -3   0 -11   27.32    2.32
  -3   0 -11   30.03    6.21
   3   0  12    4.92    1.74
  -3   0 -12    4.81    1.10
  -3   0 -12    2.13    2.50
   3   0  13    9.20    2.07
  -3   0 -13   10.07    1.37
  -3   0 -14    9.85    1.32
  -3   0 -15    1.06    0.81
  -3   0 -15    0.99    0.66
  -3   0 -16    2.78    0.74
  -3   0 -16    2.46    0.84
   3   0  17    2.61    0.57
  -3   0 -17    3.10    0.65
  -3   0 -17    2.56    0.70
   3   0  18    2.36    0.46
   3   1 -17    1.74    0.46
  -3  -1  17    1.06    0.31
  -3  -1  16    3.34    0.51
   3   1 -16    3.38    0.48
   3   1 -15    1.02    0.54
   3   1 -15    1.51    0.47
  -3  -1  15    1.49    0.47
   3   1 -15    1.04    0.45
   3   1 -14    2.73    0.61
  -3  -1  14    1.35    0.50
   3   1 -14    2.44    0.56
   3   1 -13   11.93    1.21
   3   1 -13   12.70    1.15
   3   1 -12   13.42    1.22
   3   1 -12   10.84    1.06
  -3  -1  12    9.28    1.69
   3   1 -12    9.45    2.20
   3   1 -12    8.56    1.13
   3   1 -12    8.45    0.92
   3   1 -11   52.35    3.49
  -3  -1  11   51.55    4.44
   3   1 -11   59.94    3.72
  -3  -1  10   47.37    5.12
   3   1 -10   55.34    3.79
   3   1  -9    5.66    0.78
   3   1  -9    4.64    0.96
   3   1  -9    7.39    0.93
  -3  -1   9    2.92    1.35
  -3  -1   9    5.13    1.58
  -3  -1   8   25.53    3.32
  -3  -1   8   32.21    3.65
   3   1  -8   32.40    2.61
  -3  -1   7   30.55    3.64
  -3  -1   7   29.37    3.62
   3   1  -7   39.62    2.87
   3   1  -6  116.09    6.63
   3   1  -6  101.19    6.66
  -3  -1   6   92.98    7.71
   3   1  -5  125.65    7.44
  -3  -1   5  106.53    8.45
   3   1  -4   73.22    4.46
  -3  -1   4   61.33    5.32
   3   1  -3  257.82   15.32
  -3  -1   3  260.21   16.36
   3   1  -2  188.58   11.19
  -3  -1   2  181.39   12.07
   3   1  -1  120.33    7.39
  -3  -1   1  125.89    8.27
   3   1   0    8.03    0.85
  -3  -1   0    8.78    1.48
   3   1   0    7.26    0.91
   3   1   0    7.14    0.78
  -3  -1  -1    7.87    1.38
   3   1   1    9.66    1.00
   3   1   1    8.54    0.86
   3   1   2    0.69    1.10
   3   1   2    1.33    0.50
   3   1   2    1.61    0.60
   3   1   3   14.08    2.14
   3   1   3   15.81    1.31
   3   1   3   13.98    1.21
   3   1   4    8.02    1.70
   3   1   4    7.33    0.90
   3   1   4    7.51    0.86
   3   1   5  113.07    8.14
   3   1   6  163.28   11.12
  -3  -1  -7    8.12    0.99
   3   1   7   10.37    1.88
  -3  -1  -8   30.01    2.35
   3   1   8   31.55    3.36
  -3  -1  -9    9.28    4.02
  -3  -1  -9   13.20    1.38
   3   1   9   10.72    2.08
   3   1   9   11.65    1.22
  -3  -1 -10   91.08   11.17
  -3  -1 -10   91.49    6.02
   3   1  10   84.10    7.19
   3   1  10   93.48    5.87
  -3  -1 -11   29.60    2.62
   3   1  11   35.16    3.76
   3   1  11   32.71    2.44
  -3  -1 -12   61.82    9.10
  -3  -1 -12   71.75    5.00
   3   1  12   68.28    6.26
   3   1  12   75.05    4.83
  -3  -1 -13    6.00    3.41
   3   1  13    3.12    1.34
  -3  -1 -13    2.25    1.00
   3   1  13    3.50    0.89
  -3  -1 -14    3.47    0.96
  -3  -1 -15    7.11    1.18
  -3  -1 -15    7.96    1.26
  -3  -1 -16    0.09    0.68
  -3  -1 -16    1.27    0.79
  -3  -1 -17    2.11    0.67
  -3  -1 -17    2.60    0.76
  -3  -1 -18    1.49    0.59
   3   1  18    1.80    0.46
   3   2 -16    1.13    0.48
  -3  -2  16    1.27    0.38
   3   2 -15    1.73    0.60
  -3  -2  15    2.01    0.46
   3   2 -14    1.42    0.46
  -3  -2  14    1.63    0.47
  -3  -2  13   10.89    1.01
   3   2 -13   10.46    1.00
   3   2 -13    8.97    0.96
   3   2 -12   29.02    2.07
   3   2 -12   25.96    2.22
   3   2 -12   28.07    2.04
   3   2 -11   23.90    1.89
  -3  -2  11   19.27    2.49
  -3  -2  11   20.93    3.13
   3   2 -11   26.14    1.87
   3   2 -11   24.40    1.77
   3   2 -10  111.48    6.31
   3   2 -10   97.06    6.16
   3   2  -9  118.92    8.11
  -3  -2   9  103.28    9.27
  -3  -2   8   10.94    2.36
  -3  -2   8   13.17    2.34
   3   2  -8   15.64    1.63
   3   2  -7   33.11    2.53
   3   2  -7   36.26    2.35
  -3  -2   7   26.04    3.37
  -3  -2   7   25.74    3.49
   3   2  -6   93.47    5.98
   3   2  -6  102.35    5.85
  -3  -2   6   72.24    6.83
  -3  -2   6   81.82    7.05
   3   2  -5  274.96   15.94
  -3  -2   5  255.83   17.25
  -3  -2   5  250.43   17.26
   3   2  -4   70.05    4.32
  -3  -2   4   61.86    5.41
   3   2  -3  131.69    8.00
  -3  -2   3  135.61    9.20
   3   2  -2  279.79   16.57
  -3  -2   2  281.70   17.68
   3   2  -1 1226.76   72.08
  -3  -2   1 1285.37   73.22
   3   2   0  402.28   23.96
  -3  -2   0  429.95   24.98
  -3  -2  -1  452.30   25.85
   3   2   1  416.78   24.92
   3   2   1  421.66   24.82
   3   2   2   44.31    4.04
   3   2   2   46.54    3.00
   3   2   2   43.78    2.90
   3   2   3  180.51   12.11
   3   2   3  195.44   10.98
   3   2   3  173.20   10.89
   3   2   4  311.72   19.81
   3   2   4  325.36   18.65
   3   2   4  306.42   18.60
   3   2   5   40.70    3.75
   3   2   5   40.52    2.62
   3   2   5   35.41    2.57
  -3  -2  -6  234.38   14.00
   3   2   6  229.45   15.15
  -3  -2  -7    0.15    0.53
   3   2   7    2.04    1.21
   3   2   8    8.08    1.75
  -3  -2  -8   10.07    1.20
  -3  -2  -8    6.59    3.53
  -3  -2  -8   10.94    1.70
   3   2   9    7.69    1.72
  -3  -2  -9    5.71    3.52
  -3  -2  -9    8.31    1.12
   3   2   9    9.37    1.05
   3   2  10   40.75    4.19
  -3  -2 -10   38.33    7.30
  -3  -2 -10   42.75    3.23
   3   2  10   44.35    3.04
   3   2  11  306.55   21.93
  -3  -2 -11  335.36   27.05
  -3  -2 -11  351.08   20.80
   3   2  11  352.65   20.58
   3   2  12   18.74    2.84
  -3  -2 -12   19.20    5.42
  -3  -2 -12   21.13    2.13
   3   2  12   25.15    1.96
   3   2  13   10.16    2.16
  -3  -2 -13   14.75    1.68
  -3  -2 -13   14.40    1.67
  -3  -2 -13   11.53    3.78
   3   2  13   15.74    1.49
   3   2  14   37.67    2.87
  -3  -2 -14   40.49    3.12
  -3  -2 -14   41.48    3.14
  -3  -2 -15   -0.23    0.78
  -3  -2 -15    1.13    0.92
  -3  -2 -16    3.50    0.90
  -3  -2 -16    3.17    0.94
  -3  -2 -17    1.66    0.69
  -3  -2 -17    1.48    0.73
  -3  -2 -18    3.04    0.71
   3   3 -16    0.33    0.38
  -3  -3  16    0.22    0.27
   3   3 -15    3.71    0.62
  -3  -3  15    2.70    0.47
  -3  -3  14    0.83    0.41
   3   3 -14    0.99    0.40
   3   3 -13    0.72    0.62
  -3  -3  13    0.69    0.41
   3   3 -13    0.62    0.44
   3   3 -12    6.43    1.00
   3   3 -12    6.88    0.82
  -3  -3  12    7.29    0.83
   3   3 -11   64.17    3.90
  -3  -3  11   50.22    5.32
  -3  -3  11   47.42    5.43
  -3  -3  11   59.07    3.86
  -3  -3  11   62.19    4.98
   3   3 -10   51.05    3.64
  -3  -3  10   49.58    4.36
   3   3 -10   51.38    3.25
  -3  -3   9   33.51    3.91
   3   3  -9   35.42    2.76
  -3  -3   8   31.63    3.74
   3   3  -8   33.39    2.62
  -3  -3   7   27.51    3.46
   3   3  -7   29.21    2.28
  -3  -3   7   23.44    3.30
  -3  -3   6   68.94    6.35
  -3  -3   6   72.06    6.40
   3   3  -6   85.70    5.26
  -3  -3   5    3.67    1.31
  -3  -3   5    3.25    1.37
  -3  -3   5    4.32    1.38
   3   3  -4   27.11    1.81
  -3  -3   4   20.46    2.51
  -3  -3   4   23.30    2.91
  -3  -3   4   25.80    3.07
   3   3  -3    3.84    0.58
  -3  -3   3    3.82    1.30
  -3  -3   3    2.54    1.22
  -3  -3   2   23.87    3.55
   3   3  -2   21.94    1.63
  -3  -3   2   24.58    2.74
  -3  -3   1   92.90    8.99
   3   3  -1  106.71    6.42
  -3  -3   1  103.35    7.54
   3   3   0   42.23    2.76
  -3  -3   0   43.85    3.72
  -3  -3  -1  180.40   15.20
  -3  -3  -1  200.96   12.73
   3   3   2  286.64   17.44
  -3  -3  -2  329.76   18.56
   3   3   3  176.09   11.87
   3   3   3  184.65   10.74
   3   3   3  174.76   10.64
   3   3   4  261.74   16.58
  -3  -3  -4  230.75   19.75
   3   3   4  266.06   15.36
   3   3   4  253.17   15.30
   3   3   5   62.80    4.82
   3   3   5   55.07    3.60
  -3  -3  -5   59.11    7.87
   3   3   6   28.43    3.09
  -3  -3  -6   34.86    6.17
  -3  -3  -6   32.15    3.12
   3   3   7   29.13    3.06
  -3  -3  -7   26.26    2.06
  -3  -3  -7   32.87    6.12
  -3  -3  -7   23.50    2.72
   3   3   8   19.40    2.61
  -3  -3  -8   22.30    1.85
  -3  -3  -8   20.04    2.38
  -3  -3  -9    4.48    3.97
   3   3   9    8.84    1.77
  -3  -3  -9    9.77    1.18
   3   3   9    7.15    0.91
  -3  -3  -9    8.05    1.57
   3   3  10   35.56    2.49
   3   3  10   29.01    3.42
  -3  -3 -10   35.03    2.72
  -3  -3 -10   30.93    6.29
  -3  -3 -11  256.63   20.50
   3   3  11  205.86   14.93
   3   3  11  226.23   13.57
  -3  -3 -11  234.00   13.80
  -3  -3 -11  230.26   13.85
  -3  -3 -11  220.03   13.40
  -3  -3 -12   59.31    4.05
  -3  -3 -12   54.42    4.04
  -3  -3 -12   56.25    8.52
   3   3  12   53.91    3.75
   3   3  12   53.38    5.06
  -3  -3 -13    5.63    1.20
  -3  -3 -13    5.22    1.20
[truncated: 126,704 more chars]
